# Supplementary material for: N6-methylandenosine-related lncRNAs have the prognostic predictive ability for patients with endometrial cancer
Source: Medicine (Baltimore). 2025 Dec 19;104(51):e46657. doi: 10.1097/MD.0000000000046657 (PMC12727374; doi:10.1097/MD.0000000000046657)
Supplement: Supplementary file 1 [file medi-104-e46657-s001.xlsx]

## Sheet: Table S1
Table S1. Clinical characteristics of the patients in the TCGA dataset.
Clinical characteristics	Group	Number
Age
	<=60	204
	60-75	321
Race
	white	357
	non-white	168
Grade
	G1	97
	G2	119
	G3	298
	high_grade	11
Survive status
	living	438
	dead	87

## Sheet: Table S2
Table S2. The expression of 1,561 m6A-related lncRNAs in the TCGA dataset.
Gene name	TCGA-AX-A06J-01A	TCGA-EY-A214-01A	TCGA-AX-A05T-01A	TCGA-BG-A0M8-01A	TCGA-BG-A0LX-01A	TCGA-EY-A5W2-01A	TCGA-D1-A2G0-01A	TCGA-B5-A0KB-01B	TCGA-A5-A0G1-01A	TCGA-EO-A3KW-01A	TCGA-AP-A1DK-01A	TCGA-D1-A160-01A	TCGA-AX-A1C7-01A	TCGA-FI-A2D4-01A	TCGA-B5-A11X-01A	TCGA-AP-A1DQ-01A	TCGA-BS-A0V4-01A	TCGA-DF-A2L0-01A	TCGA-BK-A6W3-01A	TCGA-AJ-A3OJ-01A	TCGA-FI-A2EU-01A	TCGA-AX-A3FS-01A	TCGA-D1-A17R-01A	TCGA-DF-A2KZ-01A	TCGA-AJ-A5DW-01A	TCGA-EY-A1GH-01A	TCGA-AP-A05A-01A	TCGA-B5-A0K1-01A	TCGA-BG-A0MS-01A	TCGA-E6-A1LZ-01A	TCGA-B5-A11E-01A	TCGA-B5-A5OE-01A	TCGA-KP-A3W0-01A	TCGA-AJ-A3EM-01A	TCGA-BG-A0YV-01A	TCGA-AP-A1DR-01A	TCGA-AP-A0LG-01A	TCGA-BG-A186-01A	TCGA-AX-A1CK-01A	TCGA-AX-A2HC-01A	TCGA-A5-A0GP-01A	TCGA-B5-A11P-01B	TCGA-EY-A2OQ-01A	TCGA-DF-A2KR-01A	TCGA-FI-A3PV-01A	TCGA-BK-A0CA-01B	TCGA-AJ-A3BH-01A	TCGA-A5-A0R7-01A	TCGA-AJ-A2QK-01A
FLJ37453	6.10852	5.78136	5.04439	5.90689	6.6865	7.96	8.13443	6.24793	6.30378	7.18982	7.09803	6.06609	6.89482	6.22882	5.55459	7.54689	5.2854	5.9542	8.76155	7.7879	7.40088	6.71425	5.58496	6.62936	8.17493	6.12928	4.45943	6.75489	6.78136	4.90689	7.24793	9.89785	9.11634	8.10852	6.82018	6.37504	5.97728	6.45943	7.35755	6.82018	6.89482	6.75489	8.82337	7.66534	8.49985	5.32193	7.44294	6.32193	6.58496
RP11-84A14.4	2.58496	2.58496	2.32193	1.58496	3.90689	5.20945	4.24793	1.58496	3.70044	3.45943	4.90689	3	4.70044	2.32193	1.58496	3.58496	4	4.24793	4.85798	3.32193	4.32193	4.32193	1.58496	4.08746	3.16993	3.45943	2	3.16993	2	2	3	5.24793	4	3.90689	3.58496	4.08746	2	3.16993	4.24793	3.32193	2.32193	3	4.58496	3.32193	4.52356	5.12928	3.70044	3.70044	3.32193
ENO1-AS1	1.58496	2.58496	0	1	3.32193	5.64386	4.45943	1.58496	2.80735	2	3	2.58496	3.32193	3.45943	2.32193	1	2	0	4	4.08746	3.70044	2.58496	1	2.32193	1	1.58496	2.80735	2.32193	3	1	2.32193	4.90689	4.85798	4.24793	1.58496	4	2.32193	2.32193	3.80735	0	1.58496	1.58496	2.80735	1.58496	4.58496	3	1.58496	2	2
RP11-312B8.1	1	1.58496	0	1	3.16993	5.49185	6.04439	1.58496	2.80735	3	3.32193	3	6.12928	2	2.80735	4.64386	2.80735	4.9542	4.64386	4.58496	3	4.45943	1.58496	3.58496	3.32193	3	2	2	2.80735	3	2.32193	6	5.78136	5.08746	2.80735	2.58496	2.58496	2.58496	3.70044	2.32193	3	2.58496	4	3.80735	4.39232	2	2.58496	3.58496	3
RP3-467L1.6	0	2	1.58496	2	3.58496	4	3.58496	2.32193	3.45943	4.45943	3.70044	3	5.93074	2	3.45943	3.90689	2.80735	2.32193	4.90689	3.16993	3.45943	5.52356	1	2.58496	5.70044	4.52356	1	2.58496	2	4.16993	2.80735	5.70044	4.32193	4.70044	3	2.32193	3.58496	2.32193	3.16993	3.70044	3.32193	2.80735	3.90689	3.90689	4.52356	6.16993	3.90689	2.32193	4
RP5-890O3.9	3.32193	6	2	4.9542	6	6.78136	6.71425	5.2854	5.58496	6.39232	6.55459	5.88264	5.61471	3.45943	5.55459	5.42626	6.47573	6.10852	6.83289	4.85798	6.79442	6.87036	3.70044	6.40939	7.06609	5.70044	4.16993	3.90689	5.32193	5.61471	5.16993	8.05528	7.41785	6.94252	5.32193	4.45943	4.08746	5.24793	6.10852	5.85798	5.52356	5.55459	5.85798	6.16993	7.56986	6.67242	6.24793	6	5.83289
RP11-288I21.1	2.32193	3.70044	2.32193	1.58496	3.58496	3	2.80735	4.16993	3.45943	2.80735	3.58496	2.80735	0	1	2.32193	1	0	3	4.58496	2.32193	4.32193	4.08746	3.32193	2	4.80736	2.58496	1	1.58496	3	4.24793	3	5.35755	4.85798	3.80735	2.80735	1.58496	3	3.70044	3	3.58496	0	4.39232	1.58496	3.70044	4.08746	7.05528	3.70044	2	3.90689
RP5-997D16.2	5.42626	4.75489	4.58496	5.24793	5.2854	6.72792	6.26679	3.70044	5.24793	6.50779	5.52356	5.08746	2.58496	4.75489	4.45943	4.90689	2.80735	5.72792	7.32193	6.56986	6.44294	6.96578	5.9542	5.64386	6.44294	5.64386	4.90689	4.45943	5.45943	3.70044	5.39232	6.18982	7.32193	6.59991	6.30378	5.12928	5.45943	6.04439	5.75489	5.04439	5.80736	5.58496	5.61471	6.08746	5.85798	5.85798	6.26679	5.58496	5.08746
RP4-734G22.3	4.9542	4.58496	0	3.58496	4.24793	5.24793	4.24793	4.70044	4.39232	5.93074	4	6.14975	6.06609	3.58496	4.52356	3.90689	4.39232	3.70044	5.97728	4.90689	5.70044	6.97728	4.64386	3.70044	6.26679	3.58496	4.58496	4	4.32193	4.45943	5.08746	5.04439	6.80736	4.32193	3.90689	6.70044	4	3.90689	4.08746	4.39232	3.32193	3.70044	5.12928	4.52356	4.9542	7.70044	5.39232	4.08746	6.10852
RP11-181G12.2	5.80736	5.80736	3.32193	5.67242	6.58496	6.06609	6.22882	5.16993	6.10852	7.46761	6.39232	6.06609	6.88264	5.35755	6.06609	6.52356	4.24793	3.16993	7.23841	5.55459	6.18982	7.07682	6.04439	5.88264	7.07682	5.72792	5.12928	5.85798	5.88264	6.26679	7.40939	8.38802	7.23841	6.78136	6.79442	5.90689	3.90689	6.42626	6.94252	5.24793	6	5.16993	6.47573	6.2854	6.85798	6.35755	7.27612	7.37504	6.49185
RP5-1024G6.2	2	2	0	0	3.70044	4.16993	4.32193	2.58496	3.16993	4.08746	3.45943	2.80735	2	2.32193	2	2	0	1	4.16993	2	3.16993	4	2.80735	3.70044	3.32193	2.80735	2.80735	1.58496	3	2	2.80735	4.52356	4.75489	3.70044	3.58496	2.58496	3.16993	2.32193	3.32193	2.32193	2.58496	1	3.45943	5	4.32193	3.32193	3.70044	3.58496	1
RP11-504A18.1	0	1	1	0	1.58496	1.58496	1.58496	2.58496	0	5.12928	5	1	1	0	0	2.58496	0	2.32193	4.39232	2	1	3.32193	0	1.58496	2.58496	3	0	2.32193	1.58496	0	1	4	3.45943	3	1	2	1.58496	0	1	2	2.32193	2.80735	2	4.45943	4.16993	4.24793	2.58496	1.58496	2.32193
RP11-230B22.1	0	2	1.58496	1	1.58496	0	1.58496	1	0	3.45943	0	1	3.45943	0	2	2.32193	0	1	3	1	2.80735	0	1.58496	0	3	2.58496	1	1.58496	1.58496	2	2	3.16993	4.45943	2.58496	2	1	1	1	1.58496	2.32193	0	0	2	3	3.80735	5.55459	2	0	1.58496
RP5-1024G6.5	5.04439	4.24793	4.9542	2.58496	5.32193	6.52356	5.61471	4.85798	5.20945	6.35755	4.9542	4	4.45943	4.52356	3.45943	4.08746	2.80735	2.58496	6.71425	5.88264	6.16993	5.20945	4.58496	5.42626	4.08746	5.35755	2.58496	5.49185	5.42626	3.16993	4.64386	6.06609	6.89482	5.93074	5	5.32193	5.42626	4.39232	5.20945	4.52356	4.32193	5.42626	5.39232	5.12928	6.96578	3.70044	5	1.58496	3.58496
DEPDC1-AS1	0	2	0	1.58496	1	2.58496	3.45943	2.80735	1	6.16993	2.80735	2.58496	1	2.32193	0	0	1	4.64386	2.58496	2	3.58496	2.80735	0	2	2.80735	3	0	2.32193	0	1	2.32193	2.32193	2.58496	5.67242	2.32193	0	3	1	2	3.32193	2.32193	0	3	2	3.80735	3	0	2.58496	1.58496
DLEU2L	1	3.32193	0	1	2.80735	1	2.80735	2.58496	3.16993	1.58496	2	3.45943	1	1	2.32193	2.32193	0	0	4.90689	3.32193	3.16993	3.32193	1.58496	2	5	3.70044	0	3.16993	3.16993	2.32193	2.58496	2	4.32193	2	3.32193	1	2.32193	3.16993	2.58496	4.16993	2.58496	2.80735	2.80735	4	2.80735	8.96578	3.32193	2	3
PKN2-AS1	1.58496	0	1	1	0	2.80735	4.08746	2	2	4.32193	2.58496	0	1	1.58496	1.58496	1.58496	0	1	3	1.58496	3.45943	3.32193	0	2.32193	2	1	2	1.58496	2	0	2.32193	2	1	3	3.58496	3.32193	1.58496	1	2.58496	2	0	2	0	1.58496	2.58496	4.16993	1	3	2.32193
RP5-864K19.7	0	0	0	0	0	4.08746	3.32193	0	0	0	0	0	1	0	0	0	0	0	3	0	0	2.58496	0	1.58496	2	0	0	0	0	0	0	3.32193	1	2.58496	0	0	0	0	0	0	0	0	1.58496	1	2.58496	0	2	0	0
NFYC-AS1	3.80735	4.52356	1	2.58496	5.35755	4.24793	5.55459	4.64386	4	5.2854	5.08746	3.70044	3.80735	3.32193	3.90689	5.42626	0	2.58496	6.26679	6.06609	5.64386	6.33985	4.58496	3	6.40939	5.78136	3.16993	4.52356	4.70044	3.90689	4.90689	4.39232	6.14975	4.08746	6.04439	4.24793	3.70044	4.58496	5.16993	5.67242	4.58496	5	4.85798	5.08746	4.52356	7.60733	5.24793	3.70044	4.64386
RP4-657D16.3	1	2.80735	0	2	3.70044	3.58496	2	2	2.58496	4.52356	3.16993	2.58496	1.58496	1	1.58496	1.58496	3.16993	0	3.45943	3	3.80735	4.08746	1	2.58496	4.85798	2.80735	1.58496	1.58496	3	2.58496	1	2.32193	4.90689	3.80735	3.58496	3.16993	2.32193	2.58496	2.80735	3.70044	1	2.32193	2.80735	3	3.58496	7.15987	3.90689	4	3
RP4-773N10.4	5.70044	6.65821	6.2854	6.70044	7.5157	7.7211	8.31741	6.56986	6.91886	8.02237	8.00563	6.16993	7.53138	5.67242	6.84549	7.16993	6.12928	4.85798	8.24317	6.80736	8.32193	9.11894	6.85798	6.65821	8.18487	6.39232	6.74147	6.74147	6.67242	7.2854	7.85175	9.63663	9.35975	7.45121	8.30378	5.75489	6.16993	7.16993	7.59991	8.57743	6.47573	5.52356	7.98299	8.77808	8.9629	7.94252	9.08746	7.91289	7.23841
RP4-789D17.5	1	1	1.58496	1	2.58496	3.32193	3.70044	2.58496	1	4.08746	4	2.80735	3	0	1.58496	2.32193	1	0	2.80735	2.58496	2.32193	4.24793	0	2.32193	3	3	0	1.58496	2	2	1.58496	4	4.32193	4	3.16993	1.58496	1.58496	2	2	3.80735	2.32193	1.58496	2.80735	3.80735	3	3.80735	2.80735	3.32193	2.32193
RP4-561L24.3	2	2.32193	1	3.16993	4	3.70044	3.32193	1.58496	1.58496	3.16993	3.32193	2	3.32193	3	2.32193	4.08746	4.58496	2.80735	4.70044	2.58496	2.58496	4.70044	2.80735	3.16993	4.08746	2.32193	3.16993	2	3.58496	1.58496	3	5.12928	5.24793	4.80736	3.80735	2	2.80735	3.70044	3.58496	2.58496	3	2.58496	4	4.24793	4.32193	4.39232	3.45943	2	3.32193
RP11-57H12.5	1	1.58496	0	1	2.32193	4.32193	1	1	2	3.70044	2.32193	2.58496	1.58496	0	0	2.58496	0	0	4.90689	1	2.80735	3.70044	0	0	4.32193	2	1.58496	0	2.80735	1	2.58496	2.32193	4.52356	2.32193	2	0	1.58496	2	3	2	1	2	2.58496	3.58496	2.80735	6.61471	3.16993	2	2.58496
RP11-27K13.3	3.58496	3.16993	1.58496	3.45943	3.32193	5.58496	4.16993	4	4.90689	4.32193	5.2854	3.32193	2.32193	4.39232	3.45943	3.90689	2.58496	4	5.04439	5.12928	3.58496	2.80735	4.08746	3	4.08746	4.90689	2	2.80735	2.80735	2.58496	3.80735	5.04439	4.52356	7.02237	3.90689	4.08746	3.45943	3.16993	3.90689	3.90689	2.32193	3.58496	2.80735	4.80736	3.90689	4.64386	3.90689	3.16993	4.32193
RP11-337C18.8	5.12928	6.06609	2.32193	4.08746	6.37504	5.88264	4.70044	4.9542	4.9542	6.53916	5.45943	4.80736	4.39232	4	3.32193	5.55459	2.32193	2.80735	7.17991	4.39232	5.35755	6.93074	5.12928	4.75489	6.12928	4.58496	2.58496	4.80736	5.35755	4.16993	4.16993	6.12928	6.61471	5.58496	5.39232	3.58496	5.24793	5.90689	5.64386	3.70044	4.64386	6	5.88264	6.45943	6.90689	7.76818	5.83289	4	6.52356
RP4-612B15.3	3.32193	3.16993	2.58496	3.80735	5.08746	5.67242	3.16993	3.16993	4.58496	4.16993	4	3.58496	4.52356	3.16993	4.58496	4.39232	3.58496	1	5.67242	4.39232	4.80736	4.32193	4.24793	4.80736	4.16993	4.32193	1	2.58496	3.90689	2.80735	3	5.04439	4.80736	2.80735	4.32193	4.24793	4.08746	3.45943	3.70044	3	3.70044	3.70044	3.58496	4.08746	3.80735	3.16993	4.45943	3.45943	3.16993
AP4B1-AS1	0	3.45943	1	2.58496	4.45943	2.32193	2.58496	3.16993	4.64386	4.08746	3.58496	4.32193	0	2	2	2.58496	1	2.58496	5.80736	2.32193	4	3	3.70044	2.58496	5.45943	3.90689	2.32193	3.16993	3.58496	3.32193	2.80735	3	5.61471	2.80735	3.70044	1.58496	2.80735	4.9542	4.90689	3.90689	2.80735	3.32193	2	4.58496	5.12928	6.02237	3.90689	3.45943	4.52356
RP4-694A7.2	0	0	0	0	2.58496	1.58496	1	3.16993	0	2.32193	0	1	0	0	0	3	0	0	3	1	3.58496	2	0	0	3.45943	1	0	0	1.58496	2.58496	2.58496	2.80735	2.32193	0	1	1	0	0	1.58496	3	0	1	2.32193	1.58496	2.32193	4.75489	6.22882	1	1
RP11-67L3.4	1	4.24793	0	2	3.32193	4.75489	5.08746	1.58496	2.58496	6.22882	3.80735	2.32193	4.70044	2.58496	1.58496	0	3.32193	3	4.80736	4.64386	3	3.16993	2.80735	4.24793	2.32193	3.80735	1.58496	1	1	3.32193	3.32193	4.16993	4.9542	4.52356	3.70044	2	2	2.32193	2.32193	2.32193	3	2.32193	2	3.80735	4.24793	2	3.45943	2.32193	1
RGS5	3.45943	4.39232	2.80735	3.70044	5.20945	6.49185	5.75489	3.32193	4.24793	6.08746	6.40939	4.58496	4.90689	4.32193	3.58496	5.04439	5.72792	4.70044	6.35755	6.02237	6.26679	5.85798	4.24793	5.35755	5	4.90689	3.90689	4.45943	5.55459	5.70044	3.70044	6.83289	5.97728	6.84549	6.08746	3	3.70044	4.90689	6	4	4.58496	5.72792	5.42626	6.52356	7.62936	7.27612	5	4.08746	4.45943
LINC00624	3	3.16993	1	2	4.16993	3.90689	4.16993	3.58496	2.58496	5.04439	0	3.70044	1.58496	3.45943	6.53916	2.32193	0	1.58496	5.49185	10.3696	4	3.58496	3.80735	4.08746	5.70044	2.58496	1	2.80735	3	3.90689	3.16993	4.58496	4.32193	2	1.58496	3.70044	3.70044	4.85798	4.70044	3.32193	3	5.12928	6.16993	4.75489	3.58496	9.01402	4.45943	4.16993	4.85798
RP5-943J3.2	4.32193	4	3.90689	4.24793	4.39232	5.52356	6.84549	3.16993	6.20945	6.18982	4.08746	4.39232	5.93074	2	5.16993	5.32193	0	5.42626	5.70044	5.42626	4.08746	4.52356	2.80735	3.45943	7	6.42626	3.32193	4.52356	2	6.97728	5.12928	5.72792	5	5.42626	5.55459	6	3.90689	3.16993	5.12928	2.32193	6.04439	3.90689	2.32193	5.67242	4.52356	4.58496	4.85798	4	5
RP11-181K3.4	2	2.80735	0	1.58496	0	2.58496	1.58496	2.80735	0	5.2854	1.58496	2.58496	0	0	2.32193	2.32193	0	0	4.9542	3.90689	4.08746	3.58496	1	2	5.45943	2.80735	2.32193	2	2.32193	3.45943	2	3.32193	5.04439	3.32193	2	0	1	1	2.80735	2	0	2.58496	3.16993	2.32193	4	6.08746	5.04439	0	1
RP11-536C5.7	3.70044	4.80736	1	2.58496	5.08746	4.85798	2.80735	3.58496	2.32193	4.08746	5.24793	3	0	2	1.58496	2.80735	2.58496	1.58496	5.04439	3.45943	5	3.32193	3.58496	3.58496	5.52356	3.90689	2.32193	2.58496	3.45943	3.16993	3.58496	3.45943	5.78136	4.16993	4.70044	1.58496	1	3.70044	5.35755	5.55459	2.80735	5.04439	3	4.08746	3.58496	5.04439	2.32193	1.58496	3.80735
RP11-477H21.2	1	4.16993	1.58496	1	4.64386	4.52356	4.24793	2.32193	2	5.08746	4.75489	4.39232	5.45943	3.90689	1.58496	3.80735	3.32193	3.80735	2.80735	4.32193	5.49185	2.32193	2.32193	4.16993	5.12928	4.9542	2.80735	4.32193	3.70044	3.70044	3.45943	3.80735	6.37504	6.08746	4.39232	4.85798	3.32193	3.90689	4.08746	3.80735	4.16993	4.85798	6.62936	4.64386	5.35755	8.64386	2.58496	3.70044	4.08746
RP11-14N7.2	0	2.32193	0	2.32193	3	4.39232	4.32193	1	1	4.64386	3	2	3.80735	1.58496	1	3.70044	4.64386	3.32193	4.08746	3.80735	2	5.72792	1.58496	3.45943	3.32193	0	1	0	1.58496	1.58496	0	5.80736	3.45943	3.80735	1	2	1	0	1	0	0	0	4.24793	4.39232	3.90689	2.32193	5.12928	2.58496	1.58496
RP11-188D8.1	0	2	0	1	3.70044	4.75489	3.90689	0	1.58496	2.58496	4.39232	2.32193	3.58496	2.32193	1	3	0	0	3.90689	3.45943	3	4	1.58496	1.58496	3.16993	3.80735	0	1.58496	2.32193	2.32193	2.32193	3	5	3.58496	3.80735	1.58496	2	3	4.58496	1.58496	1.58496	2.58496	2	5.04439	4.08746	4.39232	3.58496	1.58496	3.32193
RP11-574F21.2	5.24793	3.58496	1	2.80735	3.90689	4.08746	2.58496	3.80735	2.58496	4	3.80735	3.80735	3	1.58496	2.32193	3.32193	4	4	5.35755	3.32193	4.24793	2.80735	3.58496	1.58496	4.90689	3.70044	1.58496	2.58496	3.58496	3.70044	2.80735	4.24793	4.70044	3	3.16993	1	2.80735	4	4.24793	3.80735	2.80735	4.16993	4.64386	4.64386	3.58496	4.80736	2.58496	2.32193	3.45943
RP11-504P24.9	0	2.58496	0	1	2.80735	2.58496	0	1	1.58496	3.32193	3.16993	0	0	0	1.58496	2.58496	0	1.58496	3.32193	2.32193	1	3.58496	1	1.58496	4.24793	2	0	1.58496	0	1	1	1.58496	2.32193	3	2.58496	0	0	1.58496	2.32193	2.58496	1	2	2	3.70044	3.32193	6.2854	2.80735	1	2.80735
RP11-533E19.7	2.32193	2.32193	1	2	3.16993	4.39232	4.58496	1.58496	4.39232	4.85798	4.32193	3.58496	6.04439	3	3.80735	3.70044	3.80735	3.58496	3.70044	4	3.32193	3.58496	1.58496	4.32193	4.58496	3	0	1.58496	2.32193	3.70044	3	5.20945	5.08746	4	3.32193	1.58496	0	2	4.85798	3.32193	2	3	4	4.75489	4.58496	4.45943	3.45943	3.70044	3.32193
GS1-279B7.2	2.58496	3.90689	0	0	2	4.16993	2.80735	3.32193	1.58496	4.16993	1	2.80735	3.16993	2.58496	3.32193	2	0	2.80735	4.85798	2.32193	2.32193	4.39232	2.80735	2.58496	4.08746	3	1	1	3.32193	2	1	4.24793	3	4.64386	3	1	1.58496	2.58496	3	2.58496	3.16993	2.58496	4.39232	2.58496	3	3.90689	3.90689	1	1.58496
RP11-439E19.10	4	5.24793	3.45943	0	5.20945	3.80735	3.80735	2.58496	2.58496	4.16993	1.58496	3.80735	3.90689	3.32193	2.32193	6.08746	0	0	5.39232	3.58496	3	5.55459	4.24793	3	4.80736	3.70044	2.80735	3	3.80735	2.32193	5.78136	6.97728	5.61471	5	4.52356	2.58496	4.08746	5.61471	5.85798	6.56986	3	5.32193	4.39232	4.75489	4.08746	8.51175	3.70044	4.24793	4.45943
RASAL2-AS1	2.32193	3.90689	2.80735	4.45943	5.32193	5	4.16993	3	3.80735	4.39232	3.32193	4.24793	5.39232	4.9542	4.16993	6.30378	5.32193	3.32193	7.05528	5	3.32193	5.20945	5.16993	4.9542	6.93074	3.45943	4.24793	3.80735	4.39232	3.45943	4	4.64386	6.35755	5.83289	4.16993	3.16993	5.45943	4.32193	6.06609	5.70044	3.70044	5.45943	5.49185	4.64386	4.08746	4.45943	6.12928	4.08746	4.39232
RP11-261C10.5	0	2.58496	0	0	2	1	2	0	1.58496	3	1.58496	1	0	0	1	1.58496	0	0	3.32193	1.58496	1.58496	4.24793	0	0	3.45943	0	0	0	0	2.32193	1	0	3.16993	2.32193	1	0	1	2	2.32193	2.32193	0	0	1	1.58496	3.32193	5.04439	2	0	1
RP11-492I21.1	1	2.32193	1	0	3	1.58496	1.58496	0	0	2.80735	2	1.58496	0	2	1.58496	2.32193	0	0	3.58496	2.80735	2.32193	3.16993	0	1.58496	4.45943	1	0	1.58496	1.58496	2	1.58496	1.58496	2	1.58496	1	2.80735	2	1	2.58496	3.32193	1	0	3	3	0	6.98869	2.58496	2	2.32193
RP11-61J19.5	4.32193	6.62936	4.16993	5.83289	3.80735	7.04439	6.9542	5.32193	4.16993	7.03342	6.32193	6.35755	7.07682	5.78136	5.04439	8.21432	3.58496	4.16993	7.98869	6.26679	6.02237	4.45943	4.9542	5.9542	6.85798	5.42626	4.32193	5.52356	5.52356	3.80735	5.12928	8.73471	8.42206	8.09803	6.37504	4.24793	5.16993	5.24793	7.3837	3.32193	5.64386	6	7.37504	6.02237	7.81378	3.16993	5.75489	5.78136	6.52356
RP11-295K2.3	0	2	1	1	3.16993	3.45943	2.80735	1	1.58496	3.90689	3	1.58496	1	0	1	3.16993	0	0	2.58496	2.80735	2.58496	1.58496	0	2.32193	2	1	0	1	1	3.32193	0	3.58496	4.16993	2	2	1.58496	1.58496	1.58496	3.70044	2.32193	1	1.58496	1.58496	3.80735	4.45943	4.80736	2	2	2.58496
PINK1-AS	7.97154	6.88264	6.98869	7.13955	8.00563	10.0634	9.52356	7.78136	6.65821	9.80252	8.87036	7.23841	8.48382	7.97154	6.83289	8.83605	8.67243	8.9629	9.20701	7.82655	9.66711	9.28771	8.53528	8.98299	9.19229	7.63663	6.16993	7.53916	7.80736	8.04985	8.37504	9.77972	8.30378	8.10852	8.34873	7.78136	8.77149	8.17991	7.30378	9.71081	7.92481	8.01123	10.5078	7.31288	8.78463	7.52356	9.36413	8.29921	7.67948
RP11-488L18.10	3.58496	7.24793	5.35755	5.16993	7.56986	9.36413	8	1.58496	7.05528	9.81378	9	8.2621	6.94252	5	5.49185	7.97154	4.9542	4.64386	9.08215	7.88874	6.83289	8.37938	3.32193	7.8009	9.10066	8.34873	4.64386	7.05528	6.58496	6.64386	6.47573	8.59619	8.78136	8.83289	8.17991	6.65821	5.35755	7.75489	8.47978	6.06609	6.33985	4.9542	7.20945	8.3966	8.8392	9.33315	8.62571	8.54689	7.29462
RP5-1065J22.8	3.45943	4.80736	4.08746	5.2854	5.08746	6.53916	4.08746	3	1	6.20945	6.24793	6.82018	5.9542	4.70044	5.67242	4.9542	6.2854	6.47573	5.2854	6.20945	5.49185	5.42626	4	4.75489	6.08746	5.42626	3.58496	4.75489	4.39232	5.52356	5.49185	6.90689	7.10852	6.37504	6.08746	5.55459	5.08746	4.58496	5.75489	5.04439	5.04439	5.39232	4	5.80736	7.81378	3.58496	5.42626	4.70044	7.43463
RP1-39G22.7	6.39232	7.08746	5.90689	6.2854	7.09803	8.42206	8.69	5.52356	6.89482	8.19476	8.25267	7.29462	7.89482	6.47573	6.6865	9.43045	5.24793	5.52356	9.37069	8.73809	8.12412	9.03342	5.45943	7.31288	8.73132	7.99435	5.64386	6.88264	7.03342	6.64386	6.88264	9.27845	9.61655	8.13955	8.01681	7.42626	6.37504	7.42626	8.27612	7.44294	7.18982	6.53916	8.28077	8.76818	8.29921	7.24793	8.0607	6.97728	7.13955
RP1-228H13.5	5.04439	6.56986	5.90689	4.70044	6.94252	7.17991	6.90689	6.79442	5.58496	7.33092	7.32193	6.44294	6.65821	6.49185	6.06609	7.57743	5.04439	4.85798	7.41785	7.96578	5.42626	9.82018	6.08746	6.78136	7.35755	6.56986	4.08746	6.6865	6.35755	5.88264	5.61471	7.15987	8.56224	7.60733	7.12928	6.22882	6.67242	6.78136	5.49185	7.71425	5.32193	5.80736	8.05528	6.50779	6.65821	7.36632	6.52356	6.44294	6.20945
RP1-317E23.3	4.64386	3.80735	3.58496	3.90689	4.45943	5.83289	4.32193	3.90689	3.45943	4	4.16993	3.58496	3.16993	4.24793	4.52356	3.32193	4.90689	4.08746	5.58496	4.39232	4.64386	4.85798	4.16993	4.45943	5.20945	3.58496	1	3.90689	4.39232	3.16993	4.75489	5.45943	5.45943	4.58496	4.08746	3.16993	4.08746	4.08746	5.35755	3.70044	4	3.32193	2.80735	5.20945	3.32193	4.16993	4.52356	4.45943	3.80735
RP3-426I6.6	0	1	0	1	0	1	1	0	0	2.80735	3.32193	0	0	1	1	0	0	2	3.45943	1.58496	2	2.80735	0	1	2.58496	1.58496	0	1	0	1	0	2.80735	2.32193	1	2.58496	0	0	0	0	1	1.58496	1	1.58496	0	3	4.52356	2	2.58496	2
RP11-378J18.9	0	2.80735	2	0	1.58496	0	2.58496	3.58496	2.80735	2.32193	1	1	0	0	1	0	0	0	3.80735	3.16993	2.32193	1.58496	3.58496	0	2	1.58496	2.32193	1	2	1	1	2	2.32193	2	1.58496	0	1	3	2.80735	2.32193	0	2	1.58496	2.58496	3.45943	1.58496	4	0	0
TAF1A-AS1	4.80736	5.24793	3.45943	3.45943	3.16993	7.61471	5.20945	3.32193	5.20945	6.45943	5.16993	4.9542	5.67242	4.24793	4.58496	5.39232	6.50779	3.90689	7.30378	6.14975	5.2854	5.45943	5.04439	5.64386	4.80736	6.02237	2.58496	4.52356	5.08746	2.80735	3.90689	6.30378	5.90689	5.88264	6.39232	4.32193	5.35755	4.80736	5.39232	5.45943	4.16993	4.90689	6.26679	6.72792	6.79442	4.08746	5.78136	4.58496	4.85798
RP11-378J18.8	2.58496	5	3.80735	4.70044	5.83289	7.6865	5.88264	4.45943	5.2854	6.39232	6.37504	6.18982	4.52356	4.24793	5.20945	5.9542	4.80736	1.58496	6.64386	6.78136	5.75489	7.33092	4.75489	7.02237	6.35755	4.75489	3.70044	3.32193	4.24793	4.24793	4.80736	6.24793	5.83289	6.78136	5.20945	4.70044	4.80736	5.35755	6.37504	6.76818	5.35755	5.20945	5.12928	6.67242	5.78136	7.26679	6.14975	5.93074	4.90689
RP1-286D6.5	3.32193	3.90689	0	4	5.12928	5.32193	5	4.24793	4.45943	5.04439	5.16993	5.52356	5.58496	3.90689	2.58496	3.80735	0	2	6	3.80735	5.97728	4.85798	4.9542	4.39232	5.80736	3.32193	2.80735	3.70044	4.32193	5.12928	4.85798	6.42626	6.88264	4.52356	4.45943	4.64386	3.90689	4.24793	5.35755	5.08746	3.16993	3.80735	5.24793	5.70044	5.04439	4.85798	5	5.32193	5.04439
RP11-422P24.10	2	4.24793	2	4.24793	5.08746	5.55459	3.32193	3.80735	3.70044	5.12928	5.20945	4.45943	6.20945	2	3.32193	4.39232	4.39232	3.90689	4.75489	3.90689	3.80735	4.08746	2.32193	5.61471	4.24793	4.24793	3.80735	3.45943	3.80735	4.85798	3.32193	6.50779	5.67242	5.83289	4.70044	4.58496	3	3.32193	4.90689	1.58496	3.45943	4.9542	4.70044	5.04439	4	3.32193	4.85798	4.58496	4.39232
RP11-422P24.11	5.42626	4.39232	3.58496	4.58496	5.16993	6.22882	5.58496	5.08746	5.04439	6.06609	5.32193	5.85798	5.67242	4.52356	4.39232	4.45943	4.9542	4.16993	6.44294	5.78136	4.80736	6.55459	5.49185	5.2854	6.26679	5.16993	2.80735	4.90689	5.55459	4.45943	4.58496	6.18982	6.42626	7	5.2854	4.85798	3.90689	5.80736	6.97728	5.45943	4.90689	5.49185	6.35755	5.58496	5.70044	5.16993	4.70044	5.12928	5.39232
LINC01355	5.12928	7.20945	4.64386	6.61471	8.26679	7.91886	7.56986	6.70044	7.16993	8.72451	8.82018	7.78136	5.35755	5.08746	4.75489	7.70736	4.70044	3.70044	8.84549	7.35755	9.01681	8.0607	6.14975	6.84549	7.55459	7.71425	6	7.15987	7.40088	8.20945	6.52356	8.03892	9.45738	7.49185	8.02791	5.35755	6.20945	8.34873	8.98014	7.61471	6.33985	6.61471	7.91886	8.79116	9.33092	10.6257	7.64386	7.45943	7.7211
RUSC1-AS1	5.39232	6.82018	4.24793	5.20945	7.39232	7.76155	7.8392	6.85798	6.35755	8.39232	7.08746	8.33985	6.44294	4.08746	5.20945	6.53916	6.56986	6.16993	8.58496	6.18982	7.87036	7.30378	6.47573	7.12928	8.26679	7.32193	5.42626	5.64386	6.56986	7.61471	6.32193	8.72451	9.00282	8.11894	7.56224	5.08746	5.12928	7.14975	9.06609	7.10852	6.49185	7.29462	6.72792	9.08215	8.94252	8.70044	7.37504	7.16993	7.35755
RP11-269F19.2	3	2.80735	0	2.32193	2	4	4.24793	3.16993	2.80735	4.52356	3.58496	3	3.80735	2.32193	2	1	1	0	3.90689	3.32193	3.80735	3.58496	2.80735	3.32193	4.08746	2	0	1.58496	1	2.80735	3.80735	5.67242	4.52356	3.80735	2.58496	2.58496	2.32193	2	3.16993	4.58496	2.58496	2.32193	3.32193	3	3.32193	3.32193	3.16993	2	2.58496
RP4-758J18.13	5.2854	6.32193	3.80735	4.9542	5.72792	6.90689	7.10852	5.20945	5.93074	6.85798	6.72792	6.45943	7.37504	4.45943	4.32193	6.40939	5	7.46761	7.06609	6.47573	8.60363	7.57743	5.64386	6.08746	6.79442	6	4.52356	5	5.49185	6.22882	5.58496	8.40088	8.44294	7.12928	6.53916	5.45943	4.75489	5.70044	6.79442	5.49185	6.16993	5	6.62936	7.58496	6.35755	5.24793	6.89482	6.12928	6.18982
RP11-7O11.3	1	3.32193	1	4.24793	3.58496	4.32193	3.45943	2.32193	3.45943	4.70044	3.58496	2.32193	4.45943	3.16993	2.32193	2	5.16993	4.45943	4.39232	3.70044	2.58496	4.70044	3.16993	3	3.58496	2	2	2.58496	3.32193	2.32193	3.45943	5	4.70044	5.2854	2.32193	1	2.80735	4	4.39232	1	3.70044	3.16993	5.20945	4.45943	3.16993	4.64386	2.80735	2.32193	3.16993
RP11-345P4.9	7.57743	6.74147	6.76818	5.93074	7.53138	8.58872	9.04985	6.53916	6.45943	8.25739	8.33539	7.17991	9.07949	7.03342	6.59991	9.52748	7.83289	6.39232	9.90237	9.40088	7.73471	7.98299	6.2854	8.09803	8.87958	7.8009	6.40939	6.94252	7.33985	5.80736	7.88264	10.102	9.02791	8.56605	7.72792	8.03342	7.37504	7.40088	7.81378	7.65821	8.21432	8.15482	9.17742	7.94252	8.54303	6.2854	7.63663	7.05528	7.97728
RP11-345P4.10	0	0	0	0	0	1.58496	2.32193	0	1	0	0	2	1.58496	1.58496	1	1	0	0	0	1	0	1	0	0	1.58496	1	0	0	0	0	0	3	2.58496	3	0	0	0	1.58496	0	1	0	0	0	0	2	1	1	1	0
RP1-283E3.8	5.08746	6.2854	4.45943	3.45943	6.55459	6.50779	6.26679	5.72792	5.04439	6.65821	6.22882	5.20945	4.9542	4.39232	4.80736	5.49185	4.08746	3.70044	7.36632	6.14975	7.84549	6.61471	6.10852	5.45943	6.96578	5.61471	5.24793	0	5.61471	5.58496	6	6.50779	7.86419	6.58496	6.18982	5.78136	5.93074	6.08746	6.12928	6.71425	5.52356	6.10852	6.32193	5.97728	7.25739	6.82018	7.36632	5.9542	5
RP11-155O18.6	2	2.58496	1.58496	2	3.58496	3.58496	2	2.58496	2	4.16993	3.32193	2.58496	3	1	2	1.58496	1.58496	0	4.39232	3.16993	1.58496	2.58496	1	2	4.58496	2.32193	0	2.58496	2.80735	3.32193	3.45943	3.32193	3.16993	2	3	1.58496	2	3	4.52356	2.80735	2	1.58496	1.58496	2	4.16993	4.45943	3.45943	4.08746	3.16993
RP11-396C23.4	0	2.32193	0	2	2	2.58496	2.58496	1	1.58496	3.32193	2.58496	1.58496	3.70044	0	1	1	0	1	2	3.16993	1	2.58496	1	1	2	2.80735	1	2.32193	1	2	2.58496	3.90689	4.45943	5.16993	3	1.58496	0	1.58496	3.32193	1.58496	1.58496	2.58496	2.80735	4.45943	3.16993	4.90689	1	2.32193	2.58496
RP11-69E11.8	1	0	1.58496	0	2.58496	1	2.58496	1.58496	2	1	0	0	0	0	0	1	0	0	3.32193	2.58496	2	1	0	0	4.45943	2	1	1	1.58496	2.32193	1.58496	2.58496	4.45943	0	0	0	1	2	0	2.32193	1	3.16993	1.58496	2.58496	1.58496	7.31288	1	0	2
RP5-1139B12.4	0	2.80735	1.58496	0	0	0	0	2	0	4.08746	0	1.58496	0	1.58496	0	2.80735	0	0	2	0	3.32193	3.58496	2	1.58496	3.58496	2.32193	2	0	0	1.58496	2.32193	1.58496	4.52356	2	1.58496	0	1	1.58496	1	1	1.58496	3.80735	3.16993	1.58496	3.80735	7.09803	2.32193	2.32193	3.58496
RP5-994D16.9	2	3.45943	3.16993	1.58496	3	4.9542	5.04439	4.16993	3.16993	4.58496	2.58496	2	3.70044	3.16993	3.32193	4.24793	4.16993	1	5.80736	4.16993	4.85798	5.32193	3	4.80736	5.58496	4.45943	2.32193	4.08746	3.32193	2	3.58496	5.49185	4.9542	4.90689	3.70044	3.90689	4.58496	3.58496	2.58496	4.64386	3	3.80735	4.90689	4.24793	4.58496	5.42626	4.80736	2.58496	3.32193
RP4-622L5.7	4.45943	2.80735	0	2	4	3.32193	3	2.32193	3.32193	5.49185	4.70044	3	1	1	2	2.32193	0	2.32193	3.80735	2.32193	4.64386	3	4.75489	3.90689	4.24793	2.32193	2	3.32193	2.80735	4.58496	3.45943	3.90689	4	2.32193	4.45943	2.32193	2.32193	4.08746	5.55459	3.80735	2.80735	3.16993	2.80735	4.9542	4.52356	3.70044	2.58496	4.39232	3.80735
RP5-1074L1.4	4.75489	6.67242	4.16993	5.2854	8.16992	8.03342	7.41785	6.20945	6.85798	9.17493	8.3443	7.29462	7.25739	6.20945	6.18982	6.94252	5.88264	5.45943	8.11894	7.53138	7.69349	8.49985	5.20945	6.39232	8.224	7.78136	5.2854	6.76818	7.39232	7.49985	6.47573	8.42206	9.23122	8.08746	7.53916	5.85798	5.93074	7.33092	8.09803	7.97154	6.65821	6.49185	7.50779	8.3837	9.00843	9.9263	7.78136	7.44294	8.49586
GAS5-AS1	3	3.80735	3.90689	3.70044	5.72792	6.94252	4.16993	1.58496	4.52356	6.42626	5.32193	5.35755	5.67242	3.70044	3.58496	5.12928	4.64386	4.58496	5.39232	5.20945	5.35755	4.58496	2.80735	4.85798	5.45943	4.58496	2.58496	4.08746	4.45943	5.12928	4.24793	5.2854	5.61471	7.02237	4.32193	4.90689	4.75489	4	4.90689	5.12928	5.04439	5.32193	3.90689	6.10852	6.32193	6.59991	4.9542	4.70044	2.58496
RP11-96K19.4	1.58496	4.32193	3.16993	2.58496	3.80735	4.85798	3	2	3.32193	7.07682	5.12928	0	2.58496	1	3.16993	3.32193	2.58496	1.58496	3.80735	3	5.20945	4.70044	2.80735	5.08746	4.64386	4.45943	1	2.32193	3	3.16993	2.80735	2.80735	4.16993	5.55459	4.45943	0	3.58496	3.32193	2.32193	4.32193	3.16993	3	2.58496	3.90689	4.70044	4.85798	4.08746	3	3.58496
RP11-96K19.2	1.58496	4.45943	2	2.58496	4.32193	5	3	3.80735	3.58496	6.26679	4	0	2.32193	2.32193	2	3.32193	1	2	4.16993	4.32193	4.85798	5.78136	3.58496	4	5.45943	3.90689	0	3.70044	3.58496	3.45943	2.80735	2.58496	4.85798	5.35755	4.70044	0	4	3	1.58496	4.9542	3.45943	1.58496	3.58496	4.45943	3.58496	3.90689	3.32193	3.70044	4.24793
RP11-96K19.5	1	3.45943	0	1.58496	2	3.45943	4.39232	0	2.80735	3	3.45943	1.58496	4.58496	0	2.58496	2.32193	3	2.58496	3.32193	2.58496	3.16993	3	0	2.80735	2.32193	1.58496	1	2.80735	1.58496	1	2	2	3.70044	4.08746	3.32193	0	1.58496	2.32193	1	1.58496	2.80735	0	1.58496	3.70044	4.9542	2	2.32193	1	3
RP11-767N6.7	5.32193	5.97728	4.70044	5.32193	6.10852	7.64386	5.85798	4	5.90689	8	7.20945	6.40939	6.45943	5.97728	4.90689	6.08746	6.22882	6.39232	7.49185	6.76818	6.33985	7.12928	4.70044	6.62936	6.75489	6.2854	4.08746	5.61471	5.72792	5.67242	5.24793	7.09803	7.13955	6.42626	5.78136	6.35755	6.18982	5.49185	5.80736	7.09803	6.93074	5.58496	4.08746	6.67242	6.16993	5.83289	6.10852	6.2854	4.80736
RP5-858B6.3	3.70044	4	2	3.45943	3.70044	3.16993	3.58496	3	1	4.16993	2	2	6.98869	2.32193	2	3.90689	5.58496	3.70044	4.24793	3.70044	2.58496	4.16993	3.90689	3.58496	3.70044	3.32193	2.32193	3.58496	3.45943	1	2.58496	5.52356	5.20945	5.83289	4.45943	2	2.80735	2.58496	4.32193	3	2	3.58496	5.12928	4	2.80735	3.58496	3	2.58496	4.16993
UBE2Q1-AS1	2.32193	1.58496	0	1	3.16993	0	2.58496	2.80735	2.32193	2.80735	3	2	0	0	1	1.58496	1	0	3.90689	1.58496	2.58496	3.32193	2.80735	1	4	2	0	2	2.32193	0	2	2	4	1.58496	2	2	1	2.32193	3	2.32193	0	2.58496	0	2.32193	2.32193	4.80736	2.32193	1	2.80735
RP1-92O14.6	2	4.08746	0	3.90689	3	3.45943	4.16993	3.58496	2	5.78136	2.32193	3.16993	1.58496	2	3	3.16993	0	0	5.12928	3	4.16993	4.58496	2.80735	3	6.02237	2.58496	1	2.32193	2	4.58496	3	5.12928	5.35755	3.70044	4.39232	1	2.32193	2.80735	3.16993	3.16993	2.58496	2	2.80735	4.85798	4.39232	5.2854	3.90689	2.32193	2.80735
RP11-206L10.9	3	3.45943	2.80735	3	5	6.35755	5.12928	4.08746	3.80735	5.42626	6.04439	4.58496	3.45943	1.58496	3	4.39232	2.32193	1.58496	5.97728	4.52356	5.55459	5.2854	3.32193	4.85798	5.35755	3.90689	3.16993	3	4	4.9542	3.80735	5.90689	7.19967	5.04439	5.32193	1	1.58496	4.08746	5.04439	4.32193	4.16993	4.16993	4.90689	5.35755	5.70044	8.14975	4.58496	4.45943	5.16993
LINC00115	4.80736	3.80735	2.80735	4.08746	4.85798	6.10852	5.93074	4.16993	4.08746	5.75489	5.64386	4.16993	3.45943	3.45943	4.24793	4.58496	2.58496	2	5.72792	5.2854	4.64386	6.32193	4.70044	3.70044	6.40939	4.52356	2	3.80735	3.45943	5.39232	4.39232	7.32193	5.90689	4.64386	4.32193	4.24793	3.45943	4.24793	5.61471	4	3.80735	3.58496	2.58496	5.12928	5.83289	5.16993	5.32193	2.80735	5.24793
RP4-635E18.7	1.58496	2	1	2.32193	2.58496	2.58496	3.32193	3.32193	3.32193	4.08746	4.16993	2.80735	2.80735	2.58496	2.32193	1.58496	1	1	4.32193	2.32193	4.16993	3.80735	2	0	3.45943	3.32193	1.58496	3.32193	2.32193	3.58496	1.58496	3.90689	4.9542	3	3.58496	1	0	2.80735	3.80735	3.32193	3	1	2	3.90689	4.64386	4.75489	3.32193	1.58496	4.39232
RP3-465N24.6	1.58496	2	1	3.45943	2	4.64386	3.58496	3.32193	0	3.16993	3.70044	1.58496	3	2	3.16993	1	2	2	4.08746	2	2.58496	2.58496	0	3.32193	3	2.32193	1.58496	2.58496	2.32193	2.32193	2.32193	4.39232	3	4	2.58496	3	1.58496	1	3.90689	1	2.80735	2.58496	2	2.58496	2.58496	4.32193	2.80735	2	2
RP11-98D18.3	3	3	0	2.58496	2	5.55459	4.64386	3	1.58496	3.90689	3.45943	4.70044	4	2.80735	3.45943	4.45943	3.16993	2.58496	3.90689	4.16993	3	2.32193	4.45943	4.75489	3.58496	1.58496	1.58496	2.32193	3.80735	4.32193	1.58496	5.70044	5	4.08746	4.39232	2.58496	3.16993	3.70044	4.58496	2.80735	2	4.58496	5.20945	5.2854	3	1.58496	3.80735	1	1.58496
RP11-98D18.17	0	2	1	0	2.58496	3.32193	3.16993	0	2	3.32193	2.80735	2.32193	2.80735	1.58496	1	2	0	0	1.58496	2.58496	3	0	2	4.08746	2.58496	2.58496	2	1.58496	3.45943	2	1.58496	2.80735	4.16993	4.08746	2	0	1	3.32193	4.32193	1.58496	1.58496	3.16993	1	3.70044	2.32193	1	2	2.32193	1
RP11-656D10.6	2.32193	3.70044	2.32193	1.58496	3	3	3.80735	1.58496	3.58496	4.52356	3	1	3.45943	2.32193	2	3	0	0	5	2.32193	2.58496	5.08746	2.58496	0	4.45943	3.16993	1	1.58496	2	1.58496	3	3.80735	3.58496	3	3	2.32193	3.45943	2.58496	3.70044	3	2.80735	1.58496	3.80735	4.16993	3.32193	3	3.58496	2.80735	2.58496
SNHG3	9.8392	8.57365	9.46964	8.17493	10.314	11.0921	12.0137	7.40939	9.15228	10.9285	9.76487	10.5536	9.52943	10.218	10.5962	10.1459	9.49785	10.3208	10.8194	11.4893	9.62388	11.6298	9.60548	10.0634	12.099	11.5703	8.37504	9.69349	10.1724	9.24555	9.20945	13.3086	11.346	11.2992	10.6519	9.17991	8.67243	10.3815	10.733	10.3945	10.1624	9.72451	10.544	9.85953	10.0417	12.0725	9.96578	9.8009	9.92778
RP11-34P13.13	0	3.58496	2	0	1	1	2	2.32193	0	3.16993	1	0	0	1	1.58496	2.58496	2.58496	0	4.24793	1	1	1.58496	1.58496	1	4	3	0	1	2.32193	0	0	0	3.32193	2	3.32193	1	1	3	1.58496	1.58496	1	3.45943	4.08746	2.58496	1	5.16993	3.58496	2	2.58496
ZRANB2-AS2	2	3.16993	1	1.58496	2.32193	5.61471	3.58496	1	2.32193	3.80735	3.90689	3.45943	3.80735	3.45943	0	3.80735	3.16993	2.58496	4.9542	4.85798	3	3.32193	2.80735	4.9542	3.90689	3.45943	2.32193	2.58496	3.16993	1.58496	1	3	4.45943	3	1.58496	1	2.32193	2.80735	2.58496	2.80735	3	4	4.58496	1.58496	3	7.08746	4	3.16993	2.80735
RP5-832C2.5	5.78136	3.70044	3.80735	3.70044	3	4.64386	4.70044	3.58496	3.16993	4	4.45943	4.80736	4.70044	4.08746	3.70044	4.85798	3	4.70044	5.16993	4.70044	4.70044	5.52356	3.16993	4.75489	4.9542	4.45943	2.80735	5.35755	4.32193	3.32193	3.70044	4.32193	6	4.45943	4.32193	4.08746	4.52356	3.45943	4.32193	3.58496	3.90689	2.80735	5.12928	4.16993	4.24793	5.12928	4.64386	4.45943	5.04439
RP4-798A10.7	1	1.58496	0	0	2	5.49185	4.24793	0	2	2.58496	2	1.58496	3.45943	1.58496	0	4	4.08746	0	3.58496	4.08746	3.70044	2	0	2.58496	2.32193	1	1	0	1	1	1	5.80736	4.39232	1.58496	3	1.58496	1.58496	1.58496	4.16993	1	0	2	2.80735	2.58496	5.39232	2.58496	2.32193	2.58496	2.32193
LINC00339	7.46761	7.78136	7.2854	7.09803	8.24793	9.99718	9.50184	7.82018	8.15482	9.29002	8.65464	8.18487	8.46352	8.18487	7.45943	8.90989	8.3443	7.21917	10.2021	9.78463	10.2656	9.87036	7.67242	8.09276	8.69697	7.96578	5.42626	7.69349	7.91289	7.75489	7.6865	11.9866	10.3531	9.91438	8.36194	7.96	8.58872	7.52356	8.75154	8.54689	7.56986	7.62936	9.56796	9.00843	9.85798	7.42626	8.71081	7.85175	7.65821
RP11-415J8.3	3.58496	5.16993	1	4.32193	5.45943	4.16993	5.49185	5.55459	4.24793	6.04439	5.45943	5.12928	0	2	4.45943	4.9542	1.58496	3.90689	7.29462	5.08746	6.42626	5.90689	4.39232	6.16993	6.30378	5.24793	3.45943	4.39232	4.08746	5.45943	5.2854	5.90689	7.09803	4.70044	6.49185	4	3.58496	5.52356	5.32193	5.24793	4.08746	4.58496	4.52356	5.72792	5.97728	9.76321	5.78136	3.45943	5.49185
RP11-415J8.5	1	1	0	1	2.58496	2	2	1	2.58496	2.58496	0	0	0	2	1	0	0	2.58496	2	2.32193	2	1	0	0	2.32193	1	0	1.58496	1	0	1	3.58496	2.32193	2.80735	1	2	2	1	1	2	1.58496	1	1	0	2.32193	6.14975	2.32193	1	1
RP1-178F15.4	4.24793	2.80735	2.58496	3	4	4.32193	4	2.32193	2.80735	4.90689	2	3.45943	5.08746	1.58496	1.58496	3	4.75489	2.58496	5.24793	2.58496	4	3.45943	4	3.32193	4.16993	3.45943	3	2.58496	4.24793	3.45943	3.16993	4.52356	5.35755	5	3.70044	1.58496	3.16993	2.32193	3.32193	4.45943	3	4	5.04439	6.14975	4.24793	4.39232	4.45943	3.70044	3.70044
RP4-717I23.3	6.98869	6.94252	4.9542	5.24793	6.39232	8.72792	7.82655	6.58496	7.48382	7.74819	9.12412	6.89482	6.72792	5.64386	4.85798	6.59991	7.94252	4.70044	9.61102	7.80736	8.33985	6.87036	6.64386	6.53916	7.49985	6.16993	3.58496	7.20945	5.97728	8.30378	5.39232	9.61655	9.71081	6.56986	7	4.80736	5.45943	7.70044	8.18983	7.15987	6.18982	7.10852	7.94837	8.16992	8.70044	9.11634	8.10852	6.20945	7.56224
RP11-307C12.12	3.80735	4.08746	3.16993	3	4.45943	7.11894	4.80736	4.08746	3.80735	5.12928	5.72792	4.90689	6.79442	3	3.32193	5.04439	3.90689	4.9542	5.85798	5.24793	4.32193	5.24793	4.16993	5.16993	5.16993	3	4.24793	3.45943	4.70044	3.32193	3.58496	6.50779	5.42626	6.64386	4.52356	5.20945	4	2.58496	5.85798	2.32193	4.24793	4.08746	4.24793	4.45943	5.45943	3	3.70044	3.16993	3
CH17-189H20.1	1.58496	5.35755	4	5.24793	2	8.37504	3.90689	3.32193	6.33985	8.3443	5.9542	3.80735	7.25739	5.45943	3.16993	4.85798	1	5.04439	6.32193	6.88264	5	4.32193	4.9542	6.70044	6.12928	5.35755	4.58496	5.93074	6.08746	3	1.58496	4.70044	7.48382	5.35755	5.32193	3.90689	2	5.70044	4.39232	1.58496	4.70044	1.58496	7.18982	8.31288	5.93074	6.55459	6.44294	5.49185	4.64386
CH17-373J23.1	0	2.58496	0	0	0	1.58496	1.58496	2	1	3	2	0	1.58496	1.58496	0	1	2	0	2.58496	0	2	1.58496	0	0	2	0	1	0	1	1.58496	0	2.32193	3.90689	2	1.58496	0	0	0	0	2	1	1.58496	1	3.45943	2.80735	4.9542	1	0	2.80735
RP5-968P14.2	3.58496	4.75489	4.08746	4.24793	5.04439	7.20945	5.2854	4.39232	5.52356	5.49185	6.04439	5.35755	4.75489	3.32193	4.45943	4.16993	4.9542	1.58496	7.10852	5.70044	5.85798	5.42626	5.16993	5.80736	5.72792	4.24793	3.80735	4.52356	4.80736	4.16993	3.58496	6.30378	6.61471	5.72792	6.04439	6.10852	5.16993	4	4.75489	3.16993	5.04439	5.12928	4.32193	6.2854	6.47573	4.39232	5.20945	3.80735	5.32193
RP11-156E8.1	2.80735	2	0	2	3.70044	4.52356	2.58496	1.58496	3.32193	4.58496	4.24793	0	5.67242	3	2.32193	2.32193	3.90689	2.58496	4.58496	4.16993	3.90689	3.16993	1.58496	2.58496	4.64386	2.80735	3	2	3.80735	1	4.39232	2.58496	4.08746	5.04439	3.32193	0	2.32193	3.16993	5.45943	0	2.80735	2.80735	5	4.08746	3	4.32193	2.58496	1.58496	4.24793
SLFNL1-AS1	4	5.67242	1.58496	2.58496	5.80736	5.2854	5.2854	5.61471	3.70044	5.64386	4.32193	4.39232	4.16993	3.32193	2.58496	4.08746	5.32193	2	6.10852	4.80736	5.08746	5.88264	5.55459	4.45943	6.04439	4.52356	4.08746	4.08746	4.24793	5.85798	5.2854	7.12928	5.75489	4.9542	5.85798	3.32193	3.70044	5.2854	5.9542	5.39232	3.80735	5.04439	3.80735	6.30378	5.72792	7.70736	6.67242	4.64386	5
IPO9-AS1	3.70044	2.80735	1.58496	2.58496	1	4.24793	4.52356	3.45943	2	3.45943	2.58496	3.70044	4.45943	3.80735	2.32193	4.52356	0	3.45943	4.45943	3.58496	3.16993	4.45943	2.80735	2.58496	3.58496	2.32193	1	1	3.70044	1	3.45943	5.12928	4.70044	6.35755	2.80735	2.80735	3	2.58496	3.80735	4.08746	3	3.45943	3.90689	4.16993	3.32193	2.58496	3	3.32193	3.90689
RP11-426L16.3	0	2.58496	1	0	2.58496	1	2.80735	3	2.32193	3.80735	3.32193	2.80735	0	0	2	2	1	0	3.16993	3	2.32193	4.08746	0	1	3.90689	2.32193	1.58496	2.58496	1	2	2	3	3.32193	3	3.58496	1	2.32193	2	2.32193	2.80735	0	1	1	3	3.80735	3	2.80735	1.58496	3.58496
RP1-206D15.6	3.16993	1.58496	1	1.58496	3.16993	0	2.32193	3	2.80735	2	1.58496	1.58496	0	2	2.32193	3	0	0	3.70044	2.80735	3.58496	3	2.32193	0	4.39232	1.58496	0	1.58496	2.80735	2.32193	2.32193	3.32193	4.64386	3.70044	3.58496	0	2	2.32193	3	4.32193	1	4	4	4.39232	3.58496	3.32193	3.32193	0	2.80735
CH17-118O6.2	3	6.26679	4.64386	5.80736	4.39232	9.60733	6.85798	5.35755	7.24793	9.44501	6.20945	6.18982	9.22159	6.18982	8.22882	7.16993	5.04439	4.45943	8.62936	8.98299	6.04439	4.70044	4.90689	7.91886	6.53916	6.22882	5.24793	6.44294	6.12928	5.04439	2.32193	8.42206	8.47978	7.25739	7.23841	5.83289	6.10852	5.90689	5.39232	4.16993	5.49185	3.80735	9.13955	9.98014	9.81858	4.52356	8.57365	6.39232	5.85798
RP5-1126H10.2	3.90689	3.80735	2	4	4.24793	5.16993	4.9542	4.39232	4.24793	7.05528	4.32193	5.35755	5.58496	2.80735	3.58496	5.08746	5	5.20945	4.32193	3.90689	4.85798	4.45943	4.58496	5.32193	4.70044	4.39232	4.80736	3.80735	3.80735	5.2854	5.83289	5.83289	5.04439	5.12928	5.49185	3.45943	2.58496	4.16993	4.9542	3.80735	3.90689	3.58496	4	5.04439	6.02237	5.12928	5.80736	5.35755	4.16993
RP11-421L21.2	1	2	1	2.58496	2.58496	3.90689	3.16993	1.58496	2	4	3.58496	1.58496	0	1	2	1	0	3.58496	3.58496	4.24793	3.45943	2.32193	1	3	2.58496	3.32193	2	2.58496	2.80735	2	2.32193	3	3	1.58496	4.16993	3	1.58496	2.80735	2	2.58496	2	2.80735	2.80735	4.08746	3.58496	5.93074	2	1	2
RP11-552M11.8	4.08746	2	5.55459	3.45943	5	6.10852	5.49185	3	2.32193	6.30378	4.64386	3.32193	4.58496	3.80735	3.32193	3	4.9542	3.32193	5.35755	4.16993	3.58496	5.72792	4	4.58496	9.64566	5.75489	1	4.52356	4	3.32193	5.58496	4.45943	4.45943	3.45943	2.58496	4.39232	4	5.58496	3.70044	6.32193	3.58496	4.08746	6.08746	5.24793	5.24793	8.69349	4.52356	3.80735	4.32193
RP5-1074L1.1	3.32193	3.45943	1	3	3.90689	4.39232	4.58496	2.32193	3	6.08746	3.58496	3.70044	3	4.39232	3.70044	2	0	5.42626	4.32193	4.16993	4.85798	3.32193	4.24793	3.58496	4.45943	3.32193	1.58496	2.32193	3.58496	2.58496	3.16993	5.52356	4.16993	6.61471	2.80735	3.80735	3.90689	4.52356	4.24793	2.80735	2.80735	2.32193	3.70044	3.16993	4.16993	4.58496	4.16993	3.45943	4.16993
RP11-458D21.1	3.90689	3.32193	2.80735	2.32193	3	4.32193	3.32193	3.80735	3.16993	7.03342	4.39232	3.45943	2	4.08746	1	4.24793	0	0	6.35755	4.32193	5.20945	3.45943	4.70044	4	5.49185	4.80736	0	4	3.90689	4	5.52356	4.64386	5.45943	5.58496	4.45943	3.80735	1.58496	3.80735	4.90689	6.76818	3.16993	6.84549	6.78136	1	4.08746	4.45943	4.70044	3.58496	3.80735
RP11-67L3.5	4.08746	4.45943	1.58496	1.58496	1	3.45943	5.04439	3.16993	2.58496	5.88264	1.58496	2	4.45943	2.58496	2	2.58496	0	0	4.90689	4	4.75489	2	4.08746	4	2.58496	3.45943	2.80735	2	2.58496	2.80735	3.16993	4.32193	4.90689	3.32193	3.45943	2.32193	2	0	1.58496	3	1.58496	3	1.58496	3.58496	3.90689	2.32193	2	1.58496	1.58496
RP5-1061H20.4	2.80735	4.80736	2	2	3.45943	4.75489	3.80735	4.52356	3	4.9542	2.32193	4.45943	1	2	1	4.24793	2.80735	0	6.20945	4.75489	4.90689	5.16993	3.58496	4.58496	5.39232	3.70044	1.58496	3.16993	4	3.45943	3.45943	4.39232	5.67242	5.64386	4.16993	2.80735	2.58496	3.80735	3.70044	3.70044	3.16993	5.24793	4.16993	4.90689	4.80736	5.08746	2.80735	3	4.16993
ATP1A1-AS1	6.97728	5.70044	4.80736	5.90689	6.06609	7.25739	7.10852	6.30378	6.08746	7.23841	5.75489	6.02237	5.67242	5.24793	5.42626	6	5.04439	5.35755	7.55459	7.06609	6.84549	6.35755	7.12928	5.61471	6.88264	5.93074	3.58496	5.49185	5.67242	4.85798	5.88264	7.35755	7.22882	7.11894	6.22882	5.78136	6.74147	6.9542	5.52356	6.02237	5.42626	6.35755	5.97728	6.82018	7.49985	7.27612	5.78136	4.85798	6.47573
GNG12-AS1	3	3.45943	2.32193	2	4.16993	4.45943	3	4.32193	1.58496	5.67242	4.52356	3.32193	2.80735	3.16993	1	4.58496	3	0	5.97728	4.24793	4.64386	4.64386	4.08746	2.80735	5.72792	2.32193	2.80735	3.45943	2.32193	0	3.32193	2.58496	6.49185	4.24793	3.70044	2	3.45943	4.58496	4	6.58496	2	3.45943	7.50779	4.9542	5.61471	8.19476	4.64386	3.16993	3.58496
ASH1L-AS1	5.75489	5.75489	2	5	5.52356	7.19967	6.88264	4.85798	4.70044	6.6865	4.58496	5.55459	6.33985	4.70044	5.64386	5.16993	5.35755	4.16993	6.96578	6.35755	5.85798	6.56986	5.61471	5.20945	6.50779	5.58496	4.32193	4.85798	5.75489	5.67242	4.16993	7.76155	6.64386	6.40939	6.10852	3.80735	4.24793	5.39232	6.74147	5.04439	4.45943	6.04439	6.78136	6.53916	6.22882	6.80736	5.04439	4.75489	6.40939
SMG7-AS1	5.12928	4.9542	1.58496	3.32193	2.58496	3.80735	3.70044	3.16993	3	4.52356	3.80735	4.24793	3	2.80735	4	3.90689	2.58496	3	5.04439	3.58496	4.45943	4.75489	3.70044	2.32193	6.02237	2.80735	0	3.45943	3.80735	2	4.64386	4.32193	5.42626	4.08746	4	2.80735	2.58496	4	5.16993	4.70044	2	5.24793	4.58496	4.9542	4.80736	5.20945	5	2	4.08746
RP11-296O14.3	3.58496	3.70044	1.58496	2	4.45943	4.08746	4.08746	4.52356	4.39232	4.52356	4.64386	3.45943	6.04439	2.80735	5.32193	3.70044	3.45943	3	4.75489	4.24793	4	4.39232	3.45943	3.32193	4.08746	3.58496	1.58496	3.32193	4.16993	4.16993	3.45943	4.75489	7.31288	4.90689	3.58496	4.39232	3.16993	3.45943	4.70044	4.58496	3.90689	4.08746	4.64386	5.32193	5.32193	5.88264	3.80735	3.45943	5.42626
RP11-343H5.6	2.32193	1.58496	2	1	2.32193	3.58496	2	2.32193	0	3.58496	1	1.58496	2.58496	2	1	0	2.32193	1	3.32193	2.58496	2	4.45943	0	2	1.58496	2	1	2	3	0	2.80735	4.39232	2.32193	5.55459	2.58496	0	1	2.32193	2.58496	3.32193	2	2	3.80735	2.58496	3.80735	0	2.80735	1	2
LAMTOR5-AS1	4.90689	5.24793	3	3.90689	4.39232	6.93074	6.50779	5.08746	5.39232	6.22882	6.18982	4.70044	7.17991	4.75489	4.64386	5	3	4.9542	6.44294	5.80736	6.80736	5.75489	4.64386	4.75489	5.80736	5.16993	2.58496	5.20945	4.90689	4.64386	4.08746	6.64386	6.97728	5.78136	5.61471	5.12928	4.45943	5.08746	5.55459	5.97728	4.80736	5.42626	5.20945	6.02237	6.30378	8.38802	6.35755	4.64386	5.61471
LINC01128	8.05528	6.87036	5.58496	7.01123	7.50779	8.50779	8.84235	7.06609	6.9542	8.92184	7.92481	7.33092	7.64386	6.50779	7.70736	7.55459	7.01123	6.47573	9.33985	8.30834	8.44294	9.72281	8.03892	7.97154	8.20945	7.72792	6.32193	6.88264	7.20945	6.84549	7.36632	10.1007	8.94837	8.98869	7.75489	6.90689	7.35755	6.89482	7.62205	9.16239	6.93074	6.74147	8.46761	7.14975	8.2854	7.79442	8.49185	6.14975	7.44294
FLJ27354	2	2.80735	0	3	3.16993	2	3.16993	2.80735	4.52356	4.90689	4.16993	2.58496	4.08746	3.80735	3.58496	4	2.32193	4.08746	4.16993	4.08746	3	5.85798	0	3.32193	3	3.58496	3.16993	2	1.58496	3	1.58496	4.16993	4.85798	1.58496	4.58496	3.32193	1.58496	2.32193	1.58496	4.39232	3.16993	1.58496	2.80735	1.58496	2.58496	5.83289	2.58496	3.45943	3
RP4-639F20.1	4.52356	5.61471	5.52356	5.55459	7.88264	5.39232	4.08746	6.67242	7.40939	7.45943	5.61471	3.16993	7.23841	5.64386	5.08746	6.26679	6.94252	6.24793	8.87344	5.32193	6.06609	6.44294	4.80736	6.37504	7.83289	7.62205	4.52356	7.14975	6.98869	6.37504	4.85798	8.59991	7.79442	8.54303	6.10852	5.39232	5.85798	6.18982	5.61471	6.32193	6.82018	5.39232	7.44294	7.2854	6.70044	6.08746	6.2854	5.97728	5.52356
RP11-126K1.2	2.80735	3.70044	1.58496	1	4.16993	5.61471	5.16993	4.58496	4.64386	5.78136	1.58496	3.45943	6.02237	4.16993	3.32193	3.45943	3.45943	4.24793	5.16993	5.61471	4.32193	4.08746	4.58496	4.70044	4.24793	2	1	2.80735	2.58496	4.39232	3.45943	5.78136	5	6.30378	3.45943	4.64386	3.32193	4.24793	5.35755	4.32193	4.16993	4.70044	4.75489	3.45943	5.72792	2.32193	3.45943	2.32193	3
RP11-342M1.3	2.32193	2	2	3.90689	3.32193	4.32193	3.80735	3.32193	3.80735	5.70044	2.58496	1.58496	5.32193	4.32193	2.32193	3.32193	2.32193	3.58496	4.08746	4.32193	3.45943	4.45943	3.90689	2	2.32193	3.80735	0	2.80735	3.58496	3.80735	1	6.42626	5.45943	5.85798	4.64386	1	2.58496	2	3.16993	5.12928	2.32193	4.16993	4.80736	4.52356	4.52356	4.58496	3.32193	3	3.70044
LINC00467	8.19967	8.42206	6.96578	6.6865	8.50779	11.1325	8.80735	6.94252	7.88874	9.02791	8.683	9.20457	7.26679	7.62205	7.52356	7.25739	9.46352	8.27612	9.25974	9.35755	8.77808	5.12928	7.85175	9.18239	8.09276	8.18983	5.45943	7.56224	8.56605	6.64386	7.02237	9.91886	9.96867	10.8533	7.70736	8.11374	8.34873	8.224	9.61471	7.74147	7.67948	9.02237	7.91289	8.14466	9.99152	7.86419	8.45943	7.54689	6.44294
RP11-126K1.6	4.32193	3.58496	4.90689	4.80736	5.49185	6.10852	4.85798	4.90689	3.90689	7.12928	6	5.39232	7.57743	5.64386	4.90689	6.52356	5.52356	5.88264	6.94252	5.85798	3.70044	6.18982	4.90689	5.64386	6.6865	4.52356	6.35755	5.04439	5.9542	2	3.45943	5.45943	5.58496	6.83289	6.24793	5.24793	4.64386	5.55459	6.32193	6.30378	5.45943	5.55459	6.58496	2.80735	4.80736	3.16993	2.32193	5.45943	4.32193
SNHG12	8.24317	7.9542	6.40939	7.84549	8.85798	9.39017	11.1548	7.36632	8.89482	10.0126	9.40939	8.82018	8.97442	7.40088	8.50779	7.61471	7.50779	8.9571	10.0634	8.40514	8.62936	9.21189	7.7211	8.44708	9.91588	9.44087	8.09803	7.87652	8.11374	9.94983	7.67242	12.536	10.7305	8.62205	9.03617	8.02237	6.10852	7.85175	9.75656	8.55842	8.0607	8.61102	8.89482	8.33539	9.13443	8.93369	7.75489	9.42627	8.93074
RP4-635E18.6	4.39232	3	1.58496	2	4	4.64386	4.80736	2.80735	3.90689	5.32193	5.93074	4.80736	3.58496	3.90689	3.16993	4.16993	1	3.80735	5.42626	5.04439	5.45943	4.9542	3.45943	4.24793	3.80735	3.32193	4.08746	3.90689	3.58496	3.80735	2.58496	5.61471	5.49185	6.30378	4.08746	4.70044	4.24793	4	4	2.32193	4.9542	3	4.75489	4.32193	4.64386	0	4.9542	4.70044	3.45943
RTCA-AS1	4.9542	2.32193	2.80735	3.32193	3.70044	5.61471	4.70044	4	2.32193	5.67242	5.88264	3.58496	5.35755	3.16993	3.45943	5.2854	6.58496	6.49185	5.67242	4.9542	4.80736	4.64386	2.58496	4.16993	5.32193	3.32193	1	4.75489	3.58496	3.45943	2.32193	6.20945	4.70044	5.20945	5.20945	3.90689	3.70044	4.08746	4.32193	3.16993	3.90689	4.45943	5	4.52356	6.65821	5.72792	3.45943	2.58496	3.90689
KDM4A-AS1	4.75489	4.39232	0	4.24793	5.80736	7.20945	5.88264	4.32193	5	5.93074	5.97728	5.24793	5.20945	5.64386	5.12928	4.52356	4.85798	4.9542	6.55459	4.58496	5.88264	5.93074	5.45943	3.90689	5.78136	4.64386	3	3.58496	4.85798	5.04439	4.08746	6.32193	6.24793	7.24793	5.49185	4.24793	5.08746	5.12928	6.65821	7.16993	5.35755	4.70044	4.39232	4.9542	6.02237	7.36632	4.58496	5.49185	4.45943
ZNF436-AS1	5.70044	5.12928	3.70044	5.80736	6.49185	5.93074	7.26679	5.75489	5.72792	7.26679	7.50779	5.72792	5.9542	6.02237	4.70044	6.33985	4	3.70044	7.13955	6.76818	7.11894	7.53138	5.80736	5.88264	7.72792	5.9542	5.16993	6.06609	5.90689	5.88264	6.24793	7.82655	8.30378	7.24793	6.71425	4	5.70044	6.44294	8.14975	7.55459	5.49185	6.40939	7.74147	6.53916	7.47573	6.76818	7.06609	7.09803	7.05528
RP11-46F15.2	2.80735	2.80735	0	2	2.32193	4.80736	4.70044	2.80735	2.80735	4.45943	4.16993	2.32193	4.64386	0	1	3	2.58496	0	4	4	2.80735	4.32193	2.32193	3.16993	3.45943	1	1.58496	1	3.32193	4.52356	3.90689	6.65821	6.33985	3.45943	2.80735	2.32193	2.32193	3.16993	5.20945	2	3.80735	2	5.04439	3.80735	5.58496	0	4.16993	3	4
RP11-418J17.1	6.84549	5.52356	5.20945	5.80736	7.33985	8.37069	7.62205	5.64386	6.56986	9.16992	6.79442	6.97728	7.01123	6.32193	5.2854	6.88264	6.88264	7.2854	9	8.57743	7.76155	8.40514	7.13955	7.17991	7.41785	7.63663	4.90689	6.84549	6.6865	7.87652	6.45943	8.99152	8.24793	7.11894	8.36632	5.93074	6.89482	7.15987	7.30378	7.91886	7.13955	6.22882	8.11374	8.01123	8.35315	9.4818	7.71425	6.6865	6.98869
RP4-758J18.2	9.55075	8.39232	6.56986	8.13955	8.79116	10.891	10.7574	8.57365	8.87652	10.6689	8.65105	8.82337	9.69697	8.15987	8.41363	8.14975	8.37504	8.49586	10.851	10.0539	10.2324	10.0084	9.63663	9.38586	10.0661	8.62936	7.18982	8.51964	9.05257	8.70044	8.63663	12.2294	10.8439	11.0987	9.23841	8.07146	8.53528	8.5157	8.59991	9.48583	9.36632	9.05799	10.2046	9.41151	10.7056	7.25739	9.63118	8.58872	8.30378
RP11-98D18.9	1.58496	4.64386	2.58496	3	3.16993	5.88264	2.32193	3.16993	3.32193	6.55459	4.80736	4.85798	6.12928	4.45943	3	4.45943	4.58496	6.06609	4.90689	5.12928	5.52356	2	3	5.90689	5.49185	4.24793	4	3.16993	4.64386	4.45943	3.70044	3.45943	5.78136	6.65821	4	1.58496	3.32193	4.52356	5.67242	3.90689	3.58496	5.45943	4.24793	5.16993	5.52356	3	3.58496	3.58496	4.39232
RP11-421L21.3	5.35755	5.90689	5.52356	6.45943	6.53916	9.28309	8.05528	5.58496	6.90689	9.02791	7.85798	7.48382	8.17493	6.26679	4.75489	7.03342	7.21917	6.02237	8.46761	8.15482	7.64386	7.10852	6.26679	7.6865	7.11894	7.23841	5.58496	6.50779	7.33092	7.27612	4	8.42627	9.10852	7.45121	7.09803	6.40939	6.10852	7.02237	8.22882	7.02237	6.58496	6.83289	7.36632	7.93074	7.70044	8.35755	6.2854	7.53138	7.05528
RP1-43E13.2	3.58496	3.32193	1	4	3.58496	6.74147	4.32193	2.80735	2.80735	5.67242	4.08746	4	4.39232	2.58496	2.32193	3.45943	0	0	5.93074	5.08746	5.55459	3.58496	4.16993	5.55459	4.08746	2	1.58496	2.80735	3.32193	4.16993	3.58496	6.76818	5.67242	5.08746	2.80735	2.32193	2.80735	4	3.80735	3	3.90689	2.80735	5.85798	5.83289	5.35755	0	3.70044	3.45943	3.16993
TCEB3-AS1	5.55459	4.52356	3.16993	4.85798	5.20945	6.9542	6.88264	3.80735	5.35755	6.22882	5.70044	4.45943	5	5	3.70044	5.16993	3.16993	1.58496	6.56986	5.52356	5.9542	5.52356	5.45943	5.52356	5.67242	4.45943	3.58496	4.70044	4.9542	5.61471	5.45943	6.08746	6.9542	7.16993	4.16993	4.24793	4.45943	5.04439	5.39232	5.32193	4.85798	5.39232	6.83289	5.55459	5.39232	5.67242	5.72792	5	4.75489
RP5-884G6.2	4.24793	3.58496	3.45943	3.80735	4	5.42626	4	2.58496	3.70044	4.24793	4.90689	3.45943	4.85798	3.80735	2	5.08746	4.58496	3	5.80736	5.49185	4.75489	3.16993	3.16993	3.90689	4.64386	4.24793	1.58496	3.32193	3.32193	1	3.32193	4.52356	4.85798	4.75489	5.20945	3.16993	3.45943	3.80735	4.52356	1	4.08746	2.80735	4.39232	4.90689	6.06609	3.45943	3.16993	3	4.58496
GAS5	13.0636	10.9278	11.2052	11.6622	13.2126	15.1022	13.4654	10.5934	12.2213	13.2871	12.2058	14.0521	14.535	13.4764	11.3337	12.4856	14.4925	13.2297	13.3865	13.8801	11.5127	13.8173	12.935	13.0826	13.9298	13.476	12.2497	12.4643	13.469	13.6591	11.5507	14.8878	14.776	13.4335	11.4147	12.224	11.6604	13.7871	14.5951	13.7753	12.3351	13.4103	15.1477	12.8331	13.7271	11.9567	12.5309	13.7574	12.0234
RP5-864K19.4	3.70044	3.32193	2	3.80735	4.32193	6.10852	3.16993	3.90689	3.32193	5.16993	5.72792	3.70044	4	4.16993	3.16993	3.90689	4.64386	4.32193	5.45943	4.16993	5.55459	5.16993	3.90689	5.35755	4	2.32193	3	3.45943	3	3.32193	3.70044	5.20945	5.72792	5.88264	4	2.80735	3.32193	3	3.58496	4.58496	3.45943	3.32193	4.80736	4.90689	5.55459	3.70044	3.58496	3	2.80735
AC142528.1	1	2	1.58496	1.58496	3.32193	1.58496	3	1	2.80735	3	4.70044	2.32193	2.80735	2	2.80735	3.80735	0	0	4	2.32193	2.58496	3.45943	2.80735	1.58496	2.32193	3.32193	2.32193	2.58496	1	2.80735	3.90689	3.70044	3.45943	2.58496	3.90689	3	2.58496	3	3.16993	3.80735	2.32193	3	4.70044	2	2.80735	2.58496	2.58496	2.32193	2.58496
RP11-214N9.1	3.32193	3.32193	1.58496	4.08746	4.70044	5.85798	6.82018	3.70044	3.45943	5.55459	5.39232	3.45943	5.9542	5.12928	4.39232	5.32193	4.32193	3.32193	5.32193	6.26679	4.70044	6.16993	3.16993	4.16993	5.2854	5.04439	3.70044	4	3.80735	4.64386	4.16993	6.53916	5.12928	5.24793	4.52356	4.75489	3	3.80735	6.35755	2.80735	4.32193	4.85798	4.64386	6.10852	5.64386	3.90689	4.90689	4.80736	4.9542
TSSC1-IT1	3.16993	3	2.80735	0	1.58496	2	2	2.32193	2	2.80735	3.32193	2.32193	3.58496	2.58496	5.78136	4.39232	3	0	4.32193	3.70044	2.58496	5.58496	3.16993	3.45943	2.58496	3	1	2.32193	3	2.80735	2.58496	3.80735	4.85798	1	5.20945	2	2.58496	3.32193	1	3.70044	2.80735	3	3.32193	3.32193	4.32193	5.97728	2	1.58496	3.32193
RN7SL832P	3	4.24793	3.45943	3.32193	4.24793	5.58496	5.35755	3	2.80735	5.04439	5.75489	3.70044	5.83289	4.32193	4.24793	5	4.24793	4.64386	4.45943	6	5.12928	5.64386	2.32193	3.70044	5.12928	4.24793	1.58496	4.32193	3.58496	4.24793	4.39232	6.91886	6.67242	4.64386	5.04439	4.45943	4.45943	3.32193	6.16993	3.45943	3	4.80736	3.58496	5.58496	6.26679	3.16993	4.16993	4	5.04439
AC108488.4	3.90689	5.61471	2.80735	5	4.52356	6.42626	6.88264	4.32193	5.12928	4.58496	6.08746	4.32193	6.85798	2.58496	3.45943	5.61471	6.06609	6.39232	6.49185	5.20945	3.16993	7.50779	5	5.39232	5.93074	5.12928	3.58496	3.58496	3.80735	5	4.90689	6.85798	6.08746	5.42626	5.72792	3	2.80735	5.08746	5.97728	5	4.08746	3.80735	6.10852	6.47573	6.79442	4.52356	5.75489	5.61471	5.67242
RP11-111J6.2	0	3.16993	1.58496	1.58496	1.58496	3.32193	3.16993	1	3	3.32193	3.45943	3.16993	1.58496	0	1	3	0	0	3.58496	2.80735	2.80735	4.24793	0	2	3.90689	1.58496	2.58496	1	2	1	0	3.70044	4.70044	1	2	2	2.58496	2	4.08746	0	1.58496	3.16993	5.67242	2.32193	4.08746	1.58496	3	3.58496	2
LINC01376	4	6.08746	2	2.80735	2.80735	3.58496	4.80736	4.08746	2	5.78136	2	3	4.16993	3.16993	1	4.70044	4.39232	1.58496	5.88264	3.80735	5.58496	5.32193	3.90689	2	4.08746	1.58496	2.32193	3.58496	4	3.45943	2	5.12928	5.32193	3	4.24793	3.45943	2	3.58496	5.72792	5.39232	2.80735	4.75489	4.64386	5.93074	5.58496	7.49185	5.2854	3.80735	4.08746
RP11-554J4.1	3	2.80735	1	3.80735	2.58496	6.37504	5.93074	3.70044	2.80735	4.39232	3.80735	3.70044	6.37504	3.70044	3.45943	5.12928	4.08746	4.90689	6.24793	5.45943	3.70044	4.32193	3.32193	4.32193	4.45943	4.32193	2	3	2.80735	3.58496	3	6.56986	5.35755	5.24793	3.80735	3.90689	2.58496	3	5.49185	3.32193	2	3.90689	5.35755	4.58496	5.16993	1.58496	4.16993	3.16993	3
RP11-342K6.4	2.80735	1	1.58496	0	0	3.45943	4.58496	0	1.58496	4.08746	4.16993	3	2.32193	2.58496	0	5.35755	0	0	1.58496	4.9542	3.16993	3.32193	0	1	3.45943	3.16993	1.58496	3.45943	3.32193	1	1	3.90689	5.32193	5.24793	1	0	2.58496	0	4.08746	0	1.58496	2.32193	4.52356	2.80735	3.45943	3.32193	1.58496	2	1.58496
AC016722.4	2.58496	3.32193	0	2	3.16993	3	1	3	2.32193	2.80735	2.32193	1.58496	2.80735	1	1.58496	2	1	3.32193	5.04439	1	2.58496	4	2.32193	1	5	3.32193	2	2.58496	2	2.58496	3.45943	4	4.32193	2	3.58496	1	1.58496	1	2	4	2.32193	3.32193	2.80735	4.16993	3.32193	6.12928	3.32193	2.32193	4.58496
RP11-474G23.3	2	1	1.58496	3	3.70044	2.80735	4.24793	2.32193	3.45943	4.75489	5.58496	2.80735	6.80736	3	3.32193	5.9542	0	0	4.64386	4.52356	3	5.35755	3.32193	3.70044	3.70044	3.45943	0	2	1	4.52356	2.32193	5.12928	5.67242	3.45943	2.58496	3.32193	2	3.16993	4.64386	3.70044	3.58496	4.08746	4.45943	4.08746	4.39232	4	4.58496	3.70044	4.45943
LINC01126	1.58496	3.16993	1.58496	1	3.45943	2.32193	4.08746	3	4.16993	4.32193	3.58496	2.58496	3.45943	3	1	3.16993	0	1	3.58496	2.32193	3.45943	2.58496	3.32193	2.58496	3.90689	3.32193	1.58496	1.58496	2.80735	1	3.70044	2	5	2	3.58496	0	1	2.80735	3.45943	3.32193	2	2.32193	5	3.58496	3.70044	5.67242	2.80735	1	3.32193
RP11-342K6.2	2.32193	4.24793	2.32193	2.80735	4	1.58496	3.80735	2	3.90689	4.32193	0	3	2.58496	3	3.90689	4.70044	0	0	3.70044	4.32193	4.16993	5.61471	3	3.45943	4.9542	3.90689	2.58496	2.80735	2.80735	3.32193	3.80735	2.80735	5.04439	5.24793	3.80735	3.16993	3.16993	2.32193	2.32193	3.58496	3.58496	2.80735	5.93074	4.58496	3.45943	5.42626	5.70044	3.90689	4.39232
RP11-342K6.1	6.75489	8.33985	6.44294	7.01123	8.20457	8.47978	8.17991	7	7.78136	8.81057	7.26679	6.59991	7.58496	8.47167	7.21917	7.7879	7.14975	5.52356	8.62936	9.08481	7.89482	9.65643	6.98869	7.90689	9.26913	8.84549	5.58496	7.19967	7.41785	7.47573	7.7211	8.27146	8.20457	9.45533	7.80736	7.40088	7.53916	7.25739	7.49985	8.17493	7.42626	7.66534	8.93369	8.41363	8.224	9.00282	8.99152	7.87036	7.50779
AC104655.2	2.32193	2.32193	0	2	2	3.45943	3.45943	2.58496	1	5.20945	1.58496	2	4.08746	2.58496	3	4.08746	0	1	3.90689	3.45943	2.58496	3.32193	2.80735	2.32193	4.24793	3.58496	0	2.80735	2.32193	4	1	3.70044	4.52356	2.58496	4.85798	1	1	1.58496	3.16993	2.32193	2.32193	2.80735	3.32193	4.80736	4.45943	4.58496	3.58496	0	3.70044
RP11-568N6.1	1	3.70044	3.32193	4.58496	3.32193	2.80735	2	2.58496	3.90689	5.16993	4.80736	3.16993	3.32193	2.80735	4.52356	3.90689	0	3	6.50779	3.45943	2.32193	4.32193	1.58496	3.80735	4	4	2.32193	1.58496	3.16993	4.90689	2.32193	4.24793	4.75489	2	3.80735	4.08746	3	3.32193	3.16993	2.80735	2.80735	1.58496	3.90689	4.45943	3.58496	3.16993	4.58496	3.45943	3.70044
RP11-259N19.1	5.88264	6.33985	5.45943	5.97728	5.90689	7.18982	5.61471	4.64386	5.61471	6.04439	6.83289	5.64386	9.06878	8.03892	6.64386	8.01123	5.72792	6.91886	7.09803	7.05528	4.9542	8.73809	6.98869	6.56986	7.32193	7.62205	5.39232	5.61471	5.93074	5.97728	5.45943	7.45121	7.13955	9.10852	7.07682	4.80736	5.75489	5.75489	5.39232	6.98869	6.76818	6.16993	7.9542	5.85798	5.42626	4.24793	7.20945	6.75489	5.93074
AC009501.4	3.58496	4.08746	2.80735	2.58496	4.64386	3.80735	4	2.80735	4.16993	4.9542	5.9542	3.16993	1.58496	3.90689	4.32193	4.70044	1	2.32193	5.45943	3.90689	4.85798	5	3.16993	2.80735	5.55459	5.32193	2	4.39232	4.32193	4.9542	5.08746	6.20945	4.58496	4.16993	6.02237	4.08746	3	4	5.49185	4.39232	3.70044	2.80735	2.80735	5.04439	5.55459	5.52356	5.12928	4.80736	5.70044
RP11-410E4.1	1	1.58496	1.58496	0	2.58496	2.80735	2.32193	0	2.58496	2.80735	1.58496	1.58496	1	2.32193	0	2	0	0	3.16993	2.80735	2.58496	2.80735	0	1	2.58496	3.58496	1	1.58496	1.58496	1	1.58496	2.58496	4.08746	3.58496	2.32193	3.16993	1.58496	0	1.58496	1.58496	2.58496	1.58496	2	1	2.58496	7.43463	2.32193	3	2.32193
RP11-647K16.1	0	1	0	2.58496	2.32193	5.24793	3.58496	2	3.16993	3.90689	3.90689	1.58496	3.16993	3.16993	1	3.32193	1	0	4.52356	2.80735	3.32193	2	1	2.80735	3.70044	2.58496	1	2	3.16993	3.32193	2	5.32193	2	3.70044	3.58496	3.80735	3.32193	1.58496	3	5.32193	2	3.70044	1.58496	2.58496	4.32193	4.80736	3.58496	3	2.58496
RP11-105N14.1	0	3.58496	3.45943	1	3.32193	5.52356	2.80735	0	3.58496	3.70044	3	2.32193	4.45943	3.16993	1.58496	5.42626	2.32193	0	5.67242	5.83289	0	3	1.58496	3	5.72792	4.64386	2.32193	3.16993	2.32193	2.80735	3.32193	7.33985	5.75489	4.08746	4.64386	4.90689	3.16993	2.80735	3	3.80735	5.24793	3.32193	4.52356	5.20945	4.9542	4.39232	4.52356	2.32193	4.75489
AC107081.5	0	3.90689	1	1.58496	2.58496	4.39232	4.45943	1	3.45943	4.08746	5.55459	3.70044	5	1	2.58496	3.45943	1	4.70044	3.90689	4	3.70044	4.45943	1	3.45943	4.75489	3.16993	2	3.45943	2.80735	4.08746	3	4.80736	4.58496	3.70044	4.39232	3	1.58496	2	4.70044	4.16993	3.58496	3.70044	2.80735	3.90689	4.16993	5.85798	3.32193	3.45943	4.90689
RP11-260M2.1	1	3.70044	2.80735	2.80735	5	5.04439	5.2854	3.32193	3.70044	6.08746	5.2854	4.90689	4.9542	3	3.58496	4.70044	3	4.39232	5.45943	5.32193	4.52356	6.30378	2.58496	4.52356	5.67242	5.39232	2.80735	4.32193	3.45943	4.45943	4.08746	5.61471	6.42626	4.24793	4.90689	4.39232	2.58496	4	4.85798	4.16993	3.70044	3.70044	3.70044	6.39232	5.9542	7.98869	5.04439	5.2854	4.24793
AC073641.2	0	1	0	0	0	0	1.58496	0	1.58496	1	0	0	0	0	0	0	0	0	2.58496	0	1	2	0	0	2.32193	1	0	1	0	1	0	0	1.58496	0	1	0	0	0	0	0	0	1	1	0	0	3.16993	2.58496	0	1.58496
AC012360.4	1.58496	2.32193	1	2.32193	2	3	2	1	1	1	2.32193	1	3.70044	1.58496	2	2.32193	0	3.90689	2.58496	3	1	3.58496	0	0	2.32193	1	1.58496	1	0	0	0	5.12928	3.32193	3	1	0	1.58496	1	1	2	1	1	1	3.32193	3	4.39232	2.32193	0	1.58496
AC007038.7	2.32193	3.45943	1	2.58496	4.9542	4.90689	5.49185	2.80735	3.58496	5.52356	5.12928	3.90689	3.70044	3.58496	3	4.64386	2	0	5.52356	3.70044	4.39232	3.90689	3.58496	3.80735	4.80736	3.58496	1.58496	3.16993	3.45943	5.49185	3.90689	4.24793	3.58496	2.32193	4.58496	0	2	4.70044	5.24793	3.70044	3.32193	3.90689	3.80735	4.90689	4.85798	8.9629	5.16993	3.45943	4.80736
RP11-141B14.1	1	2.32193	0	1.58496	1.58496	1.58496	2.58496	1	2.58496	3.90689	2.32193	2.32193	4.52356	2	1.58496	2.58496	0	1	4.70044	2.80735	2.80735	3.80735	2	2.80735	3.45943	1.58496	1	2.32193	1.58496	2.80735	2.32193	3.70044	4.9542	2	4	3.32193	2	3.32193	3.16993	3.58496	1	3.16993	2	1.58496	5.2854	5.75489	3.90689	3.45943	2.58496
RP11-366L5.1	2.58496	3.45943	2.58496	2.58496	3.90689	2.80735	3.70044	2.32193	2.58496	4.58496	3.45943	2.32193	1	3.16993	3	3.80735	0	3.32193	6.91886	3.80735	2.80735	2.80735	1.58496	3	5.49185	4.45943	1.58496	2.58496	3.32193	1.58496	4.52356	3.90689	3.32193	3.45943	3.80735	3.58496	3.32193	2.80735	3.80735	3.70044	4.08746	2.80735	3.90689	2	4	9.39446	4.70044	3.16993	5.42626
CCNT2-AS1	3.80735	4.16993	3.70044	3.90689	5.16993	6.55459	4.08746	5.75489	3.32193	5.75489	3	4.08746	5.32193	4.16993	3	3.70044	3.16993	5.49185	5.72792	4.85798	5.2854	6.30378	2.58496	3.45943	5.75489	4.80736	2.32193	4	4.90689	3.45943	4.75489	5.78136	5.93074	6.45943	4.9542	3.58496	3.70044	4.45943	4.39232	4	4.08746	4.90689	5.35755	6.40939	6.10852	4.64386	5.2854	3	4.70044
AC072062.1	3	2	2	1.58496	1	2	2.32193	2.58496	0	2.58496	1.58496	1	2.80735	1.58496	0	4.70044	2.80735	0	2.58496	1	2.32193	3.70044	1.58496	0	3.32193	1	1	1	1.58496	1	3.32193	4.75489	3.90689	4.24793	3.32193	0	1	2	0	3.45943	0	4.16993	3.90689	1.58496	2.58496	4.32193	4.08746	1	2.32193
RP11-438L19.1	0	3	2.58496	2.58496	3.32193	4.90689	5.08746	1.58496	4.58496	6.12928	5.75489	4.08746	4.16993	4	2	5.80736	2.80735	3.90689	5.49185	4.58496	4.58496	5.35755	1	4	4.24793	4.64386	1	3.16993	3.58496	4.58496	2.80735	5.93074	5.61471	5.04439	4.80736	2.32193	2.32193	3.90689	4.08746	5.61471	3.32193	2.32193	4.58496	5.08746	5.24793	6.56986	4.32193	4.16993	4.16993
AC097721.2	1	3.16993	2	1.58496	1.58496	3	2	3	3.45943	2.80735	3.58496	2.58496	2.32193	1.58496	2.80735	1	0	0	4.32193	3.45943	3	3.90689	3.16993	1.58496	2.58496	3.32193	0	3.32193	2.32193	3.32193	2	3.70044	4.16993	2.80735	2.32193	1.58496	2	2	2.58496	3.45943	2.58496	2.58496	3.32193	4.45943	2.80735	6.65821	4.45943	1.58496	3.16993
RP11-332H14.2	4.39232	4.75489	3.58496	4.70044	6.06609	6.67242	8.55459	5.35755	5.49185	7.45943	7.01123	6.04439	7.39232	5.88264	4.52356	6.52356	5.85798	4.90689	7.36632	6.59991	6.76818	6.97728	4.08746	5.52356	7.79442	6.94252	4.64386	5.04439	6.04439	6.58496	4.58496	7.21917	7.75489	6.80736	7.01123	4.75489	4.16993	5.58496	6.89482	5.04439	5	6.12928	6.90689	6.82018	6.98869	7.55459	6.9542	6.30378	6.02237
LANCL1-AS1	0	2.32193	0	1	2.58496	2.32193	2.32193	1.58496	0	2.58496	3	1	0	1	1	1.58496	0	0	2.80735	1	1.58496	5.08746	0	0	3	1.58496	0	2.80735	1.58496	2.80735	3.45943	3	3.45943	2.32193	3.16993	2.32193	1.58496	2.58496	2	2.32193	0	2.58496	3.58496	2.32193	3.16993	6.74147	2	0	3
RP11-299H21.1	5.55459	5.49185	3.70044	4.52356	5.20945	6.49185	4.58496	4.85798	6.30378	5.16993	5.16993	4.24793	6.85798	5.08746	3.16993	6.04439	5.55459	2.32193	6.55459	4.90689	4.45943	2.80735	5.70044	4.85798	5.08746	5.85798	2.32193	4.70044	5.20945	5.97728	3.90689	6.04439	5.67242	3.70044	6	4.90689	4.32193	5.97728	4.9542	3.58496	5.16993	5	5.2854	5.24793	6.93074	5.45943	6.42626	4.24793	4.80736
PKI55	7.3837	5.83289	6.75489	6.98869	7.58496	8.27146	9.17243	7.29462	5.04439	8.41785	6.67242	6.18982	4.58496	7.84549	6.93074	8.39232	8.15987	5.35755	7.97154	6.88264	5.20945	10.0848	8.83289	8.35755	8.5157	6.75489	5.39232	6.16993	7.18982	5.61471	8.25739	8.85798	8.19967	6.82018	8.3443	7.17991	7.79442	7.16993	6.67242	11.5498	7.84549	7.66534	9.23601	8.59246	7.24793	7.84549	10.446	6.97728	5.58496
AC092614.2	3.16993	3.45943	2.58496	2.32193	4.58496	1	3.70044	1	0	1.58496	1.58496	0	1.58496	2.32193	2.58496	2.58496	0	2.32193	4.9542	4.24793	1.58496	4.32193	4	3.32193	3.58496	3.80735	2.58496	2.58496	4.70044	2.32193	3.16993	4.39232	3.32193	3.58496	4.16993	2	2	3.80735	2.32193	4.08746	3.16993	3.32193	4.64386	2	3	4.90689	3.32193	3	2.58496
AC105760.2	3.45943	4.64386	1	2.80735	3.70044	5.24793	5.39232	2.32193	4.75489	4.24793	5.12928	3.16993	6.62936	4.90689	4.45943	5.55459	4.64386	3.70044	6.42626	4.64386	5.12928	5.35755	4.64386	4.52356	4.58496	6.04439	2.32193	4	4	3.32193	3.70044	5.70044	6.20945	4.80736	4.75489	3	2.58496	2.80735	4.80736	4.39232	3.45943	5.12928	4.9542	5.88264	5.20945	4.58496	5.72792	3.16993	4.58496
AC114730.11	2.58496	3	0	2	3.58496	2.58496	2.58496	0	2.80735	3.16993	3.90689	3.45943	1	1.58496	0	4.08746	2.32193	0	5.08746	2.32193	3.16993	2	4.32193	2.80735	4.08746	2.58496	1	2	1.58496	2.32193	1.58496	5.35755	3.90689	2.32193	2	2.58496	2	4.16993	5.58496	2.32193	2.58496	1.58496	2.58496	4.80736	4.52356	3	3.58496	3.16993	2.58496
AC093818.1	3	5.52356	3.16993	5.42626	5.32193	5.16993	6.02237	4.85798	4.45943	6.20945	6.06609	5.20945	2.58496	5.04439	5.55459	4.70044	0	3.90689	7.70736	6.58496	5.04439	5.49185	4	6.06609	7.62936	5.61471	3.16993	5.2854	4.64386	4.85798	4.70044	6.87036	5.39232	6.02237	5.24793	5.9542	5.90689	5.75489	4.80736	4.9542	5.16993	4.80736	4.90689	6.32193	5.42626	8.25267	6.47573	4.52356	5.49185
LINC01473	2.32193	2.32193	2.80735	1	3.16993	4	3.90689	2	3.16993	4.80736	4.08746	3.16993	4.9542	2.32193	0	3.80735	2	2	4.90689	4.58496	3.90689	4.16993	2	3.16993	4.64386	4.58496	1	2.80735	1.58496	2.80735	1.58496	5.67242	5.04439	4.16993	4.80736	2.32193	2.58496	3	3.32193	2.80735	2.32193	4.08746	3.90689	4	4.64386	7.56986	4.75489	3.70044	3.90689
AC005104.3	3.16993	2.80735	2.32193	2.32193	3.32193	1	4.45943	2.32193	2.32193	3.80735	3.45943	2.80735	0	1	0	3.70044	0	0	4.45943	3	3.80735	4.39232	3.16993	1	5.12928	3.90689	1	2	2.80735	2	3.70044	4.16993	5.32193	2.32193	3.16993	2	1.58496	3	3.45943	3.58496	2.80735	3.45943	1.58496	5.08746	4.24793	6.14975	4.70044	2	3.80735
RP11-423P10.2	2.32193	4.80736	3.32193	3.70044	4.70044	4.08746	4.45943	4.39232	3.45943	5.55459	5.55459	4.16993	5.24793	3.16993	3.32193	5	3.16993	3.90689	6.10852	4.32193	4.80736	6.12928	3.32193	4.39232	6.16993	5.90689	3.58496	4.24793	3.80735	5.78136	5	6.04439	5.78136	3.70044	5.49185	4.32193	3.16993	4.90689	5.55459	4.75489	3.58496	5.24793	5.24793	5.83289	6.50779	8.7211	6.08746	5.16993	5.72792
RP11-301O19.1	4.70044	1.58496	2.80735	1	3.32193	5.83289	5.49185	2.80735	3.45943	3.16993	4.16993	3.70044	4	3.32193	2.80735	4.75489	0	4.45943	4.39232	6.12928	4.24793	4.70044	3	5	3.70044	4.85798	1.58496	3.80735	4.24793	4.08746	3.70044	5.2854	5.97728	6.20945	4.08746	4.39232	1	2	2.80735	4.24793	3	4.58496	5.67242	5.67242	5.39232	2.32193	5.45943	3	3.58496
RP11-725P16.2	1	1	0	0	1	2	1.58496	0	1	2.58496	2.32193	1.58496	2	1	3.32193	3.58496	2.80735	0	2.80735	2.32193	2	1.58496	0	0	1.58496	2	0	1.58496	1	1	0	2.32193	3.90689	0	3.16993	1.58496	0	0	1.58496	0	0	2	2.80735	3.70044	2.58496	0	1.58496	1	2.80735
DIRC3	2.32193	1	1	1.58496	3.90689	2.32193	4.45943	3.32193	1.58496	5	3.58496	1.58496	5	2.32193	0	4.45943	0	1	4.08746	4.08746	7.73471	4.24793	1.58496	7	4	1.58496	2.32193	2	1.58496	3.70044	3	6.06609	3.70044	4.85798	6.89482	0	2.32193	1	3.58496	5	1	3.32193	5.61471	4.58496	4.24793	4.85798	4.52356	1	3.45943
RP11-109E12.1	0	1	0	2	1	3.90689	1.58496	1	2	2.80735	2	1.58496	2.80735	1	0	2.58496	3	1	3.45943	1	1	2.58496	0	2.80735	1	0	0	0	0	2.58496	1.58496	4.08746	3.32193	2.80735	1	1	0	2.58496	3.16993	2.32193	1.58496	2.80735	2	1	3.58496	3	1.58496	2.32193	2.80735
CAPN10-AS1	5.24793	6.6865	2.58496	5.04439	6.65821	6.85798	7.63663	5.42626	5.61471	7.25739	7.33092	6.06609	7.40088	4.90689	5.64386	6.16993	4.52356	5.20945	7.71425	6.16993	6.39232	8.12412	6.12928	5.08746	7.16993	7.09803	4.80736	5.58496	5.61471	6	6.47573	7.27612	7.80736	6.20945	7.25739	4.45943	4.16993	6	7.07682	7.10852	5.90689	6.30378	6.87036	7.94252	6.47573	7.20945	7.56224	6.6865	6.94252
RP11-563N4.1	2	1.58496	2.32193	2.32193	2	5.83289	5.72792	1.58496	3.16993	4.39232	4.45943	3	6.02237	3.80735	2.58496	4.32193	2.32193	2.32193	4.64386	5	3.45943	5	1.58496	2.58496	4.32193	3.70044	1	2.58496	3.16993	3.90689	3.16993	5.42626	3.70044	3.32193	2.80735	3.16993	1.58496	3.16993	4.39232	4.24793	2.32193	3	3.16993	3.58496	4.64386	3	3.32193	2.32193	3.70044
AC012358.7	1.58496	1.58496	1	1	1.58496	2	2.32193	1	0	0	2.58496	1.58496	1.58496	2.58496	0	2.32193	0	0	3	2	2	2	1	1.58496	3.16993	3.58496	0	2.58496	0	2.32193	0	2	3.32193	2.58496	2.80735	0	1	2.58496	3.45943	2.32193	0	2.32193	0	1	1	7.69349	2.32193	0	2.58496
ALMS1-IT1	3.32193	4.32193	1.58496	2.58496	3.45943	2	3.80735	4.08746	5.24793	3.70044	3.58496	3.45943	2.80735	4.39232	3.90689	3.45943	4.70044	4.90689	5.16993	3.58496	4.08746	6.56986	2.58496	2.32193	5.32193	3.58496	3	3.32193	4.08746	3.70044	4.24793	4.80736	4.58496	3.70044	4.90689	3.16993	3.58496	1.58496	2.32193	5.75489	2.32193	4.70044	1.58496	5.16993	4.24793	7.75489	5.16993	3.32193	5
AC074117.10	6.94252	7.18982	4.85798	6.16993	6.97728	7.67242	8.48382	5.83289	6.16993	8.16992	6.93074	6.64386	7.39232	5.97728	5.80736	7.65821	7.12928	5.64386	8.5812	7.75489	6.84549	8.50383	6.80736	6.64386	8.02237	7.65821	4.90689	6.87036	6.67242	7.42626	6.80736	8.25739	9.08746	7.22882	7.57743	5.85798	5.42626	6.20945	8.81378	6.44294	5.64386	6.10852	8.3443	8.52748	8.09803	7.36632	7.97154	6.6865	7.45943
LINC01123	4.80736	4	0	2.32193	6	6.16993	6.20945	6.47573	4.75489	6.83289	2.58496	3.70044	4.08746	5.45943	2.32193	5.24793	3.45943	3	6.67242	5.49185	5.55459	3.58496	4.45943	6.33985	6.6865	6.08746	3.80735	4.58496	4.90689	5.67242	5.58496	6.96578	6.37504	7.01123	6.97728	5.61471	3.90689	4.80736	6.40939	3.70044	5.35755	3.32193	5.16993	5.04439	7.17991	2.80735	5.70044	4.64386	5.08746
LINC01106	1.58496	3.80735	3.58496	3.70044	5.08746	4.64386	6.52356	4.24793	5.04439	7.30378	3.58496	4.08746	3.45943	5.16993	1	5.49185	4.16993	4	6.61471	6.02237	4.80736	3.70044	3.32193	6.39232	6.79442	5.32193	3.70044	4.24793	4.58496	4.39232	4.80736	5.04439	6.65821	6.26679	5	4	4.08746	4.32193	3.70044	3.16993	4.9542	3.90689	6.55459	6.87036	5.70044	5.24793	6.84549	3.70044	3.90689
AC079305.10	3.16993	2.58496	1	2.80735	3.16993	4.9542	3.80735	2.58496	2	4.08746	3	2	3.45943	3.58496	3.58496	3.45943	4.32193	3.45943	4.70044	3.80735	1	3.90689	2.32193	4.64386	3.32193	2	1.58496	3	2.32193	2	2.32193	5.42626	3.90689	3.58496	2	4	2.58496	2.58496	3.70044	2.58496	1.58496	3	3.90689	3	3.45943	2.32193	3.90689	2.80735	2.58496
AC074286.1	4.39232	5.52356	3	4.32193	4.45943	5.85798	4.58496	4.08746	5.08746	5.67242	4.64386	5	4.75489	3.90689	2.58496	5.90689	4.70044	3.16993	6.96578	5.39232	6.39232	4.52356	4.80736	2.32193	6.49185	5.49185	3.70044	4.64386	5.04439	6.56986	3.16993	6.42626	5.39232	5.12928	4.32193	4.16993	5	5.39232	6.16993	6.33985	3.70044	5.80736	3.58496	6.02237	5.42626	8.05528	5.78136	4.24793	4.80736
RP11-337N6.3	2	3	2	1.58496	1	4.85798	3.70044	2.58496	4.52356	4.24793	3.70044	4.64386	3	4	1	5.72792	3.58496	0	4.70044	4.52356	2.80735	4.08746	2	3.58496	4	3.80735	2.32193	3.45943	2.80735	4.39232	1	5.58496	4.90689	3.90689	3.70044	3.70044	3.45943	3.80735	3.32193	4.16993	2.32193	3.32193	2.32193	5.32193	4.45943	6.55459	3.80735	3.16993	3.32193
RP11-65L3.4	3	1.58496	3	2.80735	2.80735	4	3.90689	2	3.70044	2.58496	2.80735	2.80735	4.64386	3.58496	2	2.32193	0	5.04439	4.39232	4.32193	3.32193	4.08746	2	4.75489	5.39232	3.45943	2	0	1	2.32193	3.32193	6.50779	5.24793	4.39232	2	4.39232	3.45943	1	2.32193	2	3.90689	3.58496	4.80736	2	3.45943	5.97728	4.70044	3.16993	3.32193
RP11-65L3.2	2.58496	2.80735	1	3	2.80735	3.16993	4	2	4	2.80735	1	3	3.58496	4.24793	2.80735	3.16993	0	3	4.70044	3.80735	4.58496	4	0	4.08746	5.80736	4.32193	1.58496	0	1.58496	3.32193	4.85798	7.02237	5.67242	5.39232	4	3.80735	4.08746	2.32193	1.58496	2.58496	4	3.58496	2.32193	2.58496	4	7.82018	4.08746	6.14975	4.64386
RP11-171I2.2	2	1.58496	1.58496	2.80735	4.52356	4.75489	5.16993	1.58496	5.04439	4.75489	2	3.90689	4.08746	3.45943	3.16993	4.16993	4	2.80735	5.24793	5.04439	4.58496	3.32193	3.58496	4.32193	5.39232	5.83289	2	0	1.58496	6.30378	4.90689	6.33985	6.02237	6.49185	3.45943	1	3.16993	5.08746	4.90689	4.85798	4.16993	4.16993	3.80735	4.24793	5.52356	7.82655	4.58496	5.20945	4.24793
RP11-95D17.1	6.14975	7.62205	6.16993	6.75489	7.24793	7.83289	8.45943	6.89482	7	8.96578	7.6865	7.14975	10.0265	7.19967	6.30378	8.60733	7.54689	8.50383	7.71425	7.40088	7.5157	8.14466	6.2854	7.12928	6.89482	7.73471	6.72792	7.45121	6.79442	7.35755	6.14975	8.75822	8.224	8.53528	7.7879	6.32193	6.80736	6.75489	7.91886	8.26679	7.91886	7.33092	8.62571	8.95129	8.17493	7.29462	6.71425	7.86419	6.78136
RP11-254F7.2	4.64386	6.94252	5.24793	7.53138	6.20945	7.3837	6.42626	5.70044	5.67242	8.60733	6.65821	5.16993	8.7039	5.75489	5.58496	8.00563	5.85798	4.32193	6.82018	6.10852	7.91289	4.80736	6.55459	6.02237	6.65821	6.83289	5.61471	5.93074	6.30378	6.9542	5.80736	8.47573	9.40301	8.24317	7.40088	4.64386	6.12928	5.70044	7.72792	5.2854	6.2854	7.52356	8.12928	8.15482	8.74819	5.35755	7.32193	7.34873	7.41785
AC073254.1	4.16993	3.90689	2.58496	2.80735	4.80736	4.58496	5.39232	3.16993	3.45943	5.85798	3.16993	4.08746	5.08746	3.80735	3.16993	4.39232	1.58496	3	4.32193	4.45943	3.80735	4.64386	4.39232	3.90689	5.12928	3.80735	3.32193	3.32193	3.58496	4.39232	3.70044	5.12928	5.35755	5.12928	4.58496	4.32193	4.32193	4.75489	3.16993	5.52356	3	4.32193	5.32193	6.9542	4.24793	4.16993	5.9542	3.90689	4.16993
SOS1-IT1	1.58496	5.2854	3.70044	4.39232	4.08746	4.70044	4.80736	4.16993	4.75489	6.42626	5.52356	4.64386	7.59246	5.72792	5.85798	6.93074	3.58496	4.75489	6.76818	6.26679	6.10852	6.82018	3	5.64386	6.96578	6.04439	4.70044	4.90689	4.80736	7.06609	5.42626	9.1267	7.19967	6.78136	5.9542	5.49185	4.90689	4.85798	5.12928	5.45943	5.67242	5.42626	7.59246	5.85798	7.40088	8.33092	6.39232	7	5.78136
RP11-493E12.3	0	1.58496	0	0	2.32193	1	1	1	0	1.58496	1.58496	1	1	0	0	0	0	0	3.58496	2	0	1.58496	1.58496	1	2.80735	0	0	1	1	1	1	3	1	1.58496	1	0	1.58496	1.58496	3.32193	0	1	1	1.58496	2.80735	1.58496	3.58496	2.58496	1.58496	0
RP11-353K11.1	2	3.32193	1	1.58496	4	4	3.80735	1.58496	3.32193	4.9542	3.90689	2.80735	4.9542	3.70044	3.80735	3.70044	4	0	5	4.24793	2	3.80735	2.80735	3	2.58496	3.45943	2	3.45943	1.58496	3.70044	2.32193	5.42626	5.97728	4.70044	2.80735	3.58496	3	2.80735	4.64386	3	2.80735	2.58496	4.75489	5.64386	6.06609	3	4	3.70044	3.16993
RP11-443B20.1	3.45943	5.35755	3.80735	4.08746	5.78136	6.47573	6.88264	5.52356	5	7.45121	6.39232	4.58496	7.11894	6.06609	4.75489	6.10852	4.52356	5.55459	5.61471	5.32193	6.33985	7.32193	6.42626	5.04439	6.06609	6.14975	4.16993	4.58496	4.70044	6.76818	5.88264	7.59991	4.90689	8.5157	6.18982	3.70044	4.58496	5	5.85798	7.01123	5.20945	4.52356	6.10852	4.90689	6.58496	5.67242	6.12928	6.26679	4.45943
RP11-395A13.2	5.80736	4.85798	3	5.08746	4.52356	6.90689	6.44294	5.12928	4.16993	5.70044	5.55459	4.08746	5	5.24793	4.32193	6.61471	4	3.90689	7.20945	6.04439	5.16993	6.83289	5.64386	5.16993	5.78136	4.70044	3.16993	4.16993	4.80736	4.24793	4.75489	7.61471	6.76818	6.82018	4.75489	5.24793	4.08746	4.16993	5.39232	5.32193	4.16993	5.08746	5.93074	5.78136	6.02237	4.16993	5.04439	4.45943	4.24793
PAX8-AS1	5.72792	7.60733	4.24793	6.20945	6.18982	7.20945	7.56986	8.224	7.18982	8.7211	7.87036	6.50779	6.37504	5.80736	0	5.72792	6.49185	4.52356	7.88874	7.05528	7.24793	5.61471	7.98299	6.32193	8.70736	7.40939	4.90689	6.22882	5.64386	8.08215	6.87036	8.13955	6.52356	7.18982	7.73471	6.61471	5.93074	6.26679	4.9542	6.12928	5.39232	7.8392	7.05528	6.88264	8.66178	13.695	7.57743	6.62936	8.40088
RP11-527J8.1	3.58496	4.39232	2.32193	2.32193	4.70044	4.45943	3.70044	4	3.45943	5.04439	3.90689	3.32193	1	3	3.32193	3.32193	0	3.16993	4.80736	3.58496	4.08746	5.58496	4.80736	2.58496	5	3.90689	3	3.70044	4.24793	4.32193	3.90689	4.24793	4.85798	4.32193	4.80736	3.32193	3.16993	3.70044	5.20945	5.04439	2.80735	4.24793	3	4.90689	5.61471	6.08746	4.52356	5.08746	4.85798
AC073046.25	3.45943	4.64386	1	3.16993	3	1.58496	3	4.24793	3	1	2	2	2.32193	2.80735	3.45943	2	0	3.58496	5	2.58496	2.32193	5.42626	4.90689	1.58496	4.64386	3.16993	1.58496	3.80735	3.16993	2	4.52356	3.80735	3.16993	3	3.32193	1	3.90689	3.16993	2.80735	4.45943	2	4.45943	5.08746	3.32193	3.70044	5.90689	5.80736	1	3.45943
OSGEPL1-AS1	1.58496	2	0	1.58496	3.80735	4.9542	4.32193	1.58496	3.32193	4.58496	3.70044	4.24793	5.24793	2.58496	2	4.24793	4.08746	2.58496	4	3.90689	3.16993	3	2.80735	3.32193	4.80736	4.24793	0	3	2.58496	3.58496	2.80735	4.90689	4.90689	4.58496	3.16993	3.16993	2.58496	3.70044	4.32193	3.16993	1.58496	2.32193	3.80735	4	2.58496	4.80736	3.70044	3	3
AC097662.2	4.24793	4.08746	3.32193	3.90689	3.70044	5.2854	4.16993	3.16993	3.58496	6.32193	4.52356	3.70044	5.32193	3.70044	3.16993	4.9542	0	4.52356	5.35755	4.9542	5.08746	4.64386	2.58496	4	5.08746	4.75489	2.80735	3.80735	3.32193	4.70044	3.45943	5.2854	4.24793	4	4.45943	3	4.16993	3.70044	3.80735	3.80735	3.16993	3.90689	5.61471	4.70044	4.52356	5.75489	4.90689	4.08746	4.52356
AC010976.2	3.90689	5	1.58496	3	5.04439	4	4.70044	3.70044	4.16993	4.90689	5.2854	4.39232	2	3.16993	3	4.58496	1	1.58496	5.90689	4.52356	5.45943	5.72792	4.64386	3	6.71425	5.67242	0	4.24793	3.80735	5.70044	4.16993	4.08746	5.9542	4.32193	5.20945	3.32193	3.58496	3.58496	4.24793	5	3.58496	4.52356	3.32193	5.45943	5.64386	9.37069	5.45943	3.45943	5.80736
AL133243.1	2	5.80736	3.70044	3.45943	4.45943	4.39232	4.24793	4.75489	5.24793	6.40939	5.90689	4.16993	5.35755	4.75489	4	7.35755	0	2.58496	6.74147	5.16993	5.20945	6.62936	2.80735	4.24793	5.85798	4.75489	3.80735	2.58496	3.90689	5.52356	3.80735	6.58496	6.06609	5.58496	5.72792	4.9542	4.39232	4.32193	4.70044	2.80735	2	4.75489	6.39232	5.9542	7	9.15482	5.93074	5.45943	5.80736
AL133243.2	2.80735	3.80735	2.58496	4	4	3.58496	3.32193	4.24793	4.9542	6.2854	5.49185	3	5.2854	4.24793	4.52356	4.16993	1.58496	2.32193	5.55459	4.80736	4.70044	6.18982	3.58496	4.24793	6.16993	5.16993	4.08746	3.32193	4	4.24793	4.90689	5.24793	5.35755	4.16993	5.2854	4.16993	4.45943	4.24793	4.16993	4.32193	3.90689	4	5.39232	5.32193	4.9542	8.93958	4.75489	4.85798	5.78136
RP11-686O6.2	5.04439	5.52356	3.80735	4.52356	5.04439	5.97728	4	2.80735	4.75489	4.45943	5	4.08746	7.53916	5.2854	4.45943	7.03342	4.80736	3.80735	6.30378	5.52356	5.58496	5.61471	4.24793	4.80736	5.58496	5.20945	3.90689	4.9542	5.45943	4.24793	4.32193	7.25739	7.61471	5.75489	4.70044	5.88264	4.52356	3.70044	6.44294	4.85798	6.06609	4.90689	5.20945	5.61471	5.04439	3.45943	6.72792	4.80736	5.39232
AC093110.3	2.32193	4	1.58496	1.58496	4.39232	1	3	3.58496	2.58496	2	1	3.58496	0	3	3	2.58496	0	0	5	1.58496	3.90689	4	3.45943	0	5.78136	3.58496	0	2.32193	3.32193	3.58496	3.90689	3.32193	2.58496	4.16993	4.08746	1.58496	1.58496	4.32193	3.16993	3.16993	1.58496	3.70044	1	4.32193	4.64386	6.42626	5.20945	1.58496	4.24793
AC079922.3	5	5.49185	2.80735	4.75489	5.45943	6.80736	5.64386	4.39232	4.75489	5.93074	5.72792	4.52356	7.41785	5.45943	4.70044	4.52356	5.42626	4.80736	7.58496	5.90689	5.24793	5.32193	5.42626	5.55459	5.20945	5.20945	3.45943	5	4.85798	4.52356	4.52356	7.62205	7.65105	7.79442	5.24793	5.12928	4.64386	5.08746	5.88264	5.72792	5.75489	5.78136	5.24793	5.80736	7.5157	5.12928	6.55459	5.64386	5.61471
TTN-AS1	5.49185	4.75489	4.39232	5.2854	7.35755	7.73471	6.49185	5.64386	6.39232	7.59991	5.55459	5.61471	6.33985	5.58496	5.55459	6.65821	4.70044	4.45943	8.64025	6.94252	6.32193	7.44294	6.58496	5.32193	8.66888	7.7879	5.08746	2.32193	3.32193	7.54689	6.96578	7.92481	8.03342	6.42626	7.30378	4	6.2854	7.8392	8.2621	7.22882	6.10852	6.64386	7.41785	7.8392	7.11894	10.2408	8.18487	7.66534	7.56986
AC159540.1	2.58496	2.58496	1	2.32193	4.32193	5.35755	4.39232	2.80735	1.58496	5.97728	4.08746	2.58496	3.70044	2.58496	4.24793	3.80735	2.58496	0	5.04439	3.16993	3	5.20945	3.16993	3.16993	4.64386	3.58496	0	2.80735	1	4.70044	2.80735	2.80735	2.32193	4.85798	4.32193	2.32193	0	4.32193	6.20945	2	2	2.32193	3.32193	3.80735	5.2854	4.64386	4.39232	3.32193	1.58496
LINC00342	7.43463	6.39232	4.32193	6.75489	7.61471	8.40514	6.30378	6.50779	7.11894	9.44915	8.10329	7.44294	6.10852	5.61471	6.18982	7.3837	5.12928	2.58496	8.36632	6.83289	7.24793	8.80413	7.67948	6.56986	7.42626	7.83289	3.90689	6.90689	6.59991	6.97728	6.89482	6.83289	8.53528	6.62936	8.30378	6.08746	5.2854	6.93074	8.43463	6.2854	6.94252	6.20945	8.08746	8.86419	8.62571	9.30378	6.78136	7.72792	6.94252
AC012487.2	3	2	1.58496	2	3.80735	3.90689	3.58496	1	3	3.80735	0	1	2.80735	2.58496	1	3.32193	1	2.58496	4.85798	3.80735	3.16993	2	3.16993	3.16993	4.32193	2.32193	1	3	3.32193	2.58496	2.32193	6.02237	4.90689	3.70044	2.32193	3	2.32193	3	2.80735	3.16993	2.58496	4.08746	5.42626	3.80735	4.32193	3.58496	3.80735	3	3.45943
AC009961.3	3.32193	4.24793	2	3.32193	5.61471	3.80735	4.08746	4.16993	4.45943	3.90689	5.45943	3.58496	5.12928	3.58496	4.58496	1	3.70044	1.58496	5.93074	4.58496	4.75489	5.80736	4.16993	4.45943	4.08746	5.12928	1.58496	2	4.58496	4	3.90689	5.67242	4.45943	4.70044	5.45943	1.58496	4.32193	3.58496	4.58496	4.24793	4.24793	5.70044	3.58496	4.16993	4.90689	7.09803	4.64386	3	4.45943
AC062029.1	5.61471	5.80736	4.52356	5.12928	5.39232	6.56986	5.9542	4.52356	4.64386	6.22882	5.9542	5.39232	6.40939	5.83289	5.32193	6.04439	5.24793	0	7.40088	6.61471	6.75489	6.39232	5.24793	5.75489	6.33985	6.84549	3.80735	5.35755	5.24793	5.24793	5.64386	6.50779	7.40939	6.76818	6.85798	6.2854	5.49185	5.32193	7.64386	5.42626	5.04439	6.89482	5.24793	6.58496	7.13955	4.9542	5.85798	5.80736	6
DARS-AS1	5.2854	6.10852	4.45943	4.85798	6.16993	6.39232	5.90689	5.9542	4.16993	6.14975	7.01123	5.78136	4.08746	6.47573	4.08746	4.45943	5.64386	3.16993	7.52356	7.61471	6.91886	5.55459	5.97728	6.14975	5.78136	6.22882	4.58496	6.06609	6.06609	6.20945	5.39232	8.53916	5.45943	7.45943	6.89482	5.2854	5.67242	5.49185	6.12928	3.70044	6.45943	6	6.35755	8.65464	7.12928	8.01123	6.45943	5.12928	5.58496
LINC00471	4	3.80735	2.32193	2.80735	1	4.64386	3.58496	4	2.80735	3	4.24793	2	4.70044	3.90689	2.58496	5.88264	3.80735	4.24793	5.85798	4.32193	4.70044	3.70044	3.70044	3.45943	3.45943	3.58496	2.32193	2.58496	2.80735	5.20945	4.24793	6.70044	6.06609	5	5.04439	2.58496	3.32193	3	3.45943	4.58496	2.80735	4.16993	4.80736	4.90689	5.55459	2.58496	4.58496	2.58496	4.45943
AC068282.3	3.90689	4.32193	2.80735	3.90689	5.32193	7.16993	5.64386	5.61471	3.58496	6.61471	5.88264	3.70044	8.12412	6.53916	3.58496	4.70044	5	5.35755	5.67242	5.58496	5.24793	5.16993	4.16993	5.2854	4.85798	5.64386	2.58496	6.45943	6.64386	4.9542	4.9542	5.90689	6.16993	7.37504	5.32193	5.88264	5.42626	7.26679	4.39232	4.24793	4.24793	4	7.74819	5.16993	6.72792	6.42626	7.52356	5.20945	4.32193
RP11-320M2.1	3.45943	3.70044	2.80735	4.39232	3.45943	7.09803	6.26679	2.32193	3.90689	5.16993	4	4.08746	7.55459	4.45943	6.71425	5.12928	5.97728	4.64386	5.90689	4.90689	5	4.90689	4.16993	4.52356	5.42626	4.64386	2.80735	4.16993	3.90689	4.80736	3.58496	7.12928	6.14975	2.58496	4.52356	4.08746	2.58496	3.16993	4.39232	3.90689	3.45943	4.24793	5.58496	4.80736	6.37504	3	4.08746	3.80735	4.24793
LINC01119	2.58496	4.16993	1.58496	5.04439	3.58496	3	1.58496	4.39232	2.58496	5.58496	4.52356	3.16993	3.32193	2.80735	3.32193	5.16993	5.88264	4.90689	4.08746	4.45943	3.90689	5.04439	2.32193	4	4.08746	2.58496	3.45943	4	2	2.58496	2.58496	5	4.39232	4.24793	3.16993	1	1.58496	3.70044	2.80735	3.80735	2.58496	2	4.70044	5.78136	5.58496	3.16993	3.45943	4.16993	3.70044
RP11-355B11.2	4.9542	4.80736	3.80735	4.24793	5.35755	6.35755	5.12928	5	5.04439	6.12928	5.32193	4.58496	5.61471	5.20945	4.08746	5.75489	4.75489	2	6.72792	5.24793	6.14975	5.24793	5.90689	4.85798	6.10852	5.49185	2.80735	4.85798	5.45943	5.20945	5	5.93074	7.04439	6.6865	5.24793	5	5.04439	5.04439	5.24793	4.9542	3.80735	6.08746	6.59991	6.83289	6.72792	6.83289	5.67242	4.80736	5.9542
AC009948.5	5.85798	7.16993	6.30378	6.04439	7.22882	8.91588	6.04439	7.05528	6.32193	9.40514	8.19476	7.32193	6.59991	7.90087	6.87036	8.47978	6.52356	7.23841	9.48382	8.73809	8.30834	9.8392	6.85798	7.31288	9.04985	8.8009	5.20945	5.97728	8.31288	6.02237	7.03342	9.07949	7.33985	9.05799	7.89482	7.36632	7.66534	7.79442	8.02237	9.09276	6.44294	7.63663	8.49185	6.47573	7.21917	9.89482	7.40088	8.63663	7.82655
AC079807.2	4.24793	4.16993	2.58496	3	3.90689	4.45943	5.04439	5.39232	2.80735	5.55459	5	3.32193	6.02237	3.16993	3.80735	4.39232	0	0	6.62936	5.16993	4.70044	5.08746	4.32193	4.08746	5.67242	3.70044	3	4.08746	3.70044	4.39232	4.16993	5.90689	5.72792	5.9542	5	4.16993	4.64386	3.80735	4.70044	5.45943	3.32193	4.9542	5.61471	5.04439	5.20945	3.90689	4.45943	2.80735	4.16993
PCBP1-AS1	7.71425	9.01402	6.52356	7.7879	9.11894	9.97011	8.11894	8.24793	7.74819	10.5727	8.96867	8.49185	10.2021	8.05528	6.90689	8.87344	9.00843	9.25503	9.35094	8.50779	8.59619	9.8857	8.64746	8.20945	9.78463	8.683	7.82018	7.80736	8.13443	7.75489	7.55459	8.83605	9.51767	10.3276	9.28309	7.70044	7.63663	8.45121	8.65821	8.73132	7.7211	9.01123	10.9196	9.39446	9.33985	9.90689	10.3977	8.17991	8.99718
AC010894.3	4.85798	4	1	3.45943	3.45943	4.58496	5.58496	3.90689	2.58496	6.08746	4.39232	2.80735	7.67242	5.12928	4.58496	5.12928	3.16993	5.08746	5.75489	5.2854	5.75489	3.70044	2.58496	4	3.58496	3.80735	1.58496	4.58496	3.58496	5.42626	2.32193	6.20945	4.24793	5.97728	5.32193	3.45943	3.70044	2.80735	5.32193	3	2.80735	4.32193	3.70044	5.64386	6.32193	2.80735	4.70044	3.58496	4.52356
NIFK-AS1	6.32193	6.75489	4.90689	6.10852	7.04439	8.18487	7.65821	6.20945	6.83289	8.69349	7.09803	6.35755	8.08746	6.79442	5.80736	8.02791	7.32193	6	8.45121	8.21917	7.08746	8.85798	5.85798	7.19967	7.57743	7.70044	5.20945	6.12928	7.12928	6.87036	5.97728	8.77149	8.02791	7.7211	7.71425	6.12928	6.2854	6.40939	6.75489	7	6.85798	7.06609	7.87652	7.93664	8.33539	6.59991	8.16491	6.64386	6.78136
IDH1-AS1	2.58496	4.52356	1	3.70044	4.64386	8.42627	6	3	4.80736	3.90689	5.90689	4.64386	4.45943	5.52356	4.24793	4	6.80736	6.75489	5.78136	5.72792	3.80735	4.24793	3.80735	5.85798	4.45943	4.52356	2.80735	3.70044	2.80735	2.80735	3	5.67242	4.64386	6.2854	4.9542	5.39232	4.16993	4.70044	5.35755	4.16993	4.70044	3.45943	1.58496	4.16993	5.35755	2	3.80735	4.52356	3.80735
BOLA3-AS1	2.58496	6.02237	4	4.85798	6.30378	4.08746	6.56986	5.52356	4.16993	7.08746	4.70044	4	8.61102	8.33092	3.90689	6.72792	5.58496	4.58496	7.36632	4.64386	5.9542	9.78136	5.64386	4.64386	6.83289	6.56986	5.90689	4.80736	5.93074	7.62205	7.32193	9.04712	8.02237	9.34873	6.59991	4.64386	4.16993	6.18982	3.16993	6.20945	3.70044	6.47573	9.33762	4.16993	6.70044	5.72792	6.83289	5.97728	6.55459
AC098820.3	3.70044	4.39232	1	2.32193	2.80735	5	4.70044	4.08746	3.45943	4.45943	2.58496	3.32193	3.45943	3.80735	1.58496	2.80735	0	2.58496	5.78136	4	4.08746	2.58496	4.24793	2.58496	3.16993	3.32193	0	2.32193	3.90689	5	1.58496	6.47573	6	4.08746	2.80735	3.58496	3.32193	3.70044	3.70044	3.45943	2.58496	4.39232	3.45943	5.04439	4.9542	3.80735	4	2.58496	3.70044
RNASEH1-AS1	5.97728	6.65821	5.49185	7.17991	6.93074	8.8857	7.63663	6.76818	7.39232	8.09803	6.37504	6.61471	7.94252	8.81057	7.56986	7.65105	7.49985	6.72792	8.94544	8.55842	6.35755	6.89482	7.53138	8.59246	7.8392	7.21917	6.53916	6.82018	6.93074	7.17991	6.42626	9.4818	8.76818	7.72792	6.30378	7.09803	7.45121	6.84549	8.05528	9.34207	7.12928	8.21432	7.84549	8.45533	7.62205	5.61471	8.44708	6.12928	6.42626
STARD7-AS1	5.70044	6.61471	4.9542	6	6.52356	7.90087	6.89482	6.35755	6.37504	8.09276	6.02237	5.9542	7.46761	5.80736	5.39232	6.61471	6.76818	7.29462	7.98869	6.58496	6.62936	7.98869	7.03342	6.71425	7.33092	6.65821	4.39232	5.2854	6.06609	5.9542	6.02237	8.32643	7.16993	5.75489	6	5.67242	6.22882	6.49185	6.6865	8.00563	6.47573	6.76818	8.33985	7.52356	7.64386	6.53916	7.31288	6.52356	6.52356
DNAJC27-AS1	5.9542	4.58496	3.16993	5.16993	5	8.42627	5.88264	4.85798	4.58496	6.82018	7.08746	5.20945	8.24317	6.32193	4.16993	7.10852	6.82018	5.08746	6.22882	6.55459	7.26679	4.58496	5.04439	6.33985	5.45943	4.70044	2	5.16993	5.08746	4.64386	5.55459	8.13955	7.46761	6.16993	5.16993	5.49185	5.32193	5.42626	6.87036	4.70044	4.90689	6.37504	6.10852	6.20945	7.72792	4.70044	5.58496	5.08746	4.85798
AC007383.3	2.80735	5.2854	2	4.64386	5.88264	7.79442	5.9542	4.32193	4.80736	7.20945	3.90689	5.20945	5.88264	3.80735	2.80735	6.02237	5.32193	3.32193	7.55459	7.17991	5.2854	6.80736	3.16993	6.64386	6.97728	5.20945	3.32193	5.32193	4.85798	4.16993	4	7.79442	7.58496	6.55459	5.2854	4.80736	4.64386	4.39232	5.24793	3.32193	4.16993	4.32193	6.20945	7.23841	7.09803	5.61471	7.59246	4.70044	4.75489
AC007246.3	5.67242	6.87036	5.04439	6.16993	6.39232	7.85175	7.12928	5.20945	7.01123	7.09803	7.01123	6.32193	6.32193	6.56986	6.33985	7.33985	5.88264	6.14975	8.81698	7.65105	7.32193	6.50779	5.64386	6.61471	8.06609	7.19967	4.24793	6.16993	6.67242	7.04439	5.80736	9.08746	7.6865	6.91886	6.30378	6.82018	6.58496	6.02237	7.06609	4.45943	6.59991	6.84549	6.96578	7.49985	8.65105	7.40088	8.04439	6.18982	6.35755
AC009506.1	5.72792	6.39232	3.16993	5.93074	6.32193	7.18982	4.16993	5.08746	5.52356	6.75489	6.87036	5.35755	6.9542	4.75489	4	7.20945	5.2854	4.85798	6.87036	6.79442	6.16993	6.6865	6.10852	6.40939	6.39232	6.10852	4.08746	5.85798	6.42626	4.70044	4.70044	7.23841	7.20945	6.89482	6.75489	6.16993	6.02237	5.93074	6.08746	6.26679	5.61471	6.02237	7.48382	8.41785	6.58496	5.39232	6.35755	5.88264	6.04439
LMCD1-AS1	1.58496	4.24793	3	2.58496	2.58496	3.70044	3.32193	3.32193	0	5.35755	4.70044	1.58496	2.32193	1.58496	4.08746	2.58496	3.32193	0	5.08746	2.80735	5.75489	6.12928	2.32193	2.58496	4.08746	2.80735	1	3.45943	2	2.80735	1	5.08746	3.16993	4.08746	3.32193	1	2.58496	2.80735	2.32193	3.45943	3.32193	3.45943	3	4.70044	4.24793	3.45943	1.58496	2	3.70044
AC093495.4	5.93074	4.52356	4.32193	4.16993	5	4.45943	4.64386	4.24793	5.20945	5.93074	4.75489	3.80735	2.58496	3.58496	3	2.58496	3.58496	4.52356	6.58496	4.08746	5.2854	6.14975	4	4.08746	6.18982	3.90689	1.58496	5.2854	4.85798	4.70044	4.58496	6.20945	6.75489	4.85798	5.2854	3.70044	3.32193	4.52356	5.04439	5.32193	3.70044	5.2854	4.70044	5.83289	6.2854	7.62936	5.90689	4.08746	5.85798
RP11-10C24.3	5.08746	6.75489	3.70044	5.49185	5.78136	5.78136	5.75489	5.35755	4.85798	7.65821	5.35755	4.64386	4.90689	4.24793	4.70044	6.02237	1.58496	0	8.32193	6.06609	6.18982	6.49185	5.12928	5.70044	6.78136	6.10852	4.24793	4.80736	5.08746	5.49185	5.72792	6.97728	7.55459	7.46761	5.58496	5.12928	5.24793	4.75489	5.16993	5.16993	6.04439	6.24793	6.56986	6.97728	7.61471	5.88264	5.97728	4.85798	6.24793
RP11-1024P17.1	0	3.45943	2	3.16993	4.70044	4.32193	3.70044	3	4.70044	3.45943	3.16993	3	1	2.32193	2.32193	4.08746	4.16993	0	6.18982	4.85798	2.58496	2.32193	1.58496	4.32193	4.80736	3.16993	1	0	2.32193	1	2.32193	3.32193	4.52356	2.58496	2.80735	0	3.80735	1.58496	1.58496	2.58496	2.80735	1	3.70044	3.70044	4.9542	5.70044	3.32193	4.08746	3.80735
RP11-384L8.1	4.9542	5.97728	5.35755	4.52356	5	4.9542	6.18982	4.16993	5.12928	6.45943	4.85798	4.52356	3.58496	4.70044	5.08746	6.74147	4.39232	4.58496	7.01123	6.33985	5.72792	7.33092	5.52356	4.75489	4.32193	6.47573	3.70044	4.70044	6.47573	4	4.64386	6.33985	8.6865	5.16993	6.33985	4.70044	4.52356	6	4.45943	3.45943	6.08746	5.24793	6.45943	6.9542	6.74147	5.64386	6.49185	5.24793	5
RP11-285J16.1	1	1	0	2	3.70044	4.32193	3	1	3.32193	4.75489	4.39232	1.58496	1.58496	1	1	1	2.80735	0	4.16993	3.70044	2.80735	3.16993	0	2.58496	2.32193	3	0	0	3.16993	2.32193	2.32193	4.90689	5.16993	3.70044	2.58496	2	1.58496	3.45943	3.32193	1.58496	1.58496	3.32193	3.58496	4.24793	3.80735	4.70044	3.70044	3.58496	3.80735
UBE2E1-AS1	1	1	0	0	1	1	2.32193	0	0	1.58496	0	1	3.32193	0	0	2.80735	0	0	2	1	2.80735	1	0	1.58496	3.16993	1	1	2	0	0	0	3.58496	4.52356	3.70044	2.80735	1	0	1	0	3	1	2	3.32193	1	2.58496	1.58496	1	1	1.58496
RP11-415F23.3	1	2.32193	2	1	2	2.58496	2	2	3.80735	3.58496	4	0	2.80735	1	2.32193	2.58496	0	3.70044	4.39232	1	3	3.90689	1	1.58496	3.90689	0	1	1	1	2.80735	2.32193	3.45943	1.58496	1.58496	2.80735	1.58496	1	1.58496	2.32193	4.45943	1.58496	2.80735	2.80735	4	2.58496	5.75489	2.80735	0	3.45943
RP11-415F23.2	0	1.58496	1	2	2	4.16993	4.52356	2	4	2	3	2.32193	2	2	1.58496	2	3.58496	2	2.80735	1.58496	2	3.32193	0	1.58496	3.45943	2	2.32193	1.58496	2	2.32193	3	2.80735	3.45943	2	2.80735	2	1	2	1	2.32193	0	2	1.58496	2.32193	1.58496	5.88264	1.58496	4	3.70044
RP11-259K5.2	5.70044	4.80736	3	5.12928	5.24793	5.58496	5.32193	4.39232	5.32193	5.35755	5.2854	4.52356	3.90689	3.80735	3.45943	4.64386	4	4.39232	7.02237	5.75489	5.72792	6.10852	3.70044	4.80736	6.20945	4.64386	2.58496	4	4.32193	3.80735	5.49185	6.02237	5.93074	5.70044	5.04439	5	5	5.20945	4.90689	4.64386	4.52356	5.08746	4.85798	7	6.30378	6.72792	5.78136	4.75489	5.52356
RP11-804H8.6	3.58496	3.16993	4.08746	4.45943	4.52356	5.20945	4.90689	1.58496	5.42626	6.35755	5	4.90689	5.52356	3.32193	2.32193	4.70044	3.16993	4.08746	6.06609	4.08746	5.20945	4.24793	2.58496	3.90689	5.2854	2.32193	2	3	3.45943	2.32193	4.64386	9.56415	5.97728	3.80735	3.80735	2.32193	3.45943	3.16993	5.83289	3.58496	2.32193	3.58496	6.16993	5.16993	5.04439	4.39232	5.16993	5.2854	5.16993
RP11-383I23.2	0	4	1.58496	2.80735	1.58496	3.32193	3	1.58496	1.58496	5.20945	3.58496	2.58496	3.70044	2	0	2.80735	2	0	3	4.16993	3.70044	3.70044	2.58496	3	3.32193	2.58496	1	2.80735	2	2.58496	3.16993	4.39232	5.70044	4	4.24793	1	0	1.58496	5.04439	3.16993	2.58496	3.32193	3.90689	4	5	4.32193	3.32193	3	3.70044
CTD-2013N24.2	3.90689	4.08746	2.58496	3	5.04439	4.32193	4.08746	3.80735	4.80736	5	5.12928	4.58496	2.58496	4.16993	2.32193	4.08746	2.80735	3.32193	6.35755	4.9542	5.35755	6.6865	3.58496	3.90689	6.65821	5.04439	3.80735	4.64386	5.04439	4.80736	4.16993	4.58496	5.88264	4.58496	4.52356	3.32193	4	5.67242	5.58496	5.55459	3.45943	5.12928	4.39232	5.12928	5.49185	8.34873	4.75489	5	5.78136
SUCLG2-AS1	2	4.75489	2.80735	3.32193	4.70044	3.16993	1.58496	3.80735	3.70044	3.58496	5.52356	3	2.32193	3.58496	1.58496	3.70044	4.52356	0	6.97728	5.35755	5.04439	5.20945	4.39232	3.16993	4.45943	3.90689	2.58496	3.32193	4.08746	2.80735	4.90689	5.20945	5.16993	2.58496	3.80735	2.80735	5.04439	4.32193	3.70044	5.24793	2.80735	4.80736	4.24793	4.16993	5.08746	6.50779	5.24793	2.80735	4.52356
RP11-67L2.2	6.72792	8.30378	5.88264	6.58496	7.36632	7.5157	6.35755	6.40939	7.15987	9.26444	6.14975	6.85798	6.16993	5.49185	5.55459	7.36632	4.58496	3.58496	8.63299	7.70044	8.40088	9.01402	6.97728	6.83289	7.67242	6.72792	3.16993	6.55459	6.89482	7.3837	7.41785	8.5157	8.90388	8.30834	7.43463	5.64386	6.88264	7.60733	6.87036	8.82655	6.45943	7.60733	9.14975	8.89482	8.10329	8.82655	7.7879	6.49185	6.62936
RP11-190C22.8	1	1	0	1.58496	2.58496	3.16993	3.90689	2	2.32193	4	4	1	2	3	1	1	0	3.32193	1	2.58496	2.58496	3.80735	0	2.32193	3.58496	2	2	1.58496	2	2.32193	2	4	3.32193	2	3	0	1.58496	2.80735	3.16993	1	2.32193	1.58496	0	4	4.24793	1.58496	2.58496	2.58496	2.58496
RP11-124N2.1	3	2.58496	1	1	0	3	3.58496	1	0	3.16993	1.58496	2.32193	0	0	1	2.80735	0	0	4.08746	3.45943	2	2.80735	1.58496	2	2.58496	2	0	0	1.58496	1	0	3.32193	4.32193	4.45943	2	2	2.58496	1.58496	1	1	3	3.58496	2.32193	5.39232	2.32193	1	2.58496	0	2.58496
RP11-91G21.1	2.58496	0	1	1.58496	2.58496	6.12928	4.58496	1.58496	2.32193	3.45943	4.85798	2	5.35755	2	3.16993	3.90689	5.2854	2.58496	5.2854	5.42626	3.45943	4.32193	2	4.24793	2.80735	1	1	1.58496	2.80735	2.32193	3.45943	4.75489	4	4.64386	3.45943	3.32193	3.16993	2.32193	3.90689	2.80735	2.80735	4.08746	2.32193	2	5.16993	2	3.90689	1	2.80735
ATP1B3-AS1	0	2	0	1	1.58496	2	2.58496	2	0	2.32193	0	1	0	1	1	0	0	0	3.80735	0	2	2.80735	0	0	5.24793	2.32193	0	2.32193	1	2	2.32193	1.58496	3.70044	1	1.58496	1	1.58496	2	2	2.58496	1.58496	2	2	3.70044	2.58496	7.30378	3.16993	2	3
RP11-332M2.1	6.70044	9.75822	6.70044	7.59246	8.52748	8.90087	8.75822	6.78136	8.39232	9.45327	8.49586	7.36632	7.12928	7.73471	7.86419	7.09803	6.97728	6.70044	9.59619	9.27845	7.24793	8.19967	7.02237	7.73471	8.93074	9.26679	6.53916	7.82655	8.19967	8.45121	7.57743	8.57743	9.24317	10.4157	9.09276	7.8009	7.08746	8.28077	8.60363	7.09803	8.46761	7.61471	6.62936	10.2808	9.77972	9.32193	8.05528	8.41363	8.58872
RP11-274H2.5	3.32193	3.16993	1.58496	2.32193	4.16993	4.39232	2.58496	2.80735	0	5.58496	3.90689	3.80735	1	2.58496	2	3.58496	1	0	4.08746	4.64386	5	1.58496	1.58496	3.32193	5.08746	4.24793	0	3.45943	3.16993	2.58496	4.58496	2	1	4.24793	4.16993	1	1.58496	3.70044	2.58496	3.58496	1	3.70044	4.08746	3.58496	4.52356	7.79442	3.58496	4	4.45943
RP11-657O9.1	0	4.16993	0	0	0	0	5.58496	0	0	7.22882	0	3.45943	5.49185	0	0	6.94252	1.58496	2.32193	1	0	5.49185	5.70044	0	0	1	0	3.45943	0	1	6.49185	3.16993	4.16993	6.89482	2	6.52356	0	0	0	0	4.64386	1	0	1	3.80735	8.09276	1.58496	3.16993	0	0
RP11-231L11.3	0	2.58496	1	0	0	1.58496	1.58496	1.58496	1	2.58496	1	2	0	1.58496	2.58496	1	0	1	2.58496	1.58496	2	1.58496	0	0	3.80735	2.58496	0	1.58496	1	2.32193	1	0	1.58496	1.58496	1.58496	1	0	1.58496	2.32193	0	0	3	0	2	3.32193	7.09803	2.32193	2	1
RP11-641D5.2	0	1.58496	1	1.58496	3.45943	2	3	2.32193	1.58496	4.58496	2.58496	0	1	2.32193	0	2	2	0	5.78136	3.70044	3.16993	0	1.58496	1.58496	5.08746	3	1.58496	3	3	3.70044	3	2.58496	5.9542	4.70044	1	2.58496	2.32193	1.58496	2.80735	3.70044	1.58496	4.16993	2.80735	2.32193	5.12928	9.41363	1	3.45943	3.80735
RP11-731C17.2	4.52356	6.12928	3.58496	4.52356	5.16993	6.50779	4.75489	4.45943	5.35755	6.62936	5.80736	5.08746	4.85798	4.64386	4.9542	6.79442	3.58496	2.32193	7.21917	6.49185	6.18982	5.16993	4.16993	5.90689	5.90689	6.24793	3.80735	5.80736	5.83289	5.52356	5.49185	5.49185	7.10852	6.08746	5.72792	4.45943	4.52356	5.85798	5.83289	6.14975	4.80736	5.67242	5.55459	7.08746	6.39232	7.36632	4.85798	5	5.08746
CCDC39	4.80736	5.45943	6.10852	3.45943	4.75489	5.08746	4.70044	5.24793	4.70044	7.44294	6.40939	5	4.45943	1.58496	4.64386	6.9542	3.80735	7.18982	7.41785	5.83289	5.70044	6.42626	1.58496	3.32193	7.42626	6.90689	3	8.09803	5.72792	5.67242	3.70044	3.16993	5.83289	5.12928	6.85798	3	3.32193	5.45943	4.80736	5.78136	5.08746	2.32193	8.90689	5.55459	7.05528	10.3772	5.61471	4.08746	5.64386
MCCC1-AS1	2	4.45943	1	2	3.80735	2.32193	3.32193	3.32193	3	5.35755	3.16993	2.58496	0	0	2	4.39232	0	0	4.39232	2.80735	3.90689	3.32193	2.58496	0	4.75489	3.16993	1	3.58496	2	4.39232	3.45943	5.04439	6.44294	4.24793	4.16993	1	1.58496	3.32193	3.80735	2.58496	1.58496	3.70044	2.58496	5.52356	5.20945	6.18982	3.16993	3	5.20945
RP11-531F16.4	1.58496	2.80735	0	1.58496	3.58496	2.58496	2	0	2.32193	4.39232	3.45943	3.16993	1	1	2.32193	1	0	0	3.58496	3	2.80735	5.04439	1.58496	1.58496	3.32193	0	0	1	1	3.70044	3.16993	3.58496	4.24793	4.52356	2	2.32193	2.80735	1.58496	2.58496	3.80735	2.32193	2.58496	2.80735	4	3.70044	4.80736	3.58496	0	2.58496
YEATS2-AS1	3.45943	4.24793	2.32193	3	4.9542	4.32193	4.52356	5.90689	2.58496	5.83289	4.70044	4.24793	2	2.32193	3.32193	4.64386	0	3.32193	6.47573	4.58496	5.49185	6.30378	4	4.39232	5.70044	3.80735	2.80735	3.70044	4.39232	6.40939	5.04439	5.97728	7.21917	5.42626	5.42626	2	3	3.58496	5.04439	4.16993	3.58496	5.39232	4.16993	5.70044	6.16993	7.67948	5.35755	3.90689	5.04439
WWTR1-AS1	2.80735	3.32193	1.58496	4.45943	2	3.90689	4.52356	2.58496	3.80735	4.52356	4.39232	1	3.45943	0	1	3.16993	1	3.80735	5.24793	4.39232	3.58496	3.58496	1	4.9542	4.45943	3.16993	1	3	2.58496	3.90689	3	5	4.75489	5.67242	3.90689	2.58496	1	3	3.16993	3.70044	3.16993	3.32193	3.70044	4.24793	4.80736	2.58496	4	3.16993	3.70044
LINC00501	1	1.58496	0	1.58496	0	3.16993	5.04439	0	2.32193	4.08746	1	0	2.80735	0	1	2.32193	0	2	1	1.58496	2	0	1	2	0	2.32193	0	1	1.58496	5.39232	0	8.22882	3.45943	0	2.80735	1	0	0	2.58496	1	1	0	2	0	6.04439	3	2	1	2.32193
U73166.2	4.24793	5.24793	2.80735	3.58496	5.45943	4.58496	5.12928	3.70044	2	7.91886	6.44294	4.64386	5.67242	4.16993	2	3.58496	4	5.97728	6.58496	3	4.39232	5.20945	5.24793	4	5	4.32193	2.32193	4.64386	4.58496	5	6.08746	4.85798	6.65821	4.70044	6.04439	4.16993	4	5.42626	7.04439	4	4.52356	4.52356	3.45943	5.20945	5.64386	6.18982	4.75489	4.16993	5.93074
TM4SF19-AS1	4.32193	2.80735	1.58496	1	2	3.90689	3	3.16993	3.16993	3	4.08746	0	3.16993	3.16993	0	3.32193	0	3.32193	4.24793	3.58496	4.52356	3	1	4	3	1.58496	0	3.32193	3.80735	4.32193	2	5	5.20945	2.80735	3.45943	2.80735	1.58496	2.32193	3	1.58496	1	4.32193	1	4	4.64386	3.80735	4.64386	2	3.16993
RP11-555M1.3	1.58496	2.32193	0	1	1	1	3	2.80735	0	4.70044	2.58496	1	0	2	1	3.32193	0	0	3.32193	1.58496	2.32193	1	1	0	2	1.58496	0	0	1.58496	0	2	1	3.70044	1	2.58496	0	0	0	0	1	1	0	3.70044	2.58496	2	2	1	1.58496	2
ACAP2-IT1	0	2.32193	0	1	1	2.58496	1	1	0	2	0	2.32193	2.80735	0	2	1.58496	0	0	3.58496	3	3.70044	1.58496	0	2	3.90689	2.32193	0	2.80735	1.58496	2.80735	1.58496	2.80735	4.85798	4.16993	3.16993	1.58496	0	1.58496	2	2.32193	0	3.16993	1.58496	3.16993	2.80735	7.98299	1	1.58496	3.58496
LINC00969	7.63663	8.62205	5.9542	8.65821	9.69349	8.45533	8.683	7.93074	8.58496	10.5255	9.49586	8.19476	9.10066	5.70044	7.87036	8.56224	7.8009	9.92481	9.67772	9	9.22882	8.98299	7.13955	7.84549	9.91886	8.51964	6.75489	7.98869	8.55842	10.6493	8.02237	10.8903	11.5517	9.06339	9.56224	6.75489	7.3837	8.48382	8.31741	9.01123	7.71425	10.1523	7.87036	9.10329	10.8948	11.0715	8.75154	9.683	9.09803
LPP-AS2	5.2854	7.29462	4.45943	7.04439	6.04439	7.25739	5.45943	6.44294	5.97728	7.50779	6.50779	6.02237	7.74819	5.83289	5.24793	6.2854	5.90689	5.93074	8.54303	6.84549	8.23841	6.61471	6.14975	6.78136	7	6.61471	2.58496	5.80736	6.70044	7.7211	5.67242	8.2854	8.93664	9.43254	8.23362	7.13955	7.04439	6.45943	6.12928	6.06609	6.24793	7.33092	4.24793	6.71425	7.17991	5.58496	6.30378	6	6.56986
ZBTB11-AS1	5.45943	7.24793	3	5.90689	5.58496	8	7.8392	5	6.71425	8.27612	6.62936	5.80736	7.35755	6.04439	5.97728	4.9542	6.87036	6.67242	6.97728	7.58496	6.12928	7.71425	5.88264	6.80736	6.79442	5.80736	4.80736	5.42626	5.20945	6.47573	6.06609	8.43463	6.87036	7.43463	7.67948	6.50779	6.02237	5.24793	5.80736	6	5.61471	6.06609	6.65821	6.88264	7.61471	6.16993	6.67242	5.49185	6.62936
AC022007.5	7.04439	6.75489	4.9542	6.26679	5.83289	8.32193	7.31288	5.90689	5.24793	8.5812	7.42626	6.06609	6.71425	6.35755	6.64386	5.80736	6.91886	7.18982	7.36632	7.93074	6.18982	7.39232	6.42626	7.57743	7.33985	6.82018	4.9542	6.87036	6.10852	6.2854	6.89482	8.65464	7.91886	8.56986	6.98869	6.67242	5.58496	5.67242	8.08215	6.24793	7.17991	6.85798	6.32193	7.14975	7.24793	7.2854	6.22882	6.45943	7.02237
LINC00852	4.24793	3.80735	2.32193	3.58496	5.16993	3.32193	5	4.16993	4.90689	5.72792	5.39232	4.24793	3.80735	3.16993	3.58496	4.24793	2	1	5.93074	4.08746	4.58496	6.02237	4.64386	4.75489	3.80735	4.45943	4.32193	4.24793	4.64386	4.70044	5.58496	3.32193	5.45943	4	4.75489	3.80735	3.70044	4.08746	4.16993	5.52356	5.2854	4.39232	5.20945	5.39232	4.9542	7.46761	5.39232	4.58496	4.9542
GHRLOS	4	4.24793	3.16993	4.90689	5.32193	5.04439	5.72792	4	4.16993	5.32193	6.9542	3.90689	1	4.16993	3.70044	4.39232	5.85798	4.70044	7.66534	5.83289	4.52356	5.90689	3.80735	5.58496	5.16993	5.39232	2.32193	3.80735	3.90689	5.32193	5.83289	5.61471	4.39232	5.49185	5.80736	4	3.90689	4.64386	5.55459	5.42626	4.58496	5.83289	4	6.65821	5.42626	7.70736	5.88264	5.88264	5.20945
ARIH2OS	5.12928	4.75489	4.39232	5.08746	5.08746	7.87036	5.45943	3.45943	5.64386	6.16993	7.11894	5.61471	6.79442	5.67242	5.45943	5.08746	5.35755	5.58496	7.11894	6.33985	6	6.2854	5	5.80736	5.93074	4.58496	3.16993	5.35755	5.88264	4.39232	4.90689	7.39232	7.11894	5.67242	5.61471	5	5	5.49185	6.26679	5.42626	4.75489	5.35755	5.88264	6.47573	7.3837	4.24793	5.49185	5.24793	5.45943
RP13-131K19.2	5.64386	2.32193	3.58496	2	2.58496	3.16993	4.32193	2.58496	3.32193	2	4.39232	3.70044	2.80735	2.58496	4.52356	0	0	1	5.24793	3.90689	3.70044	3.16993	2.80735	2	3.58496	3.70044	0	5.16993	3.80735	2.32193	2.32193	4.75489	4.32193	4.32193	3.16993	3.80735	2.58496	3.32193	3.16993	4.16993	3.80735	4.45943	4.24793	4	4.90689	3	2.80735	2.32193	3.45943
PSMD6-AS2	2.80735	4.45943	0	1.58496	4.64386	2	3.32193	3.90689	3.80735	3.32193	4.52356	3.58496	0	0	0	0	3	0	4.64386	4.16993	4.16993	4.32193	1	2	5	4.45943	2	2.32193	3.58496	2.32193	3.80735	4.52356	4.45943	3.32193	4.08746	0	2.58496	4.45943	4	5.04439	3.16993	4.08746	1	3.90689	4.75489	7.83289	3.58496	3.90689	4.75489
RP11-245J9.5	2.58496	3.58496	0	2	3.32193	2.32193	2.58496	2.32193	1.58496	3.90689	2.58496	2.58496	2.32193	3.16993	2.58496	0	0	2	2.80735	3	3.32193	5.04439	2.32193	3.58496	4.70044	2.32193	0	2	2.58496	2	1	2.58496	3.16993	4	2.32193	3.58496	2.32193	3.32193	3.32193	4.80736	3.58496	3	2.80735	3	4.08746	7.21917	2.58496	3.45943	2.32193
RP11-723O4.2	6.39232	4.58496	2	2.80735	4.80736	4.58496	6.24793	2.32193	2.32193	7.07682	3.80735	4.85798	2.80735	3.16993	3.70044	3.70044	0	1	4.70044	4.70044	5	4.24793	4.90689	2.58496	5.72792	2.58496	1.58496	3.90689	3	3.45943	4.58496	5.35755	7.18982	4.64386	5.32193	2.32193	4.08746	5.32193	5.32193	4.75489	3.16993	4.39232	3.45943	5.55459	6.12928	3.45943	4.39232	3.45943	4.16993
ACVR2B-AS1	5.20945	5.42626	4.90689	5.35755	6.08746	4.64386	4.45943	5.04439	5.12928	5.90689	4.52356	4.70044	4.16993	5.52356	6.14975	6.70044	3.80735	3.70044	6.98869	5.90689	5.39232	7.13955	4.9542	3.58496	7.7211	5.9542	4.75489	5.80736	6.30378	3.16993	5.75489	7.45121	7.93074	6.96578	6.35755	4.85798	5.08746	4.9542	5.9542	4.9542	5.24793	5.64386	7.7211	6.55459	6.79442	6.65821	5.2854	4.39232	7.14975
RP11-255C15.3	1.58496	3.90689	2	2	1.58496	3.80735	2	3	2.58496	4.16993	3	3	3	3	2.32193	2.58496	0	3.58496	4.24793	4.08746	3	5.16993	0	3.16993	3.90689	3.70044	0	2	1.58496	4.24793	1	4.16993	4.16993	3.80735	2.58496	1	3.70044	3	2	5.2854	3.45943	2	3.16993	4.75489	3.80735	4.9542	2.80735	1.58496	2.80735
RP11-15L13.4	2.58496	2.80735	0	2	3.16993	1	4	1.58496	2.58496	4.90689	0	3	3.45943	0	2	3.80735	0	0	3	3	3.16993	2.32193	0	3.16993	4.16993	0	0	0	1.58496	4.39232	2	3.45943	4	3.16993	3.16993	2.58496	1	2	2	3.16993	1	2.80735	3.70044	4	3.16993	5.32193	1.58496	2.32193	1.58496
AC046143.3	3.70044	2.80735	1.58496	4	3.70044	3	3.45943	3.45943	4.39232	4	2	3	3.45943	3.70044	4.75489	3.70044	3.70044	2	4.32193	3.16993	4.85798	5.24793	3.80735	4.45943	3.45943	3.32193	2.58496	2.32193	3.90689	4.70044	3	5.80736	5.75489	4.45943	4.64386	2.32193	2.32193	3.32193	4	4	3.16993	3.32193	3.16993	4.16993	4.52356	4.85798	4.08746	3.32193	3
RP11-1020A11.2	5.35755	6.20945	4.75489	5.32193	5.72792	6.04439	6.35755	5.35755	5.04439	6.59991	6.08746	5.52356	5.75489	4.9542	6.40939	6.35755	7.07682	6.55459	6.67242	5.72792	6.06609	6.83289	5.61471	5.85798	6.59991	5.04439	4.08746	5.04439	5.12928	6.30378	5.04439	7.55459	7.16993	6.50779	4.9542	4.90689	5.52356	5.70044	6.30378	6.06609	5.52356	6.49185	6.35755	7.08746	6.44294	7.15987	6.35755	6	6.79442
RP11-573D15.9	3.58496	3.32193	1	2.32193	2.32193	3	5.42626	4.24793	3.70044	3.32193	2	2.58496	1.58496	2.58496	1	4.39232	0	2	4.70044	3.58496	4.85798	3.16993	2.80735	1.58496	4.9542	2.58496	1.58496	2.58496	3.16993	4.52356	3	2.80735	5.85798	3.16993	4	3.58496	2.80735	3.80735	3.90689	2.32193	2	3.45943	0	4.70044	4.75489	5.42626	4.08746	2.32193	3.90689
RP5-1157M23.2	3	3.58496	2	4	4.32193	5.2854	5.08746	4.24793	2.80735	3.90689	4	3.90689	3	3.45943	3.80735	2	1	1.58496	4.39232	4.80736	4.52356	3.16993	5.12928	3.80735	4.64386	3	3.45943	3.70044	2.32193	3.70044	4.45943	6.06609	6.22882	3.90689	4.70044	3.70044	3.16993	2.32193	5.80736	4.08746	3.80735	4.08746	3	3.58496	6.08746	3.45943	3.80735	2.32193	4.52356
RP11-767C1.2	1.58496	1.58496	1.58496	3	1	2.80735	3.90689	1	1	3.16993	0	1.58496	4.64386	3.45943	2.32193	0	3.80735	2	2.32193	1	1	4.90689	0	3	4.16993	2.80735	1	1	1	2.32193	3.32193	3.32193	3.16993	2	3	4.45943	1	2.32193	1	3	3	2.32193	3.32193	2	2.80735	4.52356	2.32193	2	2.58496
FLNB-AS1	4	5.20945	1	2.80735	5.08746	2.58496	4.80736	4.32193	4.08746	3.58496	3.16993	3.80735	2.32193	2.58496	1.58496	0	0	3.45943	6.18982	5.08746	5.20945	5.52356	4.08746	2	6.26679	3.90689	1.58496	3.16993	3	4.58496	5.08746	5.16993	4.9542	3.32193	3.70044	3.32193	4.08746	4.90689	2	2.80735	3.32193	5	2.80735	5.24793	5.42626	8.07682	4.9542	1.58496	5
RP11-97C16.1	3.16993	5	3.70044	5.20945	5.97728	7.40088	6.42626	3.58496	5.55459	7.42626	7.01123	6.04439	5.20945	4.75489	4.75489	5.12928	3	5.12928	6.26679	5.52356	5.90689	6.91886	3.16993	5.45943	6	5.72792	4.32193	5.42626	4.9542	6.30378	4.58496	6.55459	7.27612	5.90689	5.64386	4.08746	4.64386	5.80736	7	6.10852	5.2854	5.20945	5.80736	6.10852	7.5157	7.29462	5.35755	7	6.20945
ZNF197-AS1	1	2.80735	1	1.58496	2.32193	2.32193	3	0	0	3.58496	1	1	3.45943	2	1	3.32193	0	2	2.58496	2.80735	2.58496	4.9542	1.58496	2	3.32193	2.32193	0	2.32193	0	1	1	4.08746	2.32193	4.16993	3.32193	0	1	1	1.58496	3.58496	0	1	3.80735	2.32193	4	4.08746	1	2	1.58496
RP11-348P10.2	5.04439	4.75489	5	4.80736	6.70044	7.54689	6.24793	4.80736	4.64386	6.12928	7.33092	5.72792	4.85798	6.16993	6.08746	6.12928	4.64386	4.16993	7.41785	6.26679	5.39232	8.21432	5.12928	6.80736	7.52356	5.88264	4.90689	6.18982	5.88264	4.70044	4	6.39232	5.78136	5.75489	6.91886	5	5.9542	5.45943	7.40088	7.94837	5.97728	5.52356	6.22882	6.37504	6.40939	6.26679	5.90689	7.07682	5.61471
SH3BP5-AS1	6.49185	7.55459	5.55459	7.45121	8.97728	8.81698	8.66534	6.78136	7.07682	8.47978	9.18239	8.40088	3.90689	5	6.62936	6.62936	7.62205	6.16993	9.17493	7.5157	7.82655	8.19476	6.61471	7.78136	9.57743	7.09803	6.83289	7.66534	6.9542	7.79442	7.60733	9.35755	8.94252	7.09803	8.23841	6.12928	6.26679	9.02791	10.809	8.55842	6.65821	7.69349	5.45943	9.27146	9.39232	9.19476	7.40939	8.04439	8.35315
CELSR3-AS1	1.58496	2.32193	0	2	3.16993	4.24793	4.52356	0	2.58496	3.16993	3.32193	2.58496	5.04439	3	1.58496	3.16993	3	2	3.70044	3	1.58496	4	2	2.32193	3.58496	0	0	2	2	2	2.32193	3.58496	4.39232	3.58496	2	2	2	3.32193	1.58496	3	3.32193	3.32193	4.24793	1.58496	2.32193	3.32193	3	2	2
BHLHE40-AS1	5.64386	4.70044	5.52356	4.70044	5.67242	4.9542	4.90689	4.08746	7.30378	6.93074	5.9542	5.49185	4.08746	4.16993	5.49185	5.35755	2.80735	4.70044	7.71425	6.76818	6.98869	4.52356	5.45943	4.52356	6.53916	6.10852	4	5.97728	5.72792	3.90689	4.70044	5.85798	7.16993	7.04439	5	5.04439	5.61471	4.52356	4.85798	2.58496	5.80736	4.9542	5.64386	5.58496	5.93074	6.08746	5.85798	5	5.72792
RP11-708J19.1	4.16993	4.90689	3	4.24793	4.58496	6.56986	5.97728	4.08746	3.90689	5.70044	6.30378	4.80736	5.72792	4.16993	4.39232	5.39232	5.55459	5.88264	6.08746	6.02237	5.24793	6.33985	4	5.35755	5.16993	4.85798	3.45943	4.24793	5.35755	4.32193	5.32193	6.98869	6.65821	5.2854	5.80736	3.58496	2.32193	5	6.26679	4.70044	5.64386	5.9542	4.64386	6.20945	5.61471	4.9542	5.39232	4.80736	5.93074
RP11-884K10.7	5.70044	7.16993	6.87036	6.20945	7.72792	7.61471	7.93664	6.45943	7.21917	8.26679	7.74147	6.90689	7.37504	6.80736	7.04439	7.87036	6.44294	5.78136	8.25739	8.09276	7.5157	8.30378	6.16993	7.62936	8.50779	7.46761	6.06609	6.75489	6.9542	6.04439	7.54689	7.98299	8.3966	7.74147	7.87036	7.09803	7.11894	7.17991	7.32193	8.78136	6.88264	7.53916	8.61102	7.45121	8.32193	8.24317	7.77479	7.49185	7.49985
RP11-380O24.1	3.80735	3	1.58496	2.32193	1	4.9542	3.16993	2	1.58496	4.24793	4.32193	4.75489	3.58496	3.16993	2	2.32193	3.70044	1.58496	4.58496	5.83289	4.16993	3.16993	3.16993	3.45943	2.32193	2.58496	1	2.32193	1.58496	3.16993	2.32193	6.22882	6.10852	4.64386	2	2.80735	2.58496	3	4.08746	2	2.32193	4.9542	3.45943	1.58496	5.52356	6.53916	2.58496	2.32193	2.32193
RP11-379F4.7	1.58496	5.58496	2	3.80735	4.08746	3.32193	4.64386	3.70044	3	5.2854	3.16993	3.70044	0	2	3.32193	4.75489	2.80735	0	5.58496	4.08746	3.90689	5.58496	1.58496	4	5.39232	3.45943	1	2	4.16993	3.45943	2.80735	4	5.9542	5.12928	2.80735	3.45943	4	2	1	4.24793	4	4.32193	4.24793	5.72792	4.85798	7.05528	4.64386	2.80735	3.45943
RP11-379F4.4	2.80735	6.78136	1	2.32193	3.45943	4.08746	4.39232	2.58496	4.75489	6.76818	5.2854	3	5	1.58496	2.80735	5.16993	4.75489	2.80735	4.64386	4.16993	4.52356	3.90689	2.58496	5.58496	4.16993	3.32193	1	3.45943	5.08746	5.20945	3.16993	3.70044	6.02237	4.75489	5.20945	1	2	3.45943	3.58496	4.52356	5.67242	4.85798	4.32193	5.9542	5.58496	9.24079	3.90689	2.80735	4.39232
RP11-517B11.7	3.80735	6.26679	5.35755	4.32193	4.90689	6.6865	7.05528	5.70044	5.32193	7.53138	4.32193	5.64386	5.04439	5.04439	5	6.58496	5.16993	4.70044	6.70044	7.13955	5.61471	7.67242	5.04439	6.39232	7.24793	5.49185	3.58496	4.75489	5.49185	6.18982	5.52356	5.75489	5.93074	8.17991	5.52356	5.97728	6.39232	6.2854	4.80736	6.35755	5.32193	6.26679	6.22882	7.62205	6.62936	8.11374	6.80736	4.9542	5.12928
RP11-778D9.12	2.32193	2	0	3	2.32193	4.16993	3	2	1	4.08746	3	2	4.08746	2.32193	2	4.24793	1.58496	3	3.58496	4.24793	3.16993	3.16993	1	3.70044	3.45943	2	0	2.32193	2.32193	2.32193	3.45943	3.70044	4.90689	3.45943	3.16993	2.80735	2	0	3.80735	2	2.80735	2.32193	3.70044	4	4.52356	3.16993	3.45943	1.58496	2.32193
RP11-816J6.3	0	1.58496	2	2.32193	3.16993	3.32193	3.16993	3	1	5.45943	4.08746	2.32193	2.32193	2.58496	1.58496	2.80735	0	4.90689	4.90689	4.70044	4.08746	3.58496	1	2.58496	4.39232	2.80735	0	2.58496	3.32193	2	3.58496	5.24793	3.90689	5	2.32193	1.58496	3	4.58496	4.45943	2.32193	2	2.80735	2.58496	1.58496	3.45943	4	3.45943	1	4.16993
RP11-362K14.5	2	3.32193	2	0	2.80735	1	3.32193	4.16993	2.80735	4.9542	2.80735	2.58496	2	1	3	4.16993	0	3.16993	4.80736	2	6.55459	4.24793	1.58496	1	5.93074	3.32193	1	3	3.16993	3.32193	3.58496	3.32193	4.85798	3.16993	3.70044	2.58496	1.58496	3.70044	3.16993	3.58496	3.32193	2.80735	3.32193	3.32193	4.24793	8.06609	3.58496	4.08746	4.45943
NCBP2-AS1	2	1.58496	0	1.58496	1	0	3.45943	1.58496	2.58496	3.16993	0	2.80735	0	1	0	2	0	1	3.90689	2.58496	4.24793	3.70044	1.58496	0	5.04439	1.58496	1.58496	0	0	3.70044	3.16993	3.58496	4.58496	0	2.32193	1.58496	1.58496	2	0	3.32193	1	1.58496	2.58496	2.80735	3.45943	4.52356	2.80735	2.32193	2.80735
SEMA3F-AS1	4.39232	4.9542	2.80735	4	5.42626	5.83289	5.9542	4.16993	5.42626	6.65821	5.42626	5.55459	5.85798	2.58496	4.70044	3.58496	4.16993	1	6.74147	5.78136	6.39232	6.53916	4	5.39232	5.90689	5.24793	4.24793	4.39232	5.42626	5.2854	4.85798	6.20945	7.52356	5.08746	5.64386	3.80735	3.32193	5.2854	6.35755	5.45943	4.39232	5.16993	4.85798	6.18982	5.75489	6.85798	4.58496	4.9542	6.45943
RP11-572M11.4	2.32193	2.32193	2	2	2.32193	0	2.32193	2.58496	0	4.85798	2.58496	1	3	2	1	1.58496	2.80735	1.58496	4.45943	2.58496	3.80735	4.16993	2.80735	2	3.80735	0	2.32193	1.58496	2.58496	2	1.58496	2.80735	3.70044	2.58496	2.80735	0	2	2.32193	2	3	1	3	5.32193	2.80735	3.45943	2.58496	2.80735	2	3.70044
LINC00883	6.24793	5.24793	4.52356	4.58496	5.49185	5.88264	4.24793	6.55459	5.24793	7.13955	5.85798	4.08746	7.01123	5.97728	6.52356	6.06609	1	2.58496	7.07682	6.49185	5.80736	8.13955	5.85798	5.52356	4.64386	6.50779	1.58496	6.32193	5.67242	3.90689	5.39232	7.40088	7.88264	6.64386	7.8009	3.80735	4.64386	6.32193	4.39232	7.36632	4.32193	6.71425	8.3837	5.49185	5.64386	8.8009	7.32193	4.85798	5.12928
RP11-550I24.2	2.80735	4.24793	2	2	3	2	4.45943	3.16993	3.45943	6.08746	3.70044	1.58496	3.45943	1.58496	0	5.08746	3	3	4.32193	3.90689	5.20945	3.32193	2	3.58496	3.80735	2.80735	0	2.58496	4.08746	3.70044	2.32193	5.52356	6.20945	4.08746	4	0	3.16993	3.45943	3	4.16993	1.58496	3.90689	3.45943	4.16993	5.49185	6.56986	3.90689	4.08746	3.70044
KIF9-AS1	6.2854	5.45943	3.80735	5.58496	6.06609	7.16993	7.09803	5.52356	5.2854	8.23362	7.32193	6.67242	6.02237	3	4.75489	6.58496	5.04439	5.04439	8.09276	6.64386	7.11894	6.32193	5.2854	6.44294	8.14975	6.39232	6.22882	5.88264	5.45943	6.82018	7.15987	7.74819	6.44294	6.40939	6.22882	5.75489	5.70044	6.9542	7.62936	7.93664	5.9542	5.9542	7.27612	6.62936	6.47573	7.83289	7.42626	7.43463	6.10852
MBNL1-AS1	4.64386	6.10852	3.70044	5.32193	6.50779	5.35755	3.80735	5.83289	5	8.00563	6.76818	5.12928	4.32193	4.70044	5.16993	6.20945	3.32193	4.64386	7.44294	6.30378	5.2854	7.85798	4.75489	5.70044	7.01123	5.39232	3.16993	5.04439	5.42626	4	5.39232	4.08746	7.50779	8.18983	6.22882	5.61471	5.61471	5.24793	6.12928	6.6865	6.12928	4.70044	5.45943	6.24793	7.16993	7.63663	6.04439	7.01123	5.78136
ENTPD3-AS1	5.64386	5.39232	4	6	5.72792	8.02791	7.56986	5.2854	6.06609	7.08746	6.67242	5.2854	6.85798	6.2854	5.67242	5.04439	8.07682	7.36632	7.78136	7.34873	7.21917	5.52356	4.58496	6.52356	6.6865	5.78136	3.32193	5.24793	5.45943	5.58496	5.35755	7.8009	8.04985	7.52356	4.85798	5.16993	5	6.08746	6.45943	4.64386	6.37504	6.94252	4.75489	6.82018	8.88874	6.37504	6.35755	5.35755	6.32193
ITGA9-AS1	3.70044	5.2854	2.80735	4.70044	5.55459	6.55459	5.55459	4.9542	3.90689	5.83289	4.9542	4.58496	5.12928	4.70044	3.16993	5.52356	6.39232	3.70044	6.40939	6.02237	6.33985	6.71425	5.12928	5.12928	6.30378	5.32193	3.70044	4.75489	5.32193	5.24793	5.12928	7.72792	7.36632	7.83289	4	1.58496	5	5.67242	5.90689	7.07682	4.64386	5.97728	5.32193	5.9542	5.42626	7.40088	5.35755	5.49185	5.85798
NCK1-AS1	4.16993	7.32193	4.70044	4.90689	5.9542	7.53916	6.24793	5.61471	6.49185	7.69349	5.93074	5.35755	7.2854	5.49185	5.64386	7.35755	5.67242	5.64386	8.08746	7.36632	6.20945	6.45943	4.08746	7.09803	6.49185	6.84549	4.24793	6.42626	5.90689	6.90689	6.35755	9.04712	8.07146	7.88874	6.74147	5.39232	4.64386	5.16993	5	6.14975	6.02237	6.52356	7.11894	8.18983	8.36632	7.16993	6.14975	5.08746	6.35755
EIF1B-AS1	1	4.45943	2.58496	4	3.58496	4.80736	3.90689	3.45943	4.24793	5.32193	5	1.58496	4.39232	1	2.32193	4.16993	1	0	6.49185	3.80735	4.08746	2.80735	3.45943	3.16993	2.80735	4	1	3.90689	3.58496	4.24793	1.58496	6.45943	6.16993	2.80735	4.52356	2.32193	2	3.90689	3.45943	2	3.80735	5.04439	4.39232	5.2854	5.72792	6.18982	4.75489	2	4.80736
LINC01063	1.58496	1	0	3	1.58496	4.70044	5.88264	0	2	4.08746	4.90689	3	4.39232	4.39232	0	2.58496	3	2.32193	3	4.16993	3.45943	3	2.80735	4.08746	1	2.32193	2.80735	2.58496	3.16993	4	2.32193	5.58496	4.80736	4.85798	3.80735	1.58496	3.70044	1	4.80736	2.32193	2	3.32193	3.16993	4.39232	4.39232	3	3.70044	3.16993	1.58496
TMCC1-AS1	5.64386	6.71425	1.58496	4.80736	4.75489	5.93074	5.52356	4.52356	5.20945	6.98869	6.53916	3.90689	6.71425	5.67242	3.58496	5.32193	4.90689	2.80735	6.12928	5.2854	5.93074	6.85798	4.85798	4.24793	4.45943	5.80736	4	4.90689	5.16993	6.40939	4.9542	7.53138	8.67243	7.67948	6.26679	3.32193	3.80735	5.58496	5.12928	9.25503	5.16993	6.91886	4.90689	7.64386	8.55842	6.88264	5.08746	4.39232	5.42626
RP11-299J3.8	5.24793	4.80736	3.32193	3.80735	4.32193	7.62936	7.43463	3.90689	3.58496	5.75489	6.53916	4.80736	5.55459	5.9542	2.80735	3.58496	7.12928	5	6.35755	6.62936	5.52356	6.10852	4.64386	5.61471	6.2854	5.20945	2	4.80736	5	2.80735	4.9542	6.44294	6.33985	6.71425	4.90689	4.85798	5.12928	4.80736	5.80736	4.45943	5.08746	6.74147	5.97728	6.04439	6.75489	8.13443	4.39232	4.39232	4.64386
THUMPD3-AS1	7.03342	8.14975	6.56986	6.91886	8.28077	9	8.8009	6.90689	7.87652	9.89633	8.54303	8.04439	7.11894	6.45943	7.16993	7.57743	8.78136	7.81378	9.62571	8.5157	9.45738	9.02237	7.19967	8.12412	9.5157	8.61839	7.33985	7.82655	7.65105	8.93664	7.39232	9.93074	10.1228	9.3443	9.08746	7.12928	6.91886	8.21917	8.58872	8.05528	8.33092	8.71081	8.62936	9.37069	10.3902	9.99435	8.06609	8.3966	9.29002
RP11-18H7.1	3.16993	4.9542	2	2.32193	5.08746	3.80735	5.24793	3.16993	3.45943	5.49185	4.52356	4.08746	1.58496	2.58496	2.32193	3.58496	3.45943	2.58496	6.80736	3.58496	4.39232	5.16993	3.16993	3.16993	5.80736	4.52356	2.58496	3.32193	4.39232	3.45943	3.70044	4.45943	5.97728	5.45943	5.42626	3.70044	3.70044	4	4.58496	4.70044	2.58496	4.16993	4.39232	6.18982	5.67242	6.26679	5.16993	3.16993	4.70044
ITPR1-AS1	2.58496	1.58496	0	2	1.58496	0	1	2.58496	1	3.16993	3.45943	2.80735	1	3	0	4.75489	0	0	4.32193	4.45943	2.32193	4.9542	2.32193	1.58496	3.90689	1	1	2.58496	2	2	3.32193	1	4	2	3.70044	1	1.58496	3.32193	3.45943	3.16993	2	3.80735	2.80735	2.58496	3	1	2	3.45943	4.52356
FGD5-AS1	10.6883	11.4315	10.1561	10.3174	11.4336	11.2848	11.4993	10.3095	11.3504	12.6786	11.8388	10.66	9.50977	10.5906	10.744	11.69	8.17991	7.87036	13.6161	12.3174	12.2553	13.1	10.9484	10.8202	12.7836	11.736	9.33762	11.4538	11.1402	10.8918	11.3565	12.9012	12.9967	12.8384	11.69	11.9862	12.2644	11.0293	10.5147	12.8775	10.944	11.5319	12.239	11.9289	12.8578	11.66	12.1367	11.4564	11.8498
MYLK-AS1	5.58496	3.32193	4.08746	3.80735	4.75489	6.16993	5.61471	4.24793	4.24793	4.85798	5.39232	3.70044	6.85798	4.58496	4.24793	4.32193	5.08746	4.75489	6.16993	5.04439	5.52356	4.64386	4.64386	4.16993	5	4	2.32193	4.80736	3.45943	4.08746	3.90689	5.78136	4.32193	6.6865	4.32193	2.58496	2.80735	3.16993	6.30378	5.20945	4.52356	4.9542	6.12928	5.42626	6.32193	4.85798	4.45943	4.70044	4.39232
RP11-319G6.1	6.44294	6.22882	4.70044	4.52356	5.61471	5.83289	5.90689	6.12928	4.52356	6.47573	5.32193	4.90689	6.52356	4.75489	5.93074	5.80736	5.83289	5.08746	6.02237	7.2854	6.30378	5.20945	4.58496	5.52356	6.12928	4.90689	4.64386	6.10852	5.85798	6.87036	5.64386	7.65105	8.15987	7.8009	5.52356	4.75489	4.70044	5.55459	6.02237	3.58496	5.52356	6.88264	6.32193	6.16993	8.09803	7.45121	6.45943	5.20945	5.61471
TMEM44-AS1	6.10852	6.58496	4.75489	7.17991	6.24793	8.95129	7.37504	5.42626	6.18982	8.37069	7.05528	5.93074	8.35315	6.59991	6.76818	6.87036	7.45121	6.6865	8.35315	8.50383	7.94837	7.23841	6.75489	6.26679	6.40939	6.37504	4.39232	6.14975	6.33985	7.17991	5.80736	9.50581	10.1306	8.8009	7.64386	6.6865	5.67242	6.06609	8.31741	5.9542	6.04439	6.32193	5.20945	8.36632	9.04712	6.12928	6.55459	6.47573	6.32193
RP11-3J1.1	2.58496	2.32193	2	1.58496	4.16993	3.32193	0	3.80735	4.52356	4.90689	4	2.32193	3.45943	3.58496	2.80735	1.58496	4.08746	2.32193	5.78136	4.45943	4.32193	4.58496	2.32193	4.16993	6	4.90689	2.32193	4.24793	2.32193	3	4.16993	3	3.58496	5.83289	3.80735	2.32193	3.32193	2.58496	3.16993	4.58496	3.70044	2.58496	2.32193	4.75489	4.80736	6.55459	3.45943	3	4
RP11-2H3.6	2	2.58496	1.58496	0	3.45943	4.70044	3.80735	2.32193	0	4.52356	4.24793	2	3	1	0	4.08746	1	3.70044	2.32193	2.32193	4	3.70044	1.58496	4.58496	3	2.80735	1.58496	2	1	2	0	3	2.58496	4.24793	2	3.16993	1	3	1.58496	2.58496	3	2	4.24793	2.32193	4.24793	4.90689	3.32193	3.70044	2
CH17-262A2.1	1.58496	2	0	2	2.32193	4.24793	3	1	2	2	4.45943	3.32193	0	1	1	2.80735	0	0	3.70044	4.08746	2.80735	3.80735	1	2.58496	2.80735	3.16993	2.32193	2.32193	0	1.58496	1.58496	4.32193	2.32193	4.85798	3	0	2.58496	2.80735	3.70044	0	2.58496	1	0	3.58496	3.32193	7.35755	1.58496	3	2.58496
RP11-395I6.3	2.80735	4.08746	4.16993	4	4.58496	6.33985	5.39232	1.58496	4.32193	6.12928	6.06609	5.04439	5.97728	3.80735	3	5.85798	3.45943	1	5.39232	5	4.80736	6.18982	3.16993	4.52356	5.70044	5.16993	3.70044	4.39232	4.70044	4.16993	6	6.24793	5.20945	5.67242	6.22882	3.70044	2.80735	5.64386	5	6.53916	3.90689	3.58496	6.96578	5.93074	7.02237	5.80736	5.42626	5.97728	4.75489
CTBP1-AS2	8.84235	8.9571	7.33092	8.19967	9.17243	9.51373	9.28309	8.02791	8.71768	9.71253	8.74147	8.60363	7.40088	8.0607	8.14975	8.86109	6.72792	6.52356	10.4305	9.37069	8.86109	10.9513	9.67243	8.84862	9.69697	8.28077	6.55459	8.32643	8.86728	8.00563	8.88874	10.5333	9.28309	10.6064	8.64386	8.77808	8.99435	8.66534	8.70736	9.53722	8.50779	8.3837	9.41996	9.31741	9.2738	7.49985	8.97442	8.34873	8.72792
STX18-AS1	5.80736	4.64386	4.70044	3.80735	5.70044	6.85798	7.09803	4.75489	6.26679	6.14975	6.40939	5.32193	7.18982	5.55459	5	6.02237	2.58496	3.45943	7.3837	7.18982	5.85798	7.70736	5.72792	5.52356	6.84549	6.76818	4.58496	5.75489	5.83289	5.61471	6.08746	5.9542	6.82018	6.84549	6.65821	5.24793	6.37504	5.45943	6.06609	7.79442	6	6.16993	7.12928	5.97728	6.94252	9.01681	6.06609	5.42626	5.45943
TAPT1-AS1	5.58496	5.35755	4.08746	4.64386	6.06609	6.04439	4.52356	5.04439	4.9542	5.67242	5.61471	6.30378	5.32193	5.55459	4.70044	5.39232	4.9542	7.12928	7.37504	7.12928	6.39232	5.24793	6.49185	5.24793	7.05528	6.67242	4.80736	5.35755	6.56986	5.78136	5.70044	5.64386	7.08746	7.39232	5.97728	6	5.88264	6.87036	6.93074	5.24793	6.12928	5.85798	5.88264	5.55459	6.22882	6.82018	5.08746	5.70044	6.42626
CTBP1-AS	5.35755	5.58496	2.32193	4.16993	5.32193	5.12928	6	5.52356	5.42626	5.52356	5.12928	6.32193	1	3.58496	4.45943	4.52356	0	3.16993	7.27612	5	6.52356	6.30378	6.22882	4.75489	6.20945	5.45943	3	5	5.55459	6.33985	6.08746	6.04439	5.75489	5.58496	5.83289	3.16993	4.80736	6.32193	5.49185	6.22882	4.32193	5.24793	5.49185	4.85798	5.90689	7.13955	5.45943	5.08746	5.78136
OCIAD1-AS1	0	2.32193	0	0	2.32193	0	3.80735	0	1.58496	4	2.80735	2	0	2	1	3.32193	0	0	4.39232	3.32193	2	4.90689	0	2.58496	4	2.32193	1.58496	2.32193	1.58496	1	2	4.24793	3.90689	3.32193	2.58496	0	1	2.58496	0	2	1	1	3.58496	4.52356	4.75489	5.16993	4	2	2.32193
RP11-692D12.1	3.70044	2.58496	1	1	3.45943	5.45943	4.24793	2.32193	3.16993	5.45943	4.80736	3.32193	3.90689	2.80735	0	3.45943	0	2.58496	4.52356	4.39232	3.90689	4.24793	1.58496	4	3.90689	2	2	2.58496	3.90689	3.70044	3.32193	5.08746	4.08746	5.42626	3.80735	1	3.32193	3.16993	3.80735	2.58496	3	3.58496	3.70044	4	5.52356	5.80736	2.80735	1	3.32193
RP11-814H16.2	0	0	0	0	2.58496	2.32193	2	1	2.32193	2.80735	2.32193	1.58496	3	1	0	3.32193	0	0	2.32193	2.58496	2	2.80735	0	1	2.58496	1	1	2	1	2.58496	1	1	2.32193	2	3.16993	0	0	1	2.80735	2.32193	0	1.58496	2.32193	4.16993	2	3.16993	1.58496	3	2
WDFY3-AS2	4.24793	4	5.24793	4.08746	5.08746	5.20945	4.75489	4	4.32193	5.90689	5.58496	4.45943	5.32193	5.04439	4.80736	6.97728	2	1	6.62936	6.42626	6.72792	6.84549	4	5.24793	6.08746	5.45943	2.32193	4.80736	5.52356	6.98869	4.9542	8.53916	6.12928	6.35755	5.49185	4.9542	5.2854	5.2854	3.70044	5.32193	4.16993	4.9542	6.40939	3.80735	6.24793	6.98869	7.23841	5.55459	5.49185
RP11-33B1.4	3.80735	4	2	2.80735	3.16993	0	2.80735	4.58496	3.32193	3.90689	4.64386	4.16993	0	2.32193	2	3	1	0	5.93074	3.16993	4.52356	2.32193	3.90689	0	4.32193	3.45943	1	3.58496	3.16993	3.58496	3.45943	1	4	4.45943	3.80735	3.58496	3.58496	4.24793	4.85798	3.70044	1.58496	3.70044	4.24793	4.64386	4.52356	3.90689	5.2854	2.58496	3.58496
RP11-571L19.8	2	3.90689	3.58496	4.16993	6.12928	6.06609	5.42626	3.16993	3.70044	5.72792	4.64386	4.70044	4.32193	4.85798	3	5.88264	4.58496	1.58496	5.58496	6.18982	4.32193	6.18982	2.58496	5.61471	5.80736	4.90689	3.45943	4.16993	3.90689	3	5.24793	5.80736	4.90689	5.64386	4.24793	4.52356	4.32193	3.58496	4.08746	5.16993	5.08746	4.24793	4.70044	3.90689	4.85798	6.91886	6.02237	5.9542	4.80736
RP11-127B20.2	0	2.58496	3	2	2.32193	5.93074	3.70044	1	3.80735	6.35755	4.75489	4.52356	4.45943	4.16993	2.58496	4.9542	4.39232	0	3.70044	4.24793	3.70044	5.85798	0	5.12928	4.08746	3	0	3.32193	3.58496	2.80735	4.45943	3.58496	4.90689	6.6865	3	4.75489	4.16993	3.80735	4.08746	6.10852	4.08746	2.58496	4.58496	4.64386	4.90689	5.85798	3.70044	5.08746	3.58496
RP11-360F5.1	0	1	0	1.58496	1	1	1	0	1.58496	2.32193	0	0	1.58496	1	1	2	0	0	2.32193	1	1	1.58496	1	2.32193	3	1.58496	1	1	2.58496	0	0	0	1.58496	2	2.32193	0	0	1.58496	1	2	0	2.58496	1	2.80735	0	4.85798	3	1.58496	1
THAP9-AS1	7.26679	9.25267	7.74819	7.25739	9.87498	10.1662	10.6662	7.77479	9.17742	11.6887	9.53138	9.70736	9.16491	7.86419	7.49185	10.3129	7.90689	6.56986	10.8611	10.9374	10.0607	11.1491	7.62205	9.7039	11.7805	10.0914	7.7879	9.3837	9.22641	9.69697	9.21189	11.9636	10.6618	10.0782	9.29002	9.24317	8.76155	9.7039	10.2216	9.55267	9.42836	8.90388	10.7507	9.81858	9.78627	10.4009	11.0147	9.99435	10.0098
RP11-102N12.3	5.78136	3.32193	1.58496	4.39232	2.58496	5.16993	3.80735	5.2854	0	5.12928	4.64386	4.08746	4.64386	2.58496	3.58496	5.20945	5.52356	1.58496	6.61471	5.67242	4.70044	4.39232	3.90689	3.32193	5.72792	3.80735	2.32193	3.70044	4.39232	3	4.80736	5.42626	6.39232	4.9542	3.16993	3.80735	3.32193	4.39232	4.16993	3.16993	2.58496	4.75489	5.32193	4.08746	4.24793	3.90689	4.80736	3.16993	4.39232
RP11-588K22.2	5.45943	8.02791	5.04439	7.42626	8.62205	8.18487	6.47573	7.02237	6.61471	7.17991	8.27612	7.2854	3	7.45943	8.01681	7.57743	7.22882	1.58496	8.00563	8.55842	6.14975	7.56986	6.84549	7.39232	7.25739	8.75489	3.70044	7.26679	7.62205	5.72792	6.35755	7.50779	7.63663	7.86419	8.64746	6.70044	6.50779	6.82018	8.40088	3.16993	5.67242	3.45943	9.1267	6.58496	7.17991	9.50977	8.15482	8.44294	7.33092
RP11-10K16.1	4	5.97728	2	3.80735	4.52356	4.9542	2.80735	4.08746	4.75489	6	4.80736	3.16993	4.85798	3.32193	3.45943	4.58496	2.80735	4.32193	5.83289	5.75489	4	4.58496	4.39232	4.64386	4.24793	4.24793	2	4.80736	5.20945	3.32193	3.90689	3.70044	5.97728	6.45943	4.45943	4.32193	4.24793	4.52356	4.58496	5.24793	3.58496	4.64386	5.49185	5.9542	4.90689	6.59991	5.08746	5.16993	5.16993
RP11-284M14.1	2.32193	2.58496	3	2.32193	0	1	3	2.32193	1	2.80735	0	1.58496	1.58496	2.32193	1.58496	2	0	0	3.45943	2.32193	3.45943	2.80735	2.58496	1	4	1	1	3	3.16993	1	2	2	5.12928	3.80735	0	0	2.32193	1	3.16993	0	0	3	3.80735	3	3.16993	4.16993	2.80735	0	1.58496
RP11-372K14.2	2	2.32193	3.70044	2	3.16993	3.70044	3.58496	1.58496	4.32193	4.32193	4.80736	3.16993	5.24793	3.70044	3.58496	3.32193	4.52356	3.80735	4.08746	5.35755	4.08746	3.32193	1.58496	3.70044	4.85798	4.9542	3.45943	3.90689	2.58496	2	1.58496	2.58496	5	4.16993	2.58496	3	2	3.16993	2.58496	4.16993	3.70044	1	4.64386	4.45943	3.80735	6.76818	4.85798	2.80735	5.52356
RP11-326I11.3	6.78136	6.97728	5.35755	6.16993	5.72792	7.96578	6.98869	5.61471	7.7211	7.72792	7.05528	6.6865	7.34873	6.12928	6.83289	7.42626	6.87036	6.98869	9.04712	8.08215	8.0607	5.70044	6.91886	6.84549	7.40088	6.75489	5.2854	6.49185	6.78136	6.10852	6.02237	7	9.17493	7.18982	7.11894	7.61471	6.35755	5.75489	7.82655	6.62936	6.67242	7.16993	6.74147	7.60733	7.53916	6.22882	6.39232	6.71425	7.56986
RP11-6E9.4	8.73132	6.79442	6.91886	7.21917	10.5362	5.64386	1	6.52356	0	6.89482	1.58496	4	0	6.47573	0	4.08746	2.58496	8.75822	11.7258	6.59991	0	2	5.20945	0	9.78953	10.3387	0	8.41785	8.25739	1	6.70044	2.80735	1.58496	7.88874	0	3.58496	4.58496	8.42206	8.8009	3.58496	4.80736	5.58496	0	8.12928	7.93664	9.47573	1	8.23362	10.4083
RP11-367N14.3	1	3.16993	1	2	3.16993	6.14975	4.70044	1.58496	2.80735	5.42626	4.08746	2.58496	4.52356	2	4.24793	3.80735	3.58496	6.18982	5.20945	4.75489	5.12928	4.9542	1	4.39232	4.80736	3.58496	1.58496	3.58496	3.32193	2.80735	2.32193	3.90689	5.83289	6.9542	3.32193	4.70044	3.80735	3.32193	5.49185	4.90689	4.16993	3.16993	5.75489	4.39232	3.58496	1.58496	3.45943	4.24793	3.80735
DKFZP434I0714	5.64386	5.2854	4.70044	4.75489	6.79442	6.06609	8.20945	5.45943	5.67242	7.55459	6.52356	5.97728	6.08746	5.2854	6.26679	8.15987	4.58496	2.80735	9.11894	7.58496	6.70044	9.20212	5.20945	5.75489	8.37069	7.18982	4	6.04439	6.20945	6.2854	6.55459	6.32193	8.22882	7.64386	6.6865	5.58496	6.26679	6.02237	7.01123	7.16993	6.40939	6.55459	7.74147	7.03342	7.06609	7.90087	7.94837	6.10852	6.98869
RP11-367N14.2	2.80735	2.32193	1	0	3	4.58496	4	2	2.32193	4.9542	4.24793	2.32193	2	1.58496	1	0	1.58496	2.32193	4.75489	4.24793	3.58496	3.80735	2.58496	4	3.45943	2.58496	1.58496	1.58496	3.32193	2.32193	2.58496	3.32193	3.70044	4.32193	2	4.58496	3.58496	3.16993	1.58496	3.32193	3.58496	3.58496	4.16993	1.58496	3.80735	4.45943	2.32193	2.32193	2
RP11-326I11.5	2.58496	3.58496	1	2	2.58496	3.58496	4.24793	2	4.45943	5.2854	3.45943	2.80735	4.24793	2	2.80735	3.16993	0	4.52356	4.90689	3.16993	3.58496	3	1.58496	2.80735	3.58496	3.80735	1	2	2.58496	3	2.80735	2.80735	4.75489	4.16993	3.32193	2.32193	2.32193	2.32193	2.32193	2.58496	4.16993	3	3.70044	4.32193	4.08746	7.40939	2.58496	1.58496	4.58496
RP11-218F10.3	1	3.70044	1	3.70044	4.85798	5.88264	5.93074	3.32193	4.58496	5.42626	3.90689	4.70044	3.70044	3.16993	2.58496	4.08746	0	4.08746	5.2854	4.52356	4.52356	5	2.58496	3.58496	4.32193	5.12928	2.32193	3.90689	3.58496	4.52356	3.32193	3.45943	5.52356	4.80736	4.58496	2.32193	2.80735	4.32193	5.75489	4.52356	3	3.90689	3.80735	4.24793	5.16993	7.05528	4.32193	4.85798	5.04439
RP11-610P16.1	4.58496	2.32193	2.32193	1.58496	3.16993	2.32193	1.58496	4	2.58496	2.80735	2.80735	0	0	1.58496	3	2.32193	0	0	4.80736	3.90689	3.45943	0	1.58496	0	4	2	1.58496	4.08746	2	1	3.32193	3.58496	4.08746	3.90689	2.58496	1	1.58496	2.32193	2.58496	0	1	3.32193	4.75489	3.32193	3	6.06609	2.58496	0	3.16993
FAM13A-AS1	3.90689	5.67242	1.58496	4.39232	6.64386	4.58496	6.08746	5.16993	6.30378	6.22882	5.9542	5	1.58496	2.58496	3.80735	4.85798	4	1	6.84549	5.20945	5.72792	5.08746	4	4.32193	5.97728	5.39232	2.58496	4.9542	4.64386	4.64386	6.16993	5.08746	5	5.55459	5.39232	4	4	5.42626	6.47573	5.97728	4.16993	4.08746	2.80735	6.26679	6.02237	8.54303	4.58496	4.85798	5.58496
RP11-121C2.2	5.16993	6.61471	5.61471	5.64386	7.13955	6.75489	6.18982	6.08746	5.9542	8.62205	6.10852	6.70044	5.04439	6.52356	7.84549	6.70044	5.08746	5.58496	7.09803	6.94252	7.23841	7.82018	5.83289	6.91886	7.86419	6.91886	5.08746	6.62936	6.89482	6.55459	7.88264	5.90689	6.98869	8.70044	6.67242	5.78136	6.37504	7.14975	7.05528	6.78136	6.83289	6.16993	7.46761	7.23841	7.14975	8.93074	6.96578	7.7211	6.33985
USP46-AS1	4.08746	6.55459	3.16993	4.85798	5.64386	6.42626	5.58496	4.45943	5.64386	6.6865	5.9542	5.67242	4.80736	4.9542	5.20945	5.80736	5.97728	0	7.54689	6.64386	6.44294	7.01123	5	5.20945	7.35755	6.06609	3.16993	4.64386	5.9542	5.12928	5.20945	7.61471	6.94252	6.76818	5.16993	5.61471	6.04439	4.9542	5.90689	4.08746	4.85798	5.35755	5.45943	7.55459	7.79442	6.84549	5.49185	5.39232	5.04439
RP11-46J23.1	2.58496	2.32193	2.32193	2	3.80735	3.32193	2.80735	3.90689	2.32193	4.75489	3.58496	2	5.2854	1	3.80735	3.80735	0	0	5.2854	4.32193	2.32193	4.80736	1.58496	5.20945	5.45943	4.16993	2.58496	2.80735	4.16993	3.32193	2	6.35755	4.08746	4.45943	2	2.80735	2.80735	2.32193	3.80735	1.58496	4.08746	3.70044	3.80735	4	4.52356	2.80735	3.80735	3.58496	4.32193
RP11-798M19.3	0	1	0	0	1.58496	2.32193	1.58496	1.58496	1	4.39232	1	0	2	1	2	2	0	0	2	0	2.58496	3.90689	0	1	3.90689	2.32193	1.58496	2.32193	2.32193	1	1	1	3.45943	3	1.58496	1.58496	1	1	1	5.12928	1.58496	2.32193	4	2	1	5.12928	1.58496	2	2.32193
RP11-452J21.2	0	1	0	0	0	1.58496	0	0	0	1	0	0	0	0	0	2.32193	0	0	1	2.58496	0	2	1	1	2.58496	0	1	0	0	1	1	0	2	1	1	0	0	1.58496	1.58496	2.58496	0	0	1	1	2.32193	6.37504	2	0	1
AC004069.2	1.58496	1	2.32193	1.58496	3.16993	3.70044	3.70044	1	2.58496	3.70044	4.08746	3.32193	3.58496	2.80735	1.58496	3.45943	5.12928	2	5.64386	4	2.58496	4	2.80735	3.32193	3	1.58496	0	1.58496	3.58496	3.32193	1	4.58496	3.80735	5	2	2	1.58496	2	4.85798	2.32193	4.75489	3.16993	2.58496	2.80735	2.80735	2.58496	1.58496	3.58496	3.32193
RP11-73K9.2	4.80736	3.32193	3	2.58496	3.58496	4.39232	4.70044	2.32193	4.16993	5.67242	5	3.32193	5.04439	3.16993	2.80735	5.20945	0	2.32193	5.2854	4.75489	4.75489	5.85798	2.58496	3.58496	5.49185	5.32193	2.80735	4.45943	3.70044	1.58496	4.08746	3.58496	5.04439	4.64386	4.32193	2	3.58496	3.90689	3.80735	5.12928	3.45943	3.16993	4.70044	5.08746	4.52356	5	4.75489	3.45943	4.39232
RP11-73K9.3	1	3.45943	0	2	3.32193	4.70044	2	2	2.58496	5.42626	3.45943	1.58496	4.58496	3	1.58496	3.90689	3.45943	4.39232	4.32193	5.04439	3	4.39232	0	4.32193	4.70044	3	0	2.58496	3.70044	1	2.80735	2.32193	3.16993	5.72792	2.58496	3.45943	2.58496	3.32193	3.32193	3.70044	2.80735	3.32193	3.70044	3.80735	3.16993	4.64386	3.58496	4.70044	3
AC004067.5	2.58496	2.32193	2	3.45943	5.08746	4.39232	3.58496	4.16993	4.45943	5.39232	2.58496	3.45943	0	3.32193	2.80735	3.90689	2.58496	1	5	3.45943	5.20945	5.24793	2	4.08746	5.52356	3	3.45943	3	2.58496	2.80735	2.32193	4.85798	5.16993	3.80735	3.16993	1.58496	2.58496	2.32193	4.45943	3.16993	2.58496	3	4.16993	4.24793	3	5.93074	2.80735	3	4
RP11-646I6.5	2	2	0	0	1.58496	4.08746	3.32193	2.58496	2.58496	2.58496	3.90689	2.58496	3.90689	2	2.32193	4.32193	0	0	3.70044	4.16993	3.45943	1.58496	1	1.58496	3	2.32193	2.32193	2.58496	2	3	2.80735	5.2854	3.90689	4.16993	2.58496	2	1.58496	2.58496	3.32193	3.58496	2.80735	2	3.70044	4.16993	4.80736	3.80735	3.16993	2.32193	3.45943
RP11-646I6.6	1.58496	2.32193	1.58496	2.80735	2.58496	4.24793	2.58496	2.32193	2.58496	3.16993	4.24793	2.58496	3.70044	1.58496	1	3.90689	0	3.45943	4.39232	3.16993	3.45943	4	1.58496	2.58496	3.70044	3.32193	1.58496	2.58496	2	3.16993	2	3.16993	4.08746	3	3.80735	2	2	3.58496	4.75489	3.16993	1	2.58496	3.16993	4.90689	4.58496	4.70044	3.32193	2.80735	3.90689
RP11-629B11.5	4.75489	3.16993	2.80735	1.58496	2.80735	5	4.32193	3.45943	3.32193	4.45943	5	3.90689	2.32193	3.32193	2.58496	3.80735	0	0	6.08746	5.24793	4.39232	3.16993	2.32193	3.70044	4.64386	4.32193	2	3.58496	3	2.32193	2.58496	4.39232	4.58496	4.08746	4.64386	4.32193	3.80735	2.58496	4.64386	1	2.58496	3.70044	3.90689	4	2.58496	3.45943	3.16993	3	3.32193
RP11-700J17.1	2	2.58496	1.58496	1	3	3.80735	2.80735	2.32193	2.58496	3.80735	3	3.16993	2.80735	0	2	4.16993	0	0	4.45943	2.58496	3.32193	2.58496	1.58496	2.32193	4.9542	3.45943	1	0	1.58496	1.58496	3.32193	2.32193	3.16993	3.16993	2.58496	1	2.32193	2.80735	2.58496	4.24793	2	2.58496	4.52356	3.80735	3.16993	6.64386	3.16993	3.58496	2.58496
LINC01094	4.70044	5.32193	4.45943	5.64386	4.39232	6.18982	3.16993	5.64386	6.20945	7.29462	5.20945	5.16993	3.58496	3.90689	4.64386	3.45943	2.58496	5.16993	7.30378	7.47573	3	5.70044	4.52356	5.42626	5.52356	5.67242	2.32193	3.58496	4.90689	3.70044	3.16993	6.26679	6.33985	4.39232	5	4.08746	3.45943	5.64386	3.32193	4.45943	4.08746	4.08746	5.83289	5.90689	3.90689	6.02237	5.04439	4.64386	5.12928
AF146191.4	1.58496	2	1	2	3.80735	4.58496	2.58496	0	2.32193	4.45943	3.58496	1.58496	2.58496	1.58496	3.58496	3.45943	0	0	4.24793	3.90689	2.80735	4.24793	2.32193	3.16993	3.70044	1.58496	2.58496	2	4.75489	2.58496	1	3.70044	3.58496	3	3.80735	0	2.58496	2	3.80735	5.24793	1.58496	2.80735	3.80735	2.58496	4.9542	3.16993	4	1	2.32193
NOP14-AS1	8.62571	8.09803	6.26679	7.63663	7.85175	9.84392	9.21675	8.50383	8.7879	9.29692	8.51964	8.63663	9.84392	8.00563	8.71081	7.91289	8.03342	9.18983	10.0444	9.24317	8.94837	9.86728	9.04166	9.47573	9.59246	8.07146	6.89482	7.58496	7.96	8.2621	8.56224	10.858	9.29462	9.73301	8.3966	8.35315	8.16992	8.18983	8.32193	8.91588	7.90689	8.17991	9.51767	8.73471	9.37069	7.90689	9.29921	7.88264	8.2621
RP11-679C8.2	0	1	1.58496	0	1	1	2	0	0	3.45943	1	1	1.58496	1	0	2.32193	3	0	3	2	2.32193	2.32193	0	1	2	2	0	0	1	1	0	0	2	2	1	2.32193	0	1	1	2	1.58496	0	1.58496	1.58496	1.58496	4.75489	3	0	2.32193
RP11-696N14.1	6.72792	4.80736	4.75489	5	6.93074	7.07682	5.24793	5.08746	4	5.83289	7.58496	6.45943	4.9542	5.35755	5.04439	5.97728	5.75489	3.45943	7.96578	7.45943	5.85798	6.62936	5.2854	6.94252	7.04439	7.16993	3.45943	6.62936	6.22882	4.85798	5.55459	8.21917	8.55075	6.75489	5.61471	4.75489	4.58496	6.74147	9.47776	6.08746	6.76818	6.88264	6.30378	4.16993	7.30378	8.98584	7	5.9542	7.04439
RP11-440L14.1	5.16993	5.88264	4.39232	5.12928	6.20945	5.55459	5.52356	5.42626	4.32193	6.40939	5.39232	5.55459	4.45943	4.32193	3.90689	4.52356	5.20945	4.52356	7.43463	5.2854	6.20945	6.47573	5.90689	4.58496	7.74819	5.2854	3.80735	4.45943	5.9542	5.52356	5.72792	6.26679	5.83289	6.26679	7.70736	4.24793	5.61471	6.52356	6.45943	5.20945	4.45943	6.80736	7.05528	6.50779	5.85798	6.98869	5.61471	4	6.16993
SEC24B-AS1	4.52356	4.24793	4	4.16993	5.24793	6.22882	5.42626	3.45943	4.39232	6.06609	6.58496	5.08746	6.52356	4.08746	3.58496	5.32193	1	3.16993	6.58496	5.42626	5.20945	5.58496	3.58496	4.9542	5.72792	5.2854	4	5.08746	4.16993	4.64386	3.80735	6.84549	6.04439	6.35755	5.16993	3.45943	5.04439	5.16993	5.9542	4.75489	4.70044	4.58496	5.08746	4.90689	5.55459	6.2854	5.80736	4.9542	5.58496
UGDH-AS1	6.72792	4.45943	3.80735	4.58496	5.42626	6.62936	5.70044	4.85798	3.90689	6.55459	4.90689	4.70044	5.93074	5.39232	3.80735	5.08746	5.64386	4.70044	7.67948	6.82018	6.14975	6.32193	6.39232	5.42626	6.78136	5.72792	3.16993	4.9542	5.80736	3.16993	5.55459	6.40939	6.55459	6.67242	4.85798	4.24793	5.52356	5.9542	5.24793	5.72792	5.20945	5.90689	7.69349	7.52356	6.20945	7.20945	5.64386	4.08746	5.83289
RP11-10L12.4	4.90689	4.90689	3.80735	3.16993	4.64386	6.33985	5.75489	5.16993	4.9542	5.55459	5.45943	4.58496	6.06609	4.32193	5.16993	4.32193	4.39232	0	6.33985	6.10852	5.64386	5.67242	4.9542	5.12928	5.35755	4.52356	2.80735	4	4	4.32193	3.80735	6.37504	5.78136	5.20945	5.04439	5.12928	4.9542	5.04439	4.90689	4.58496	4.52356	4.39232	5.80736	5.08746	6.06609	5.83289	4.75489	4.90689	4.90689
RP11-127B20.3	3	3.70044	0	3.45943	4.39232	6.02237	4.39232	2.80735	3	5.45943	6.02237	3.45943	6.61471	3.58496	3.16993	4.80736	4.52356	4.16993	4.85798	3.90689	3.58496	5.12928	2	3.70044	4.80736	3.58496	3.16993	2	2.80735	3.58496	4.52356	5.58496	5.58496	5.88264	4.32193	4.08746	2.80735	3.32193	4.64386	4	2.32193	3.45943	3.45943	4	4.32193	3.16993	3	4.9542	4.64386
RP11-83A24.2	4.70044	6.10852	4.58496	5.39232	7.26679	6.70044	6.71425	6.98869	6.06609	8.53916	7.63663	5.72792	6.49185	5.72792	5.49185	6.97728	6.58496	5.61471	8.00563	7.56986	6.94252	7.54689	5.42626	6.30378	7.56986	6.75489	5.64386	6.18982	6.55459	6.80736	6.02237	7.89482	8.33985	8.5157	6.44294	5.32193	5.90689	6.50779	7.16993	6.78136	6.37504	7.22882	7.94252	6.53916	6.89482	9.7039	7.08746	6.62936	7.27612
SCOC-AS1	2.80735	4.16993	1.58496	3	3.80735	6.22882	5.35755	2.32193	4.70044	6.42626	6.65821	3.70044	6.55459	4.58496	2.80735	4.39232	0	5.55459	5.64386	3.32193	5.24793	5.42626	2.32193	3.45943	4.58496	2.80735	2	4.16993	3.58496	3.90689	3.70044	4.85798	5.83289	5.45943	4.58496	1.58496	3.70044	2.80735	4.85798	3.80735	4.52356	4.90689	5.42626	3.32193	6.42626	6.30378	4	2.80735	4
UBA6-AS1	7.06609	7.74819	6.14975	7.30378	7.79442	8.91588	7.45121	7.71425	7.89482	9.7211	7.61471	7.76155	8.53528	7.53916	7.74819	7.93074	8.54303	7.41785	9.8009	9.01959	8.53528	9.31967	7.65821	8.92184	8.76155	8.6865	6.42626	7.78136	7.70044	7.62205	7.65105	8.73809	7.85175	8.23362	8.41363	7.19967	7.92481	7.98869	7.29462	8.64386	7.60733	7.2854	8.55842	8.73471	9.73132	8.35315	8.19476	7.49185	7.73471
SNHG8	11.3399	8.40088	8.81057	8.98014	10.1396	12.2324	11.2773	9.86882	9.87958	10.9922	8.88874	10.2923	12.3106	9.98584	9.94983	10.7607	10.4491	11.4278	12.0947	11.6448	9.63481	10.8041	10.2456	10.9211	11.2958	11.4757	8.88874	10.0444	11.0741	10.0755	9.67948	13.1622	10.0553	11.7936	9.49385	8.81057	8.7879	10.584	11.1818	11.5023	10.268	11.4305	12.6101	10.5255	10.0715	9.48583	9.24555	9.42206	9.35975
RP11-798M19.6	5.9542	4.08746	2.58496	3.45943	5.52356	4.90689	4.75489	3.70044	4.24793	6.70044	5.78136	3.70044	5.75489	4.45943	3.32193	5.32193	1	3.32193	5.88264	5.2854	6.83289	6.83289	2.80735	5.12928	4.32193	4.9542	1.58496	5.64386	5.2854	3	5.08746	6.35755	7.33985	8.33092	5.12928	4.45943	4.52356	3.32193	5.12928	5.49185	4.52356	4.08746	6.58496	5.72792	3.32193	5.97728	5.35755	4.85798	5.2854
CTD-2012J19.3	3.32193	3.45943	1	1.58496	2.80735	2.80735	3.45943	2.58496	2.32193	4.24793	4.52356	2.32193	0	1.58496	2.58496	3.32193	0	0	5	2.80735	2.80735	5.90689	3	2.58496	4.75489	3.58496	0	3.80735	2.58496	3.58496	3.16993	3.70044	1	3.70044	4	2.58496	1	2.80735	2.32193	2.32193	1	1	3.45943	4.24793	2.32193	6.18982	4.85798	2.32193	3.16993
RP11-159F24.6	1.58496	2	2	0	1.58496	4.16993	2.80735	0	1.58496	2.80735	1	2.58496	3.70044	0	0	0	0	1	3.90689	3.16993	2.80735	2.58496	0	1.58496	1	0	1	2	2	1.58496	1	4.58496	1.58496	5.20945	3.58496	0	1	1.58496	2.32193	2	2	1.58496	2.32193	2.80735	3.58496	2.80735	3	0	2.80735
NNT-AS1	6.76818	8.12928	6.30378	7.56986	8.80735	9.40727	5.93074	7.07682	8.03342	9.11634	8.16992	7.70736	8.04439	6.94252	8.16491	9.06609	9.15735	8.01123	10.1812	8.84235	8.31741	9.71768	6.58496	8.36194	8.84549	8.48382	5.80736	7.30378	8.39232	6.22882	7.61471	8.84862	9.15735	9.85487	7.81378	7.8009	8.16992	8.42206	8.23841	9.02237	7.40939	8.14466	8.94837	9.59432	9.18487	8.77149	7.93074	8	8.5157
CTD-2636A23.2	0	2.58496	1	1.58496	1.58496	4	3.16993	2	2.58496	4.16993	2.32193	2.58496	3	2.58496	3.16993	2.58496	3.58496	4.52356	3.80735	2.58496	4.32193	3.70044	2	4.24793	2.80735	2.32193	1.58496	2	1	3	2.80735	4.64386	3	6.55459	3.70044	3	2.58496	2.32193	3.32193	6.55459	3.32193	3.70044	1	3.16993	4.45943	4.80736	2.32193	3.90689	5.39232
CTD-2517O10.6	6.37504	4.70044	5.04439	3.70044	4.39232	6.55459	5.49185	3.58496	4.58496	6.26679	5.78136	4.16993	7.32193	4.39232	2.32193	6.89482	1	1.58496	6.55459	6.40939	5.61471	3.16993	5.58496	5.24793	5.75489	6.35755	2.32193	5.97728	6.22882	5.45943	3.90689	8.13443	6.67242	4.80736	6.6865	4.45943	5.90689	5.04439	5.52356	5.32193	5.52356	5.97728	6.02237	6.58496	6.18982	5.16993	5	3.70044	4.85798
RP11-53O19.1	2	3.45943	1	2.80735	5.64386	2.80735	1	3.58496	3	5.2854	3.16993	2.58496	5.16993	3	3.90689	6.04439	2.32193	0	5.12928	3.32193	5.42626	4.52356	2.32193	3.45943	3.32193	3.45943	3.16993	2.58496	2.58496	3.80735	1.58496	3.70044	3.90689	3.32193	4.58496	0	2.58496	4.85798	3.16993	3.70044	0	4.32193	5.08746	4.52356	4.64386	7.25739	4.58496	3.32193	4.32193
CTD-2186M15.3	7.8009	5.67242	4.24793	6.08746	5.93074	7.85798	5.72792	5.2854	5.55459	6.96578	6.16993	5.39232	7.24793	5.70044	4.80736	7.12928	5.35755	5.97728	8.06609	7.12928	5.49185	5.72792	5.39232	6.59991	7.50779	6.02237	3.58496	6.45943	5.97728	4.9542	5.75489	7.86419	6.52356	5.64386	5.97728	5.9542	6.22882	5.78136	6.12928	4.52356	6.26679	6.78136	8.33985	7.03342	6.06609	4.52356	6.26679	5	6.90689
RP11-53O19.3	5.32193	7	6.08746	5.78136	7.73471	8.64386	9.11634	6.12928	7.55459	9.40939	7.70044	7.9542	5.2854	6.94252	7.2854	9.39874	6.61471	3.45943	9.19229	9.33985	7.72792	9.88417	6.32193	7.65821	8.47167	7.52356	5.24793	6.85798	7.27612	7.87652	7.05528	7.75489	8.57365	8.65464	6.98869	6.87036	7.49185	7.72792	7.59991	7.53916	7.42626	7.13955	9.63481	9.39017	8.53916	8.92184	8.61839	7.53138	6.9542
CTD-2310F14.1	2	2.58496	2.32193	2	4.45943	4.80736	3.80735	2.80735	2.32193	4.24793	3.45943	3.32193	4	1.58496	2.80735	3.58496	3.16993	0	3.90689	4.16993	3.16993	4.32193	3.32193	3.70044	4.90689	4.24793	2.80735	2.58496	1	2.58496	3	2	3.70044	2.58496	3.58496	2.80735	3	3	2.80735	3.70044	1	3.58496	3.32193	3	3	7.14975	3.90689	2.58496	3.45943
CTD-2116N20.1	1	1	0	1.58496	3.16993	5.93074	4.90689	0	3.90689	5.64386	4.80736	2.58496	2.58496	1.58496	0	2.80735	3.90689	3.32193	4.58496	3.16993	3	3.16993	1	1.58496	4.08746	2.32193	1	2.80735	0	4.08746	1.58496	3	4.08746	3.16993	3.16993	2.32193	1	1	4.39232	4.39232	2.58496	2	3.70044	0	3.32193	2.80735	3.32193	2.58496	1
CTD-2260A17.2	5.67242	4.45943	2	4.64386	5.12928	5.72792	5.24793	5	5.55459	5.61471	6.47573	3.70044	6.20945	3.32193	6.40939	6.06609	4.45943	3.16993	6.26679	4.75489	5.52356	5.45943	4.39232	4.64386	5.08746	4.39232	3.58496	4.45943	4.85798	4	4.45943	5.08746	6.47573	4.64386	5.2854	4.24793	4.58496	3.58496	5.12928	4.08746	4.70044	4.75489	6.49185	4.75489	6.20945	3.58496	6.87036	4	4.45943
RP11-343L5.2	3.32193	2.32193	1	3.32193	4.24793	4	4.85798	3.70044	3.58496	5.24793	3.32193	3.58496	1.58496	2.58496	3.80735	3.16993	0	1.58496	3.16993	3.70044	3.32193	5.70044	3.70044	4	4.64386	4.08746	2	2.32193	3.16993	2.80735	3.70044	3	4.52356	4.58496	4.32193	2.58496	2.58496	2.80735	4	4.45943	3.16993	3.90689	3.58496	3.70044	4.70044	5.72792	3.16993	4.16993	3.58496
CTC-458I2.2	2.32193	2.32193	1	0	3.70044	4.24793	2	2.58496	1	2.58496	3.16993	2	0	0	0	1.58496	3.90689	0	5.08746	3	1.58496	1	2.58496	3.45943	5.08746	2.32193	1.58496	2.80735	2.58496	1	3	2.32193	4.45943	1	1	1.58496	3	4.08746	2.80735	3.70044	2.32193	5.58496	4.32193	2.32193	4	6.35755	3.90689	0	2.80735
CTC-303L1.2	1	1.58496	0	0	1	1	1	1	1	2	1	1.58496	0	0	0	0	0	0	2.80735	2	2.58496	3.70044	0	0	3.58496	2	0	2	2.80735	1	2	0	2.58496	2.32193	1	0	1	0	1	2	1.58496	1.58496	2	2	2.32193	5.12928	0	1.58496	1
CTC-428G20.6	0	2.80735	1	2	2.58496	5.16993	3.58496	2.32193	3.16993	4.39232	2.58496	2.58496	3	1.58496	1	3.90689	2.58496	0	5.08746	4.39232	2	4	1.58496	3.16993	3.16993	3	0	2.58496	2.32193	2	2.80735	1	3.80735	3.58496	3.16993	2	2.58496	3	2	2	1.58496	1.58496	2.32193	4.32193	3.32193	3.45943	3.45943	3.16993	1.58496
STARD4-AS1	2.58496	5.35755	4.70044	3.70044	6.83289	4.45943	2.58496	6.10852	2	6.74147	6.37504	5.04439	6.20945	2	4.70044	6.49185	2	3.45943	7.26679	5.80736	6.44294	7.80736	5.78136	3.90689	8.37938	6.55459	4.64386	6.44294	6.71425	6.04439	5.67242	4.85798	7.96578	6.47573	7.20945	4.24793	5.20945	5.70044	4.85798	8.29462	4.80736	6.71425	6.6865	5.52356	7.09803	10.6036	6.9542	5.08746	5.9542
AC034220.3	6.74147	6.58496	2.32193	4.64386	6.33985	7.34873	6.88264	3.70044	3.80735	7.19967	7.12928	6.20945	5.9542	4.80736	3.70044	6.49185	6.32193	4.45943	8.23841	6.02237	4.39232	4.08746	6.14975	6.30378	7.19967	6.02237	2.32193	5.42626	5.72792	7.21917	5.32193	7.77479	6.85798	6.58496	5.04439	5.67242	5.20945	7.37504	7.97154	3	5.32193	6.80736	5.58496	7.87036	7.09803	7.70736	6.61471	4.52356	6.22882
C5orf66	4.80736	4.16993	2.58496	3.16993	5.08746	2	4.64386	5.64386	4.90689	5.49185	3.90689	5.16993	1.58496	2.80735	3.90689	4.24793	0	0	6.24793	5.45943	5.42626	4.16993	5.80736	4	6.64386	4.80736	0	4.16993	4.16993	4.45943	4.85798	3.80735	5.42626	5.12928	4.9542	5.85798	5.04439	4.32193	6.02237	6.08746	3.70044	4.75489	4.39232	6.61471	4.52356	6.83289	4.80736	2	4.58496
CTC-332L22.1	1	1	3	2.32193	2.32193	3.70044	3	1.58496	3.45943	3.45943	0	2.32193	4	2.58496	3.80735	3.16993	0	0	2.58496	4	1	3	1	2.58496	2.80735	2.32193	0	2.80735	2.80735	2	2	2	2.58496	4.32193	2.58496	2.32193	1	2	3	2.80735	1.58496	1.58496	2.32193	2.32193	3.70044	0	1	0	2
EPB41L4A-AS2	5.80736	4.16993	3.16993	4.90689	5.80736	5	2.80735	5.32193	4.70044	5.52356	5.42626	4.75489	6.16993	4.39232	3.16993	6.37504	5.42626	0	7.86419	5.12928	4.24793	3.32193	5.12928	7.53916	6.06609	4.70044	4.39232	5.12928	5.04439	4.64386	5.32193	6.74147	6.53916	5.42626	6.39232	5.49185	5.42626	4.80736	4	2	4.24793	5.97728	5.85798	6.10852	6.02237	4.80736	6.2854	5.12928	3.70044
CTD-2366F13.1	6.10852	5.20945	4.45943	4.39232	5.20945	8.10329	7.98869	5.2854	6.59991	6.79442	7.05528	5.61471	6.14975	6.10852	5.61471	6.22882	5.42626	3.70044	7.2854	7.88264	7.77479	6.9542	5.70044	6.22882	5.16993	6.02237	1.58496	6.06609	6.39232	5.45943	5.45943	7.58496	7.64386	6.55459	6.85798	4.90689	5.90689	5.88264	6.56986	6.96578	5	7.11894	5.9542	5.39232	6.94252	6.06609	5.75489	5.20945	5.04439
CTD-2081C10.7	1.58496	3.32193	1	4.58496	4.24793	2	2.80735	1.58496	2.80735	4.39232	3.16993	3.58496	3	2.80735	3.45943	3.32193	4	3.32193	1	4.52356	1.58496	5.20945	0	4.58496	4.64386	3	2.80735	2	2.58496	2.58496	2.32193	3	3.45943	4.75489	3.16993	4.24793	3.16993	3	3.32193	4.32193	1	2.80735	2.32193	2.80735	3.58496	4.16993	3.16993	4.39232	4.16993
AC010226.4	2.80735	1.58496	2.80735	3.80735	4.16993	4.16993	2.80735	3.70044	3.45943	5.64386	4.75489	3.70044	2.80735	3.70044	3.80735	4.58496	3.58496	3.80735	6.98869	5.35755	3.32193	4.70044	2.58496	5	5.12928	4.90689	1	2	4.16993	4.32193	2.58496	2.80735	5.52356	4.08746	2.80735	3.45943	4.32193	3.70044	3.90689	3.90689	3.45943	6.12928	4.45943	5.24793	4.64386	6.53916	4.16993	3.16993	4.39232
RP11-215P8.3	2	2.32193	2.32193	2.32193	3.58496	3.45943	3.45943	3.70044	2	3.70044	3.70044	2.80735	4.45943	2.58496	3	1.58496	0	0	4.24793	3.90689	2.58496	4.90689	0	3	3.16993	2.80735	2.58496	2.80735	2	1.58496	3.16993	3	3.58496	4.24793	3.80735	3.58496	3	2.32193	2.58496	4.52356	2.80735	3.80735	4.52356	3.58496	3	4.45943	4	3.58496	3.16993
AC004041.2	1	2.80735	0	0	2	1.58496	3	1.58496	2.32193	2.58496	1.58496	3	1	0	1	0	0	0	3.45943	2	2	1	1	0	3.70044	2.58496	0	2.32193	2	2.58496	1.58496	1	2.32193	1.58496	2.58496	2	1	2.32193	2	2.80735	1	2.32193	2.32193	3.45943	1.58496	6.76818	1	1	2
SEMA6A-AS1	1.58496	3	0	1	3.80735	4.32193	4.52356	2.80735	3.16993	4.75489	4.52356	4	4	2	2	3.45943	4.32193	4.80736	5.2854	4	2.32193	4.08746	2.80735	4.16993	5.52356	3.58496	1.58496	3	4.70044	3.45943	2.32193	3	5.32193	3	3.16993	1	2.80735	4.85798	4.24793	5.2854	3	4	4.52356	5.45943	5.24793	8.7039	5.20945	2	4.16993
CTD-2256P15.2	5.32193	4.58496	3.80735	4	5.39232	7.19967	6.20945	3.16993	4.24793	5.20945	6.59991	4.9542	7.29462	5.93074	5.16993	5.52356	5.2854	4.64386	6.98869	7.13955	5.88264	6.18982	4.08746	5.88264	6.10852	5.75489	1.58496	5.16993	5.45943	4.16993	4.85798	7.23841	6.97728	7.31288	5.32193	7.06609	6.06609	4.32193	4.80736	5.90689	4.70044	5.83289	5.75489	6.42626	5.58496	4.08746	5.12928	3.58496	4.90689
CTB-36H16.2	3.16993	2.58496	3.80735	4	4.9542	5.9542	5.52356	3.58496	4.24793	6.58496	4.9542	4.16993	5.88264	4.52356	3	7.7211	4.16993	3.32193	5.35755	6.12928	3.58496	6.47573	3.32193	5.32193	6.45943	4.45943	3.58496	4.16993	4.90689	5.90689	4.85798	4.24793	5.78136	5.42626	4.32193	6.10852	5	4.9542	4	6.49185	4	5.93074	6.79442	7.90689	6.44294	8.13955	5.39232	4.85798	4.52356
CTD-2410N18.4	1.58496	3.16993	0	0	1.58496	2	2	2.32193	2	2.80735	2	1	0	0	1	0	0	0	3	2	2.32193	1.58496	1	1	4.08746	0	1	1.58496	1.58496	2.32193	2	1	3.90689	1	2.80735	1	1.58496	2	0	2.80735	0	2.32193	2	2.58496	2	5.2854	2.32193	0	3.90689
CTD-2410N18.3	4.70044	5.08746	3.32193	3.32193	4.32193	4.9542	4.16993	2.58496	4.52356	4.80736	4.80736	4.24793	3.58496	3.70044	4.16993	3.58496	3.80735	2.32193	5.78136	6.04439	4.16993	4	4.90689	4.58496	5.08746	4	1.58496	3.90689	4.39232	5	4.58496	5.20945	6.33985	4.85798	5.49185	5.35755	5.04439	3.70044	4.39232	4	3.32193	5.55459	4.32193	5	6.50779	3.80735	4.32193	3.45943	3.16993
RP11-843P14.2	1	1.58496	0	1.58496	2	0	3	1	0	3.70044	1.58496	1	0	0	1	2.80735	0	0	4	0	2.58496	3.16993	2.80735	0	4.58496	3	0	0	2.58496	3.16993	2.58496	2	4.45943	1.58496	2	1	2	3	2.32193	3.45943	0	2.32193	3.16993	3.45943	3.45943	5.67242	2.58496	2.32193	3
SMAD5-AS1	0	0	0	0	0	2.32193	0	0	0	1.58496	0	1	3.70044	0	0	0	0	4.64386	1	0	1	2	0	1.58496	1	0	0	0	1	0	0	2	0	1.58496	0	1	0	0	0	1.58496	2	0	2	1.58496	2	6.39232	1	1	0
RP11-843P14.1	3.32193	3.70044	1.58496	0	3.58496	1.58496	2.80735	3	1.58496	3.32193	0	1.58496	0	1.58496	2.80735	3.58496	0	0	4.75489	3.32193	3.80735	3.70044	3.45943	1	5.45943	3.16993	1	2.58496	2.58496	4.08746	3.58496	1.58496	4.58496	2.80735	2.58496	2.58496	2	3	2.32193	4.24793	1	4.08746	3.16993	4.58496	2.80735	5.83289	3.16993	2.58496	4.39232
ZBED3-AS1	3.70044	4.80736	4	3	6.02237	5.70044	5.72792	4	4.85798	7.74147	5.83289	4.64386	7.67242	5.55459	2.58496	6.44294	4.24793	5.90689	7.11894	6.75489	5.32193	7.45943	4.58496	6.18982	7.03342	7.59991	4.24793	6.37504	5.88264	3.80735	5.61471	4.39232	7.20945	7.01123	5.83289	4.70044	5.32193	3.70044	5.16993	4.39232	5.85798	6.67242	6.74147	6.10852	7.34873	8.55842	5	4.24793	6.02237
CTB-178M22.2	0	0	2.32193	1	3.16993	4.24793	4.39232	2.80735	2	2.80735	4.45943	2.80735	6.50779	5.93074	0	4.32193	4	2.58496	3.90689	4	2.32193	2.80735	3	3.70044	3.80735	3.32193	1.58496	3.58496	4	4.45943	2.58496	5.58496	3.70044	2.58496	4.9542	1.58496	3.32193	4.52356	3.80735	1.58496	2	4.16993	4.9542	3.32193	5.39232	2	3.80735	2.58496	3.90689
CTB-89H12.4	7.58496	8.87036	6.02237	7.62205	8.9542	7.39232	8.7211	8.04439	7.78136	9.55842	8.72792	8.89178	6.70044	6.16993	6.83289	7.90087	7.08746	7.35755	10.4909	8.54303	9.19722	9.2738	7.10852	7.91289	10.6502	9.29002	6.26679	8.24793	7.83289	8.45121	8.52748	8.40088	9.64926	7.72792	9.22882	7.91886	7.27612	8.59619	9.18487	7.82655	7.26679	8.56224	8.77149	10.3465	9.29002	12.1447	8.50383	7.76818	9.66888
RP11-118M9.3	0	1	0	0	1	0	2.32193	0	1	2.32193	1.58496	1	1	0	0	2.32193	0	0	2.80735	1	2	2	0	3	3.16993	1.58496	0	2.32193	1	2	3	1.58496	3.45943	0	2.80735	0	1	0	2	4.24793	1	1	1	2.58496	2	4.08746	2.58496	0	1.58496
AC138035.2	3	3.70044	2	1.58496	2.32193	0	2.32193	3.45943	1.58496	2.80735	2.32193	2	1.58496	2.58496	3	2	0	0	5.04439	3.80735	3.32193	4.90689	4.70044	1.58496	4.75489	2	1	2.58496	3.32193	2	3.32193	1	4.16993	2.32193	2.32193	0	2	3.58496	2.58496	2.58496	1.58496	3.70044	3.32193	2.80735	3.58496	5	3.58496	1.58496	2.80735
CTC-241N9.1	6.40939	3.16993	4.24793	3.80735	4.75489	5.78136	5.42626	3.80735	4.9542	6.24793	5.88264	4.64386	5.2854	4.80736	4.39232	6	1	4	6.97728	6.62936	5.24793	6.30378	4.08746	5.12928	6.62936	4.90689	2.58496	5.39232	5.24793	4.85798	3.45943	5.88264	6.71425	5.61471	4.70044	5.12928	4.90689	5.16993	6.12928	5.72792	4.9542	5.24793	6.24793	6.52356	6.40939	5.35755	6.39232	3	4.75489
RP11-1277A3.1	6	3.90689	2	4.75489	6.53916	6.33985	6.85798	4.24793	5.04439	7.3837	5.08746	5.78136	5.64386	4.16993	3.32193	5.93074	4.85798	5.39232	5.88264	4.75489	7.24793	5.88264	5.90689	6.26679	7.37504	4.32193	3.58496	4.90689	3.32193	5.97728	6.14975	5.88264	7.20945	5.45943	6.44294	3.45943	5.58496	4.90689	7.67948	6.37504	2.32193	6.89482	7.26679	7.96	6.37504	6.10852	6.49185	5.67242	5.93074
CTD-2260A17.1	1.58496	3.16993	0	1.58496	3	2	1.58496	2	3.58496	4.90689	3.90689	2.32193	2.58496	0	3.58496	3.16993	0	0	5.24793	2.58496	2.58496	3.16993	0	3.32193	4.16993	4.08746	2.32193	1	0	1	1.58496	2.32193	4.58496	2	2.58496	1	3.45943	2.58496	2.58496	2	1.58496	3	4.52356	3	3.16993	7.85175	4.39232	2	3
CTD-2083E4.4	3.70044	3	3.16993	2.32193	3.32193	4	4.85798	3.70044	2.32193	5.16993	4.45943	2	2.80735	3.16993	2	4.75489	3.80735	3	5.49185	4.39232	4.64386	5.2854	2	3.70044	5.85798	3.45943	2.32193	3.32193	2.58496	4.52356	3	5.49185	3.32193	4	3.58496	1	2.58496	4	4.32193	4.52356	2	4.80736	3.32193	2.32193	4.32193	6.26679	4.75489	2	4.85798
PP7080	7.93074	7.52356	5.61471	7.09803	7.47573	8.84862	9.19229	7.53916	7.18982	9.39446	8	7.25739	8.45121	6.87036	6.94252	8.74147	6.74147	6.22882	9.75154	8.82655	7.67948	9.55459	7.04439	8.14975	8.75489	7.56224	6.22882	7.13955	7.67948	7.20945	7.96578	10.151	8.6865	9.50581	7.55459	7.50779	7.69349	7.33985	7.85798	7.56224	7.57743	8.02237	9.32868	9.14975	8.9571	7.18982	8.83605	6.83289	7.81378
CTD-2589H19.6	3.32193	3.70044	1.58496	4	5.04439	6.80736	7.09803	6.04439	4.90689	6.90689	6.67242	4.90689	6.04439	3.80735	6.2854	3.90689	5.24793	7.34873	4	1.58496	4.70044	6.56986	4.16993	5.39232	3.70044	4.58496	4.75489	3.16993	2.58496	5.42626	4.9542	7.2854	4.24793	8.19476	5.64386	0	3.16993	4.90689	7.01123	4.58496	5.61471	3	4.45943	4.32193	6	4.58496	6.64386	5.78136	4.52356
SNHG4	6.45943	6.33985	5.08746	4	7.03342	5.20945	7.63663	5.32193	4.08746	7.32193	4.64386	6.35755	4.80736	5.61471	6.40939	5.45943	2.58496	4.64386	7.19967	5.97728	5.52356	7.90087	6.55459	5.04439	8.05528	7.07682	5.04439	6.26679	6.56986	7.15987	6.12928	6	8.19476	6.94252	6.82018	4.85798	5.52356	7.02237	7.40088	7.35755	5.32193	6.87036	9.84078	8.08746	6.90689	9.19229	5.80736	5.32193	7.22882
LINC01024	3.90689	4.80736	3.16993	4.08746	4.16993	4.85798	5.20945	2	5.72792	6.93074	4.70044	4.64386	2.32193	3.16993	3	4.9542	2.32193	0	5.39232	5.55459	5.78136	5.04439	4.16993	5.08746	6.08746	3	3	2.58496	3	5.35755	4.08746	5.32193	6.45943	5.39232	5.88264	4.24793	5.20945	4.45943	5	4.75489	2.58496	5.55459	3.16993	6.52356	6.85798	4.08746	6.84549	3.70044	6.02237
RP11-79P5.9	1.58496	3	3.70044	3.16993	3.70044	5.42626	6.26679	3	3.16993	4.85798	5	3.80735	6.16993	4.75489	4	5.67242	4.58496	3	5.64386	5.39232	1	5.80736	3.80735	4.39232	4.90689	3.70044	2.58496	3.70044	4.52356	1.58496	3.58496	5.08746	4.64386	4.08746	4.80736	4.85798	2.32193	3.58496	5.39232	3.80735	4	4.75489	5.20945	3.80735	4.85798	3.32193	4.32193	3.16993	3.58496
CTB-113P19.3	0	2.32193	1	1.58496	0	1.58496	2	1	1	3.58496	2.32193	1	1	1.58496	2	2	0	0	2.58496	0	2.80735	2	0	1.58496	2.32193	2.80735	0	2.80735	2	1	0	1	4.52356	1.58496	1.58496	3.80735	2	0	1.58496	2	2.32193	2.32193	3.16993	2.58496	1	3.80735	1.58496	0	0
NADK2-AS1	0	0	0	0	1.58496	1	0	2	0	2	0	1.58496	0	0	0	2.32193	0	0	2.58496	2	2	1.58496	2.32193	0	4.16993	1	1	0	1.58496	1	2	1	2.80735	0	1	0	0	2	0	3.45943	0	1.58496	2	0	1.58496	6.71425	3	0	2.58496
C5orf56	6.44294	6.9542	4.9542	6.70044	6.59991	7.5157	6.08746	7.06609	8.90689	8.7039	7.8009	6.72792	7.96578	5.35755	6.55459	7.55459	6.04439	6.33985	8.9571	7.22882	5.64386	7.84549	6.59991	7.21917	7.69349	7.13955	4.08746	6.37504	6.9542	7.07682	5.93074	6.70044	8.33092	6.53916	6.94252	6.24793	5.16993	7.65821	6.10852	6.06609	6.88264	7.59991	7.99435	8.04439	8.31288	10.2082	7.26679	7.02237	7.27612
CTD-2376I4.1	2	2.80735	2.58496	3.32193	4.08746	3.70044	3	3.70044	4.64386	5.08746	4.16993	2.32193	5.75489	3	2.32193	4.52356	2.32193	1.58496	6	4.90689	2	4	1.58496	3.16993	5.64386	4.75489	1.58496	3.70044	3.45943	3	3.70044	4.85798	5.97728	5.2854	4.58496	4.39232	3.32193	3.80735	3	2.58496	3.80735	2.80735	3.32193	3.32193	4.70044	4.39232	3.90689	3.45943	4.24793
CTD-2376I4.2	3.32193	4.24793	1.58496	3.16993	4.64386	4.32193	2.58496	4.24793	4.85798	5.72792	4.58496	3.45943	6.12928	2.58496	3.16993	4.16993	3.70044	2	6.37504	4.64386	3.45943	4.24793	3.32193	4.08746	5.78136	3.90689	3.32193	3.70044	3	3.58496	3.58496	6.16993	5.88264	5.83289	4.70044	3.32193	3	2.80735	2.58496	3.45943	4.45943	4	4.24793	4.24793	5.12928	4.08746	5.20945	2.32193	4.75489
CTC-366B18.4	3.32193	3	2.58496	2.58496	4.58496	5.90689	2.32193	2.58496	4	6.02237	4.39232	4.85798	3.16993	1.58496	2	3.16993	2.58496	0	5.32193	5.24793	3.32193	6.44294	2	4.39232	5.24793	5.12928	3	3.70044	3.70044	3	3.45943	3.32193	5.45943	4.80736	4.85798	3.80735	3.80735	4.64386	3.70044	4.32193	2.58496	3.80735	4.85798	3	3.32193	6.56986	4.75489	4.64386	3.58496
EXOC3-AS1	6.45943	5.24793	4.80736	6.33985	5.32193	8.53138	8.51175	5.49185	6.40939	7.35755	8.01123	5.93074	6.9542	6.76818	6.94252	6.89482	6.33985	6.91886	7.94252	8.69697	6.87036	8.10852	5.08746	7.22882	7.35755	6.14975	5.08746	5.55459	6.16993	6.16993	6.64386	9.29002	8.22882	8.47978	7.58496	7.14975	6.59991	5.75489	7.53138	6.84549	6.32193	7.21917	6.56986	7.69349	8.21432	4.9542	6.30378	5.55459	6.70044
CTC-203F4.2	4.90689	3.70044	3	2.58496	3	5.04439	3	4.08746	3.16993	5.16993	4.85798	4.08746	5.70044	4.32193	3.32193	5.16993	4.52356	4.39232	6.18982	5.64386	4.45943	4.08746	3.90689	4.08746	5.12928	4.45943	3.16993	3.80735	4.9542	2.32193	2.58496	5.52356	6.87036	3.90689	3.70044	4.52356	4.52356	3.32193	5	4	4.08746	5.75489	4.39232	5.61471	6.40939	2.80735	4.64386	2	4.52356
SCAMP1-AS1	6.93074	6.02237	6.26679	6.45943	7.07682	9.24555	7.33092	4.85798	7.65105	8.18983	6.71425	6.78136	8.73132	6.71425	6.56986	7.41785	7.67242	7.09803	9.82018	8.3837	6.16993	7.40088	6.30378	7.97154	8.19476	7.88264	4.52356	6.84549	7.59991	5.39232	6.52356	8.55842	8.17493	7.05528	6.84549	6.33985	7.15987	6.98869	7.7211	7.59246	7.57743	7.6865	8.00563	7.69349	7.61471	6.84549	7.06609	5.52356	6.59991
CTD-2201E18.3	7.58496	6.75489	4.75489	6.30378	5.9542	8.71768	6.45943	6.87036	6.98869	7.87652	4.9542	6.20945	4.24793	5.16993	4.80736	6.52356	6.72792	8.14466	9.04712	5.93074	8.55842	7.18982	4.90689	6.97728	6.84549	7.11894	4.24793	6.72792	7.14975	6.40939	6.35755	7.03342	6.65821	10.0014	7.2854	3.16993	4.58496	5.9542	6.90689	5.2854	4.39232	7.63663	6.83289	9.39446	8.29921	6.42626	6.91886	4.9542	8.21917
CTC-329D1.2	3.80735	1	2	3.16993	3.90689	4.58496	5.78136	3.58496	3.80735	5.12928	4.64386	2.80735	4.08746	3.16993	4.80736	3.80735	3.70044	2.58496	5.93074	5.2854	3	4.90689	3	3.90689	4.9542	3.58496	2.32193	3.70044	4	3.32193	3.16993	1	4.70044	5.58496	3.80735	2.32193	3.70044	2.58496	4.24793	3	4.52356	4.52356	4.52356	5	4.24793	2	4.24793	3.16993	2.32193
RP11-159F24.3	2.80735	2.32193	2.32193	2	3.16993	3.70044	2.80735	2.80735	2.80735	4.64386	4.08746	2	3.45943	2	2.32193	3.90689	2.58496	2	5.67242	3.58496	4.32193	3.90689	2.32193	0	4.58496	3.45943	1	2.80735	2	1.58496	3.45943	3.32193	4.39232	3.80735	3	2.80735	2.58496	2	3.45943	3.32193	2.32193	3.70044	3.80735	4.52356	3.90689	5.39232	3	2.32193	3.80735
RP11-54C4.3	4	6.20945	4.58496	5.64386	5.80736	7.63663	5.67242	3.32193	5.85798	7.08746	6.37504	5.45943	7.14975	5.72792	3.90689	5.90689	6.80736	5.55459	6.26679	6.42626	6.67242	3.90689	2.80735	5.88264	4.80736	5.42626	2.80735	5.88264	5.85798	6.33985	3.45943	6.44294	6.58496	6.58496	5.42626	6.56986	5.32193	4.75489	6.18982	5.12928	5.67242	5.35755	5.88264	7.8009	6.30378	3.32193	5.64386	4.75489	4.52356
ARRDC3-AS1	2.58496	3.16993	3.16993	2	3.90689	4.85798	2.58496	3	3.80735	5.24793	3.80735	3.90689	2.32193	3.32193	2.80735	2.80735	0	2.80735	5.72792	3.45943	3.90689	4.45943	3.80735	2.58496	5.70044	3.70044	1	4.39232	4.45943	2	2.80735	4.08746	5.35755	4.70044	3.70044	2.80735	3.58496	4.08746	3.70044	4.58496	3.90689	4.39232	4.08746	2.58496	4.39232	8.08746	4.90689	3.16993	3.45943
CTC-338M12.5	3.58496	2.58496	1	3.90689	3.58496	6.85798	5.70044	1.58496	2	4.9542	5.39232	2.80735	3.90689	4.45943	3	3.32193	5.80736	2.80735	3	5.39232	4.80736	4.32193	3.70044	4.85798	3.80735	2.58496	1	3.16993	3.32193	3.16993	4.85798	5.08746	5.70044	6.12928	2.80735	4.85798	3.32193	3.32193	5.61471	3.45943	4.70044	4.75489	4.32193	4.64386	5.64386	2.80735	3.58496	3.32193	3
CTC-338M12.4	5.67242	5.67242	1	4	5.83289	6.80736	5.67242	4.45943	5.64386	7.37504	6.10852	5.72792	4.08746	4.90689	4.39232	4.90689	0	3.90689	7.45943	6.55459	5.83289	6.12928	5	5.75489	7.44294	5.24793	2.58496	4.58496	5.83289	5.35755	5.45943	7.56224	6.32193	5.55459	5.52356	5.39232	5.45943	5.2854	6.37504	6.40939	5.08746	6.02237	7.43463	6.70044	6.75489	4.70044	6.20945	4.32193	6.02237
LINC01184	8.8009	8.30834	7.94252	8.31741	9.21917	10.8447	8.37504	8.24317	8.9571	9.0954	9.09276	8.61471	8.39232	8.93958	7.88874	8.99718	10.115	8.00563	10.6573	10.0674	8.17991	9.96145	8.36194	9.76984	8.23362	9.34651	7.44294	8.66888	9.29692	8	8.36194	7.36632	10.0728	9.01959	8.33539	9.07146	9.04985	8.61102	9.30378	9.64926	8.52748	9.06878	9.82496	11.1033	10.0526	9.47573	9.11634	8.62936	8.81378
TRIM52-AS1	7.50779	7.01123	6.44294	8.06609	7.96578	8.55075	8.99152	6.83289	7.59991	7.71425	8.09803	6.96578	9.83605	7.85798	7.13955	7.71425	8.29002	9.53528	7.57743	8.66888	8.15987	8.90989	7.87036	7.88874	8.07682	6.53916	7.23841	6.90689	7.41785	7.17991	7.56224	8.90087	9.65643	9.33762	7.82018	7.01123	7.6865	6.59991	7.82655	7.42626	7.67948	8.43463	8.71768	8.63663	9.18487	5.42626	8	7.40088	7.82018
CTD-2007H13.3	3.16993	2	0	3.45943	2.32193	6	5.45943	2.58496	3.70044	5.49185	3.16993	2.80735	4.32193	2.32193	3.58496	1	4.45943	0	5	3.80735	3.58496	3	1.58496	3	2.80735	1.58496	2.32193	1	3	2	2.80735	3.45943	4.32193	4.75489	2	2.58496	2.80735	2.58496	4.52356	3	1.58496	3	4.9542	3.45943	4.90689	3.58496	3.45943	3.58496	3.16993
EPB41L4A-AS1	10.1459	7.64386	8.13443	8.33092	9.71425	11.3886	9.95274	7.6865	9.60918	10.3998	8.55842	9.83131	11.952	10.2372	8.32643	10.1306	9.92184	9.9629	10.4273	10.2969	7.91886	10.102	9.04439	9.35315	10.1749	9.69349	9.25267	9.3015	9.80252	9.13699	8.93369	8.94544	10.4189	9.01402	8.36194	8.79116	8.76155	9.06339	9.61655	10.4929	8.78136	10.3242	11.7185	9.47167	10.2969	8.62936	10.0553	8.49185	8.61102
CKMT2-AS1	6.89482	6.52356	5.55459	5.9542	7.03342	7.88264	7.85175	5.24793	6.6865	8.23841	8.20457	6.42626	7.09803	7.15987	5.83289	7.71425	5.88264	5.72792	8.77808	8.24793	6.90689	8.55842	6.35755	7.11894	8.36194	7.35755	5.08746	6.78136	7.04439	6.14975	6.76818	8.44708	8.80413	7.70044	7.62205	6.14975	6.64386	7.12928	7.7211	8.28077	6.85798	7.42626	8.8857	7.01123	8.66534	7.8009	7.71425	6.62936	6.75489
CTD-2083E4.6	2	1	3.45943	0	2	3.58496	2.32193	0	1	3.32193	0	1.58496	1	0	1	4.08746	0	0	2.80735	3.32193	3.32193	2	1	2.80735	1.58496	2	0	2.80735	1	0	1	3.90689	2	3.16993	2.32193	1.58496	2	2	2	4.32193	0	2.32193	4.64386	2	5.58496	4.75489	1.58496	1.58496	1
TMEM161B-AS1	6.6865	6.88264	5.08746	7.13955	8.61839	9.40939	8.03342	7.3837	6.65821	10.1687	8.75822	6.89482	7.90689	7.80736	6.79442	7.26679	7.45121	7.47573	8.82972	8.47573	7.21917	7.94837	6.10852	8.24317	8.45533	6.84549	6.22882	7.30378	7.01123	7.40939	8.5812	5.75489	9.03892	8.57365	7.25739	5.90689	6.12928	7.77479	9.45738	8.12928	7.2854	7.5157	8.75154	8.83289	9.26444	9.57365	7.98869	7.41785	7.40939
RP11-420L9.5	5.04439	5.58496	3.80735	6.91886	5.85798	5.16993	3.58496	6.83289	4.75489	6.64386	7.11894	4.24793	7.67948	5.04439	6.56986	8.00563	4.58496	4.32193	7.6865	5.49185	6.70044	4.9542	4.64386	6.49185	5.78136	3.80735	5.24793	4.45943	4	4.64386	5.24793	10.7591	7.37504	8.93958	7.70044	6.06609	5.12928	6.59991	6.56986	3.32193	5.58496	6.2854	6.49185	5.39232	6.72792	4.16993	6.26679	6.55459	5.9542
RP11-560J1.2	2.80735	3.58496	2.58496	3.16993	3.80735	5.49185	5.35755	2	3.45943	4.32193	5	2.58496	6.20945	3.58496	4.16993	5.04439	2.80735	3.32193	5.45943	4.16993	3.45943	3.58496	2.32193	4	4.80736	3.80735	3	3.80735	4.08746	3.90689	3.32193	5.75489	6.64386	5.32193	3.80735	4.16993	3.90689	2	5.32193	2.80735	3.90689	3.45943	4.70044	3.70044	5.88264	0	4	4.16993	4.24793
RP11-428J1.4	2.58496	2	3	2.32193	2.80735	3.58496	2.80735	3.70044	3.58496	5.08746	4.58496	1.58496	3.58496	2.80735	2.32193	5	2.80735	3.80735	5.12928	4.45943	4.32193	6.14975	3.16993	2.58496	5.72792	3	3	3.32193	4	2.58496	3	4.64386	4.39232	3.90689	3.45943	2	2.58496	3.80735	3.70044	4	3.32193	3.58496	4.39232	3.16993	3.80735	5.39232	3.90689	4.08746	4
RP11-428J1.5	5.39232	5.52356	4.9542	4.08746	4.64386	5.24793	5.61471	6.24793	4.90689	6.32193	5.85798	4.39232	6.40939	5.39232	4	5.9542	1	3.16993	5.97728	5.88264	6.55459	5.2854	5.32193	4.45943	5.67242	5.72792	4.24793	5.04439	4.75489	5.35755	3.16993	8.25739	6.85798	7.11894	6.22882	4.45943	4.75489	4.9542	4.16993	5.72792	4.39232	5.64386	6.47573	5.72792	5.78136	4.85798	4.24793	4.39232	4.75489
HCG16	2	2.80735	0	0	2	2.80735	3.58496	1	0	2.32193	0	2.32193	3.16993	0	0	4.08746	0	0	2.32193	0	3.80735	2.32193	1.58496	0	2.58496	0	0	3.70044	1	3.58496	2.32193	2.32193	3.80735	5.12928	4.39232	1	1.58496	3.16993	3.16993	1	3.32193	2.32193	4	4.80736	4.75489	2.58496	1.58496	2	2.32193
HCG15	1.58496	3.45943	2.58496	1.58496	2.80735	3	5.20945	2.32193	1.58496	4.32193	1	2.32193	4.24793	1.58496	1	4.85798	0	1.58496	4.08746	3.45943	4.08746	3	3.90689	3	2.58496	2.58496	0	4.24793	2.32193	4.58496	3.80735	2.80735	4.9542	5.70044	4.39232	2.80735	1.58496	4.32193	3.32193	2	2	3.58496	4.58496	5.70044	5.90689	2.32193	3.45943	1.58496	4.16993
RP3-441A12.1	0	2.32193	0	1	1	0	2.58496	1	0	2	2.80735	0	2.58496	1.58496	1	1	1	0	3.16993	2.58496	1.58496	0	1	0	2.32193	1.58496	0	1	0	2.32193	2	3.45943	4.24793	3.70044	3	0	0	1	1.58496	2	1	0	2.32193	2	3.16993	1.58496	3	1.58496	2.58496
XXbac-BPGBPG55C20.2	2.32193	2.58496	2	3.32193	4.08746	4.16993	4.08746	3.32193	4	5.49185	4.16993	3	4.32193	2	3	5.35755	3.45943	2.32193	4.24793	4.64386	4.32193	4.9542	2.58496	3.45943	6.80736	3.45943	2.58496	3.80735	4	3.80735	3.16993	4.32193	6.87036	4.45943	4.70044	2.58496	1.58496	4.32193	4.52356	5.04439	2.58496	5.58496	5	5.75489	5.93074	8.11374	3.70044	4	4.16993
RP11-203B9.4	3	4.16993	0	2.32193	3.70044	5.16993	2.80735	4.58496	3	5.42626	4.52356	3.90689	2.80735	3.70044	4.08746	4.64386	3.16993	1.58496	5	4.24793	4	5.20945	2.58496	3.70044	5.55459	3.32193	1.58496	2	2.32193	4.32193	3.16993	4	4	4.39232	5.45943	4	0	4.08746	3.58496	5.39232	3.70044	3.70044	4.64386	4.32193	4.39232	8.33092	3.80735	3.45943	3.58496
TRAM2-AS1	5.93074	7.40939	6.02237	6.71425	7.39232	8.82655	7.81378	6.6865	6.83289	8.53916	7.44294	6.64386	8.36194	6.67242	6	8.12412	5.88264	5.24793	9.21917	8.18983	6.42626	8.23841	6.6865	7.3837	7.78136	7.87652	4.52356	6.84549	7.49185	6.42626	6.96578	9.02514	8.98014	8.64025	7.07682	7.64386	7.73471	6.91886	6.67242	8.46352	6.91886	7.21917	9.34207	8.55075	8.10852	7.09803	8.45533	6.6865	6.85798
RP11-250B2.3	1.58496	3.32193	2	3.32193	3.90689	3.70044	3.16993	3.32193	3.16993	6.12928	6.44294	4.16993	2.80735	1	1	5.24793	3.45943	3.16993	6.2854	3.32193	4.9542	5.55459	1.58496	4.08746	5.9542	3.16993	1	3.80735	3.58496	3.70044	3.70044	5.2854	3.58496	2	6.04439	1	0	4.70044	4.80736	4.24793	3.58496	2	3.32193	6.78136	5.20945	5.45943	4.24793	3	4
RP11-393I2.4	3.45943	1.58496	1.58496	2.80735	4.39232	4.39232	5.08746	2	3.70044	3	5.08746	3.70044	2.80735	3.16993	2.80735	5.24793	0	1.58496	4.24793	4.45943	3.16993	4.52356	3	2.32193	4.32193	3.45943	1	3.16993	3	3.45943	4.58496	4.58496	5.20945	4.16993	3.58496	4.08746	2.80735	2.58496	4.32193	3.58496	2.32193	2.32193	3.80735	2.80735	4.24793	5.75489	3.32193	2	3.16993
RP3-355L5.4	1.58496	0	0	1	3	1	3.32193	2.32193	2	3.45943	2.80735	2.32193	0	1.58496	2.32193	2.80735	1	1	5.49185	2.32193	1.58496	4.16993	3	2	5.49185	3.45943	1	2	3	2.58496	2.80735	3.16993	3.80735	2.32193	1.58496	1.58496	2	3.16993	3.16993	4.39232	1	2.32193	2	3.58496	4.08746	5.16993	3.70044	1.58496	3.16993
RP11-787I22.3	1	2	1	2	2.58496	3.80735	2.80735	0	2.58496	4.24793	2	1.58496	1.58496	0	1.58496	3.16993	0	0	3.58496	3.70044	2.32193	2	1	2.32193	3	2.80735	0	3.16993	2.32193	3	0	2.58496	3.32193	1.58496	4.08746	0	1	1.58496	1.58496	2.32193	2.32193	1.58496	2.80735	2.32193	3.45943	6.26679	3.32193	1.58496	1.58496
RP11-425D10.10	0	3.80735	0	2.80735	3.16993	3.80735	3	3.16993	1.58496	3	4.16993	3	2.58496	2.80735	3	4.08746	0	0	4.32193	3.58496	3.16993	3.70044	1.58496	3.58496	3.45943	2	1	2.58496	3	3.16993	2.80735	4.24793	4.08746	4.32193	3.58496	2.58496	2	3.58496	3.45943	3.45943	3	0	3.70044	4.90689	4.52356	3.16993	3.80735	2.80735	4.08746
RP1-191J18.66	4.32193	4.80736	3	3.80735	4.75489	5.04439	4.9542	4.24793	4.45943	5.52356	4.45943	4.16993	5.35755	3.70044	4.16993	4.9542	4	5	6.08746	4.9542	5.39232	6.04439	3.32193	4.90689	4.70044	4.24793	2	5	3.58496	5.16993	4.85798	6.10852	5.39232	5.70044	6.02237	4	4	4.32193	4.52356	5.67242	3.90689	4.32193	4.45943	5.88264	5.88264	4.64386	4.80736	4.58496	5.08746
RP5-1112D6.8	5.16993	5.04439	3.16993	4.70044	7	6.02237	7.67242	5.04439	4.9542	7.08746	8.0607	4.9542	4.64386	5.04439	4.16993	6.47573	3.58496	4.58496	7.33092	6.93074	5.97728	6.56986	3	5.83289	6.33985	6.02237	3.70044	5.08746	5.45943	7.70044	6.16993	6.24793	6.74147	6.47573	6.04439	3.32193	4.58496	5.88264	5.32193	6.62936	5.75489	4.24793	6.32193	7.04439	6.75489	9.24555	8.09803	4.80736	5.42626
RP11-79N23.1	3.16993	4	1	3.16993	4.24793	3	1.58496	3.32193	2.32193	5.16993	0	2.32193	5.08746	3.16993	0	3.58496	0	2.80735	4.08746	3.58496	1.58496	4.80736	3.70044	1	4.9542	3.32193	3.32193	3.16993	4.08746	2.32193	3.70044	4.39232	5.64386	4.16993	5.16993	1	3.16993	3.90689	3.90689	3	2.32193	4.24793	5.20945	5.08746	5.08746	5.80736	2.32193	3.32193	4.75489
RP11-230C9.2	3.45943	1.58496	1	3.16993	3	4.90689	4	1.58496	0	4.64386	4	3.16993	4.32193	2.80735	2.32193	3.80735	0	1.58496	4.08746	3.90689	2	5.04439	2.58496	4.16993	3.45943	3.90689	2.80735	2.58496	2.80735	1.58496	3	3.80735	3.70044	4	3.32193	2	2.32193	2.32193	4	3.32193	1.58496	3.32193	3.70044	4.45943	3.32193	4.70044	3.16993	3	4.08746
C6orf3	1	3	2.32193	4.64386	5.24793	4.70044	3.16993	4.85798	3.32193	7.27612	6.14975	5.04439	5.20945	3	2.32193	6.08746	4.08746	3.32193	5.42626	4.90689	6.16993	6.91886	2.32193	3.70044	5.35755	4.32193	2.58496	3.80735	3.90689	3.32193	5	5.20945	4.90689	5.67242	5.67242	3.45943	1.58496	4.52356	5.12928	5.85798	4.70044	4.90689	6.85798	4.85798	5.39232	7.2854	5.35755	4.90689	5.49185
RP11-356I2.4	4.85798	5.55459	3.16993	5.2854	4.45943	4.70044	2.80735	4.08746	6.02237	5.52356	5.72792	3.16993	3.16993	4.45943	4.32193	4.45943	4.32193	4.90689	6.02237	4.08746	3.70044	5.83289	3.90689	5.64386	7.24793	4.16993	4.16993	4.08746	3.58496	3.80735	5	4.39232	6.59991	6.97728	4.08746	3.16993	4.16993	4.75489	5.80736	4.08746	3.80735	4.9542	6.58496	5.39232	3.58496	6.91886	4.58496	6.02237	6.06609
RP3-428L16.2	5.42626	5.64386	3	7.78136	7.55459	6	4.70044	4.9542	4.32193	5.78136	7.29462	6.06609	2.80735	5.04439	6.35755	6.08746	3.58496	5.32193	7.9542	7.84549	4.75489	9.5411	4.39232	6	6.16993	5.04439	3.16993	4.85798	5.04439	2.80735	7.40088	5.49185	5.61471	6.45943	5.32193	7.53916	5.80736	5.58496	5.16993	9.45533	5.12928	3.90689	5.39232	6.47573	5.12928	5.72792	6.58496	6.20945	5.83289
RP5-933K21.3	1	2.32193	0	3.45943	0	2.58496	2.58496	0	0	2.32193	3.45943	0	1.58496	2.32193	1	3.16993	2.80735	4.70044	3.45943	2.80735	2	3.32193	1	2.32193	2.80735	2	1	1	1.58496	1	2	4.08746	3.16993	3.45943	1	1	1.58496	1	0	2.32193	0	2.32193	2.58496	3.16993	3.16993	1.58496	3.90689	1	1
RP1-20N2.8	1.58496	1.58496	1.58496	2.32193	1	2.32193	3.16993	2.58496	2	3.70044	3.80735	1.58496	2	0	1.58496	3.32193	0	0	3.45943	2.32193	3.16993	3.32193	2	1	4.32193	2	1.58496	1	2.32193	2	0	3.16993	2.58496	2.80735	1.58496	0	1	3.45943	2.80735	3.58496	1.58496	2.32193	3	3.32193	3	7.03342	3.58496	2.58496	3.70044
RP11-250B2.6	3	5.08746	3	1.58496	4.24793	5.08746	4.24793	3.58496	4.24793	6.26679	4.75489	4.90689	3.45943	3.70044	2	6.18982	2.58496	4	5.97728	6.06609	5.35755	6.6865	3.90689	4.90689	6.30378	4.85798	1.58496	3.90689	5.20945	5.08746	3.32193	5.93074	4.85798	5.35755	6.39232	4.45943	4.24793	3.80735	3	6.45943	5.08746	3.58496	3.45943	7.29462	5.70044	7.05528	4.70044	3.80735	4.70044
RP1-266L20.9	3.80735	4.70044	0	3.58496	4.39232	4.75489	1	3.58496	3.90689	4.58496	5.39232	4.45943	0	3.80735	2	3.90689	0	2.80735	4.70044	3.70044	4.08746	4.70044	3.70044	3.16993	5	3.32193	1.58496	3.70044	4.08746	3.70044	2	4.24793	4.32193	4.08746	3.16993	4.32193	3.45943	3.45943	3.90689	3.45943	4	3.16993	3.32193	5.32193	4.16993	5.32193	2.32193	3	5
RP1-12G14.7	2.80735	3.45943	2	2	2.58496	3.90689	3	2.58496	1.58496	3.70044	2.32193	2	2	2	3.45943	4.52356	4.75489	4.08746	4.85798	3	4.64386	4.16993	2	3	4.45943	3	0	3.58496	3	1.58496	3.58496	4.39232	1	3.16993	3	3.16993	3.70044	2.58496	2.80735	5.39232	3.58496	4	3.16993	3.80735	4.08746	4.75489	2	0	2.58496
RP1-266L20.2	5.24793	5.08746	4.64386	5.32193	5.88264	5.93074	5.90689	4.16993	4.45943	5.80736	4.70044	4.64386	6.24793	6.06609	5.24793	6.84549	4	3.45943	6.72792	6.39232	5.16993	6.67242	4.9542	5.04439	6.22882	5.16993	4.90689	5.55459	5.58496	3.70044	3.90689	7.64386	6.40939	6.89482	6.02237	4.58496	5.45943	4.58496	5.49185	6.32193	5.64386	4.9542	7.21917	7.15987	6.14975	3.70044	5.88264	4.85798	5.32193
RP3-466P17.1	1	2.58496	2.58496	0	2	3.45943	3.16993	0	2	2.32193	4.16993	2.58496	2.80735	1	1.58496	4.24793	2	3.58496	4	3.70044	2	2	0	2	3.16993	2.80735	1.58496	1	2.58496	0	1.58496	2	4	3.16993	1.58496	1	2.80735	1	4	3.70044	2.80735	2.58496	1.58496	3.32193	3.58496	4.08746	3	0	2.58496
RP1-313I6.12	4.70044	5.35755	4	4	5.16993	7.46761	6.08746	5.2854	5.52356	6.40939	6.04439	5.42626	7.18982	5.85798	4	6.30378	3.70044	6.33985	6.06609	6.9542	6.26679	5.55459	3.32193	5.42626	5.61471	5.35755	3.16993	5.52356	5.35755	5.35755	4.85798	7.94837	6.06609	6.26679	5.67242	6.12928	5.80736	4.9542	5.20945	4.16993	5.35755	4.32193	6.78136	5.80736	7.52356	4.58496	6.08746	3.32193	5.39232
RP1-167A14.2	2.58496	2	1	1	2.32193	3.16993	3.32193	3.70044	1.58496	3.90689	2.58496	2.58496	0	1	0	1.58496	0	0	3.70044	1	3.58496	2.32193	2	1.58496	3.80735	2.80735	0	2	2	2.80735	2.32193	3.16993	1.58496	4.08746	1.58496	1.58496	1.58496	2.32193	3.58496	2.32193	3.16993	2	3	2.58496	2.80735	4.75489	2.58496	1.58496	3
RP11-517H2.6	0	1	0	0	3.32193	0	2.32193	1	1.58496	4.32193	2.58496	2.58496	0	0	0	2.80735	0	0	4.16993	2	1.58496	2.80735	1	2	5.55459	4.08746	0	3	1.58496	3.32193	0	3.80735	2	2	2.80735	2	1.58496	2.32193	3	3.32193	0	2.32193	3.16993	3.70044	3.32193	8.88874	4.08746	2.32193	3
LINC01011	4.58496	5.45943	4.85798	5.67242	5.88264	7.29462	6.12928	5.55459	5.97728	7.90087	6.56986	5.83289	6.82018	5.16993	5	6.96578	3.45943	3.70044	7.60733	6.65821	5.42626	6.67242	5.35755	6.39232	7.04439	6.14975	4.75489	5.80736	6.16993	5.2854	5.61471	8.09276	7.19967	5.70044	6.50779	6.02237	5.45943	6.64386	7.08746	5.2854	5.08746	5.52356	8.96867	6.18982	7.13955	6.26679	6.44294	6.35755	6.2854
RP1-30M3.5	1	5.9542	3.70044	4.64386	4.32193	5.61471	5.24793	2.80735	4.64386	6.75489	5.42626	4.85798	5.61471	2.80735	4	5.08746	5.20945	3.16993	6	5.9542	4.64386	5.20945	2.58496	6.2854	4.45943	4.64386	2.32193	3	4.08746	4.39232	3.45943	6.16993	5.61471	5.58496	5.20945	5.16993	4.52356	4.24793	4.45943	4.39232	4.45943	3.45943	4.80736	5	5.45943	5.70044	4.58496	4.9542	4.45943
RP1-30M3.6	2.80735	3.80735	0	3.16993	2.32193	4.45943	3	2.80735	2.58496	5.16993	4.75489	3.58496	2.58496	2.32193	3.32193	4.16993	0	0	4.70044	4.16993	4	4.85798	1.58496	3.32193	4.08746	3.16993	1	3.32193	1.58496	2.32193	2.80735	4.16993	5.20945	4.39232	4.24793	3.32193	3	2.58496	3.45943	3.58496	1	3.45943	3.70044	3.70044	4.32193	6.02237	3.70044	3.90689	3.90689
RP1-151F17.2	5	3.58496	4.24793	4.75489	6.74147	5.49185	3.80735	3.90689	4.39232	7.11894	6.14975	5.08746	4.16993	4.70044	4.9542	7.29462	0	4.24793	7.7211	5.72792	5.49185	5.24793	4.08746	5.35755	7.91289	6.16993	2.32193	5.70044	5.64386	4.32193	5.04439	4.24793	7.16993	6.12928	5.67242	6.53916	6.10852	5.90689	5.93074	5.08746	4.75489	5.04439	7.24793	5.72792	5.78136	7.97154	7.19967	4.80736	6.55459
RP11-421M1.8	4.52356	3.16993	2.80735	2	4.75489	5.61471	4.64386	3.90689	3.32193	4.90689	5.45943	4.58496	2	2.32193	2	3.70044	2	2.58496	5.83289	4.90689	4.24793	4.45943	4.39232	4.39232	4.85798	3.58496	1	2.80735	3.58496	2.80735	3.45943	6.02237	5.20945	3.16993	5.20945	3.70044	2.80735	4.08746	5.32193	4.80736	3.90689	4.32193	4.45943	3.70044	5.20945	5.61471	3.90689	3.32193	2.58496
RP3-475N16.1	6.65821	5.70044	4.80736	5.16993	6.42626	6.10852	5.61471	5.93074	5.72792	6.32193	6.56986	4.85798	6.72792	5.16993	4.52356	6.2854	5.49185	5.9542	6.93074	5.04439	5.35755	6.20945	6.42626	5.55459	6.49185	5.64386	3	5.85798	6.16993	4.32193	6.10852	6.26679	6.02237	6.24793	6.33985	5.52356	6.02237	5.72792	5.55459	8.10329	5.24793	5.9542	7.48382	6.52356	5.04439	6.59991	5.83289	6.14975	5.42626
RP1-20C7.6	2	3	2.80735	2.80735	3.45943	5.85798	4.24793	2.58496	3.70044	4.64386	5.52356	3.16993	7.02237	2.32193	1.58496	3.58496	3.16993	3.90689	4.24793	3.58496	3.80735	4.08746	2.32193	4	3.16993	3.80735	1.58496	3.90689	3	2.80735	3.45943	6.49185	2.32193	3	4	2	2.32193	3.90689	4.32193	3.70044	3.70044	3.16993	4.08746	4.08746	5.90689	3.90689	3.70044	4.08746	3.70044
RP11-398K22.12	1	5.88264	4.16993	4.52356	4.58496	4.75489	6.56986	5.80736	4	8.88264	6.12928	2.80735	6.65821	2.32193	4.39232	7.65105	2.80735	2.58496	7.85798	6.65821	6.96578	7.17991	3.70044	5.04439	5.55459	5.20945	4.45943	6.78136	3	5.67242	6.02237	5.9542	6.79442	4.32193	8.0607	3.32193	5.2854	3.58496	6.40939	8.04985	5	4.08746	7.45943	6.6865	6.9542	6.40939	6	4.39232	6.40939
RP11-477D19.2	5.32193	5.49185	4.39232	4.24793	6.08746	6.42626	5.72792	4.75489	5.45943	6.71425	7.02237	5.24793	6.2854	6.18982	5.88264	6.32193	5	6.22882	7.19967	6.08746	6.20945	7.02237	4.64386	5.72792	7.86419	6.04439	4.52356	5.49185	5.80736	5.35755	5.58496	6.45943	5.04439	6.50779	6.35755	6.26679	5.39232	6.24793	6.06609	7.14975	5.67242	5.32193	5.93074	6.72792	6.52356	7.44294	5.72792	7.04439	6.33985
XXbac-BPG299F13.17	5.70044	4.9542	2.80735	5.39232	5.90689	6.24793	6.06609	4.24793	5.72792	6.65821	6.70044	4.16993	5.85798	4.80736	4.9542	6.62936	5.2854	3.16993	6.98869	5.08746	6.42626	4.24793	4.90689	5.04439	5.58496	4.58496	3.90689	5	3.80735	4.70044	5.08746	5	6.47573	5.16993	5.24793	5.80736	4.58496	5.42626	5.49185	4.75489	5.35755	4	5.35755	6.35755	6.16993	4.52356	6.24793	4.45943	6.2854
RP1-168L15.5	1	2	0	1	0	3.16993	3.16993	1.58496	0	3	1.58496	0	2.58496	2.32193	2.58496	3.58496	1	0	3.16993	2.32193	2.32193	2.58496	2	1.58496	2.80735	0	0	2	2	1	1	3.16993	4.08746	3	1.58496	2.80735	1	2.32193	2.32193	1	2	1.58496	2.32193	3.70044	2.80735	3.58496	2.58496	0	3.90689
RPS6KA2-IT1	0	2.58496	0	1.58496	1.58496	1	1	2.80735	2	1.58496	2	0	1	1	0	2.80735	0	2	3.32193	1.58496	3.90689	1.58496	2.32193	2.58496	4.16993	2	1	2.32193	0	3.32193	2.80735	3	3	2	3.32193	0	0	1	1	3	1	2	0	2	1	5.12928	0	0	2.32193
RP3-509I19.11	5.70044	2.80735	3.58496	3.45943	3.70044	6.04439	5.58496	3.58496	4.08746	5.93074	5.93074	4.85798	3	4	2.80735	6.10852	3.70044	4	5.80736	6.35755	5.55459	3.90689	4.85798	3.90689	5.49185	5.16993	2.58496	4.90689	4.16993	6.02237	4	6.10852	4.52356	7.18982	6.20945	2	3.70044	4.70044	6.10852	4.58496	5.08746	4.64386	4	4.08746	5.64386	5.90689	4.39232	4.16993	4.45943
BRD2-IT1	0	0	0	0	1.58496	0	0	1	0	1	0	0	0	1	1	0	0	0	1.58496	0	1	1.58496	0	0	2	0	0	0	1	0	0	0	0	1.58496	0	0	0	0	1	0	0	2.32193	1.58496	2	1	0	3.32193	0	1
RP3-337H4.9	2	1	2.32193	2.32193	5.08746	4.39232	4.80736	3.32193	1.58496	5.52356	3.80735	3.80735	7.05528	3.32193	3	3.16993	3.70044	0	3.16993	3.32193	1	5.42626	1.58496	4.39232	3.90689	3.80735	4.08746	2.58496	1.58496	5.72792	1.58496	5.39232	3.90689	5.93074	3.45943	3	2.58496	2.58496	4.64386	2	3	2	5.16993	3.90689	3.32193	2.58496	3.70044	3.58496	3.58496
RP3-337H4.8	3.45943	5	3	3.70044	5.24793	5.75489	6.30378	5.32193	3.90689	5.88264	3.70044	4.16993	5.45943	4.70044	4.52356	5.35755	6.35755	3.70044	5.85798	4.45943	3.80735	7.08746	4.32193	4.45943	6.47573	5.78136	2	3.90689	4.52356	5.32193	5.32193	6.55459	4.16993	7.20945	5.55459	5.16993	4.08746	4.45943	3.90689	7.56224	5.35755	4.90689	3.90689	4.24793	5.67242	5.55459	3.80735	4.64386	5.52356
C6orf48	12.3312	10.7674	10.2396	11.3106	11.9211	12.6425	11.4813	10.0389	10.7339	12.596	10.5878	11.2574	13.5594	11.3281	10.7532	12.6011	10.444	11.163	12.954	12.4848	11.3026	12.9142	11.5382	11.683	12.7987	12.3012	11.4299	11.4163	12.3953	11.2258	11.0175	14.3468	12.6307	11.9421	11.3772	10.7202	10.8673	12.1796	11.4605	12.1232	11.6221	11.9719	13.6344	11.5546	12.4476	10.3966	11.3734	11.4878	11.286
RP1-179N16.6	2	5.04439	1.58496	2.58496	4	3.45943	3.45943	2.80735	2.32193	6.35755	4.64386	3.70044	4.45943	1.58496	2.32193	3.80735	2	2	5.35755	3	4.08746	3.70044	3.45943	2.32193	5.67242	3.16993	1	3	3.45943	3.80735	3.16993	5.9542	5.24793	4.45943	5.58496	2.80735	1.58496	4	5.64386	3.32193	2.80735	3.90689	5.08746	5.97728	6.30378	4.80736	6.20945	4.32193	5
RP3-388E23.2	1.58496	3.16993	1	1	4.08746	4.16993	1.58496	2	2.58496	4.16993	4.90689	3.80735	1	1	0	3.32193	0	0	5.12928	4.16993	3.58496	3	1.58496	0	4.80736	4.58496	0	4.52356	3.45943	3	3	3	4.16993	2.80735	1.58496	1	2.32193	3.80735	5	1	2.32193	2.32193	2.32193	3.16993	2.80735	8.35755	2	1.58496	3.80735
XXbac-BPG300A18.13	0	1	0	0	1	1	2	0	0	2.80735	2	1	3.58496	0	1	3.16993	3.45943	0	2.32193	2	1	2	0	3	3.45943	2	0	1	1.58496	0	0	3.45943	3	3	2.32193	2.32193	0	0	1	2	2	1.58496	0	3.45943	1.58496	3.16993	2.32193	2	1.58496
XXbac-BPG252P9.9	2	3.90689	2	3.80735	3.58496	3.32193	4.16993	2.58496	3.70044	5.08746	3.45943	3.32193	4.90689	2	3	1.58496	0	2.32193	4.58496	4	3.32193	5.16993	2	4.32193	4.75489	3	3.80735	3	3	2.32193	3.58496	4.58496	5.32193	4.16993	3.58496	2.58496	3	3	3.70044	3.45943	2.80735	2.80735	4.16993	3.58496	5.16993	3.90689	4	3.45943	3.70044
RP3-329A5.8	3.90689	4	2	4.24793	4.9542	4.16993	4.85798	4.24793	4.24793	5.64386	4.52356	4.32193	4.32193	3.16993	2.80735	4.52356	3	0	5.93074	4.45943	3.70044	5.88264	3.32193	4.32193	4.52356	4.24793	2.32193	4.45943	5.08746	5.93074	5	5.16993	6.84549	4.52356	5.90689	2.32193	3.16993	5.35755	6.02237	5.83289	3.32193	5.16993	4.9542	6.14975	4.64386	8.03342	3.90689	4.70044	5.35755
RP3-406P24.4	1	1.58496	1	0	0	2.80735	1	1	1	3.58496	1.58496	1	1	1	1	2.58496	0	0	3.16993	2	2	2.58496	1.58496	1.58496	2	1	0	2	1	0	2.80735	2.58496	3.58496	3.90689	2.32193	1	2	1	2.58496	1.58496	1.58496	1	2.80735	3.32193	2.58496	2	2.58496	1.58496	1.58496
RP1-265C24.8	0	0	0	0	1	2.32193	3	1	1	1.58496	1	2	3.16993	0	1	2.58496	0	0	1.58496	2	2.58496	2.58496	0	0	3.16993	1.58496	0	2	1	1	0	1	3	0	1.58496	2.32193	1.58496	1	2.32193	2	0	1	0	1	0	1	2.32193	0	1
RP3-467N11.1	4.39232	4.24793	2.80735	4.08746	4.64386	5.32193	6.08746	4.85798	4.80736	6.62936	5.90689	5	4.32193	4.52356	5.04439	6.6865	2.32193	4.52356	7.04439	5.88264	5.80736	7.90689	4.08746	4.58496	5.72792	6.10852	3.45943	5.61471	4.75489	5.85798	5.2854	6.12928	5.75489	5.24793	5.97728	5.75489	3.90689	4.85798	6.12928	5.42626	4.16993	3.80735	5.2854	5.72792	5.55459	5	5	4.9542	5.16993
SNHG5	11.4993	9.78953	8.43463	10.5915	11.2644	14.4521	13.4471	9.05528	11.5878	12.4803	10.3998	12.341	12.5231	12.0987	9.23841	12.0258	14.0152	13.1532	10.8963	13.4119	10.4115	11.258	10.128	12.4059	12.4221	12.4346	10.2796	10.8619	11.7385	10.6662	11.7785	14.5074	13.9825	13.1663	12.2621	11.4351	9.32868	9.82655	12.0529	10.5555	9.75489	11.4793	12.1812	12.6954	10.8494	10.3454	12.4592	11.1209	10.8305
MANEA-AS1	1.58496	2.80735	1	2.32193	3.16993	2.58496	2.80735	1	3	4.08746	3.16993	1.58496	2.58496	1.58496	2.80735	3.16993	0	2.58496	4.90689	3.32193	3.45943	5.45943	2.58496	2	4.80736	2.32193	2.32193	3.70044	3	2.32193	2.80735	3.45943	4.45943	2.58496	3.90689	2.58496	2	3.45943	3.80735	3.70044	0	1	2.58496	2.58496	3.80735	6.94252	4.39232	3.32193	4.70044
RP1-80N2.3	2	6.98869	4.52356	4.45943	5.52356	6.44294	5.83289	4	4.80736	7.97154	5.32193	5.64386	6.83289	4.75489	4.16993	6	0	2	7.82018	6.93074	5.20945	2.58496	4.24793	5.52356	6.47573	6.18982	4.39232	5.16993	5.83289	5	5.61471	6.2854	7.73471	6.93074	6.52356	6.33985	5.83289	4.75489	6.65821	6.88264	6.02237	6.08746	6.87036	6.75489	6.74147	5.39232	7.20945	5.90689	6.64386
RP1-153G14.4	4.32193	3.45943	3.16993	3.45943	4	1.58496	2.58496	3.32193	2	6.71425	4.64386	2.32193	4	3.32193	3.16993	6.75489	0	2.32193	2.58496	3.58496	5.32193	4.08746	3.16993	2.80735	5.35755	3.80735	2	3.70044	2	2.58496	3.45943	5	3.90689	5.90689	3.90689	2	3.32193	3.58496	3.45943	4.16993	2	3	5.16993	5.12928	4.39232	6.40939	4.32193	3.70044	4.24793
HCG25	2.80735	4.45943	0	3.58496	4.58496	4.85798	4.39232	3.16993	4.64386	4.85798	4.08746	4.16993	4.08746	3.45943	3.45943	4.24793	2.32193	0	4.75489	3.90689	3.70044	5.42626	3.90689	3.32193	4.24793	3.45943	3	4	4.16993	4.16993	3.45943	4.70044	4.58496	4.52356	4.64386	3.70044	3.45943	4	4.52356	4	3.58496	4.16993	4	5.24793	4.70044	3.90689	3	3.58496	4.64386
U91328.19	5.42626	6.32193	4.90689	5.49185	6.88264	6.87036	6.16993	5.32193	5.42626	8.55842	5.58496	5.24793	7.26679	6.14975	5.35755	8.21432	3.58496	4.45943	7.59991	7.21917	6.96578	3.45943	6.2854	5.52356	7.54689	6.64386	4.70044	5.97728	6.08746	5.55459	5.42626	9.91139	9.04166	9.40727	6.30378	6.12928	6.56986	6	6.22882	6.76818	6.91886	6.22882	6.78136	6.82018	6.84549	6.42626	6.50779	5.61471	7.36632
RP3-399L15.3	3.80735	4.39232	3.80735	3.80735	4.64386	5.20945	3	4.75489	3.32193	7.41785	5	3.90689	4.70044	3.16993	3.70044	5.70044	3.32193	4.45943	6.72792	5.42626	5.35755	5.78136	4.39232	5.42626	7.62936	4.9542	2.80735	5.08746	4.24793	2.80735	4.39232	4.58496	6.52356	5.12928	5.45943	3.80735	4.52356	5.24793	3	4.58496	4.16993	4.08746	6.02237	4.08746	4.9542	6.72792	5	4.90689	4.70044
RP11-545I5.3	5.55459	5.58496	3.70044	3.58496	4.24793	5.04439	3.58496	4.75489	5.55459	6.59991	5.12928	5.49185	3.58496	3.70044	3.16993	6.44294	3.58496	1	6.71425	6.18982	7.17991	6.45943	4.9542	5.42626	5.16993	4.39232	3.58496	4.85798	5.42626	4.45943	4.85798	6.42626	6.35755	6.04439	5.55459	3.45943	5.35755	6.50779	6.65821	5.04439	3.16993	6.26679	5.97728	6.80736	6.24793	8.45943	5.90689	4.64386	5.39232
STXBP5-AS1	3.32193	4.52356	2.80735	4.08746	4.80736	6.02237	2.80735	4.64386	2.58496	4.70044	3.80735	4.16993	2	3.16993	3.32193	4	4	3.58496	5.52356	7.25739	3.58496	3.90689	4.39232	4.52356	4.75489	5.08746	2.32193	4.64386	3.90689	2.32193	3.80735	5.24793	4.52356	4.08746	2.58496	3.32193	4.39232	4.32193	4.08746	4.64386	2	3	3.32193	4.24793	4	5.70044	3.80735	4	4.85798
C6orf99	4.80736	5.45943	2.58496	3.70044	3.32193	5.39232	5.9542	3.58496	2.32193	5.20945	4.75489	3.80735	3.45943	4.16993	3.70044	3.58496	2.32193	5.70044	6.39232	4.9542	5	1	3.90689	4.85798	4.45943	4.32193	0	3.90689	3	3.58496	3.90689	6.58496	5.12928	6.52356	4.32193	4.16993	3.58496	2	2.58496	2.80735	5.49185	4.16993	5.16993	5.75489	5.35755	3.58496	3.58496	3.16993	5.04439
RP1-151F17.1	3.45943	2.80735	1	2.80735	4.80736	3	2.32193	3.45943	2	5.20945	4.24793	2.32193	3.58496	2.80735	3.16993	5.55459	1	0	6.14975	2.80735	3.80735	2.80735	3.80735	3	5.70044	3.80735	1	3.58496	3.58496	2.32193	3.45943	4.08746	5.12928	3.16993	4.45943	3.70044	3.90689	4.24793	4.39232	3.80735	2.58496	3.90689	6.42626	4.08746	4.52356	3.45943	5.75489	2.80735	4.85798
HCG18	8.2621	9.59059	7.44294	8.16992	8.75822	9.44501	10.0458	8.96578	8.83289	10.7903	9.55267	9.1472	10.7549	8.77808	8.66178	9.47776	8.48382	9.00282	11.117	9.92926	9.5157	10.9542	8.77149	8.75489	10.332	9.12928	7.45121	8.86419	8.87344	8.9571	9.01402	10.6944	10.4094	9.74651	9.04985	8.82018	8.84235	9.73978	8.89785	10.0348	8.41785	9.04712	10.9901	10.021	10.0014	11.9133	9.49385	8.39232	9.17742
RP1-234P15.4	4.08746	3.32193	2.80735	3	4.39232	5.35755	3.45943	2.58496	3.16993	4.85798	3.80735	4	4.64386	3	2.58496	4.52356	4.9542	3.45943	5.52356	4.90689	2.80735	4.80736	2.80735	4.39232	4.70044	3.45943	2	1	3	3.32193	3.70044	4.9542	4.85798	4.08746	5.83289	3.16993	3	4.32193	3.45943	3.16993	3.58496	2.32193	3.45943	3.80735	4.85798	5.04439	4	2.32193	4.16993
RP1-111C20.4	3.58496	3.16993	0	2.80735	3	4.45943	3.32193	3.80735	3	5.78136	4	2.58496	3.16993	2.32193	1.58496	5.32193	1	0	4.32193	3.45943	4.39232	3.80735	2.80735	3.32193	3.90689	3.16993	0	2.80735	3	2.58496	3	6.32193	5.64386	3.80735	4	1	2.58496	3.32193	4.08746	2.80735	3	4.16993	4	4.08746	5.08746	5.45943	3.70044	2.80735	4.52356
RP11-98I9.4	4.85798	5.42626	4.85798	4.58496	5.64386	5.16993	6.14975	5.67242	5.85798	6.58496	6.14975	3.70044	4	5.32193	4.9542	6.18982	4.16993	3.90689	8.30378	5.61471	5.20945	7.21917	5.32193	4.58496	6.91886	5.20945	2.32193	5.08746	5.52356	4.75489	5.55459	5.64386	6.04439	5.32193	5.78136	5.39232	5.32193	4.08746	5.20945	6.94252	5.88264	6.37504	7.18982	5.90689	7.02237	7.89482	5.45943	3.32193	6.2854
GMDS-AS1	8.21432	6.98869	4.90689	6.16993	6.47573	7.85798	6.32193	6.52356	6.64386	8.91289	7	6.30378	6.45943	6.14975	5.70044	7.46761	5.52356	5.90689	8.75154	6.82018	7.81378	5.42626	7.16993	7.10852	7.97154	7.52356	4.52356	6.87036	6.83289	6.26679	6.40939	7.82018	7.41785	6.90689	6.56986	6.24793	6.16993	6.89482	6.42626	5.67242	6.45943	7.37504	7.04439	7.24793	7.91886	9.96434	7.31288	6.04439	6.45943
MLLT4-AS1	5.42626	6.58496	4.08746	4.70044	4.24793	6.64386	9.2621	6	3.70044	8.04985	6.78136	4.9542	7.54689	7.37504	4.64386	7.58496	5.35755	4.16993	6.62936	6.55459	7.47573	3.70044	6.9542	6.58496	6.84549	6.08746	6.33985	6.47573	6.04439	4.08746	4.80736	9.29002	7.41785	6.06609	6.32193	4.70044	5.12928	7.18982	6.98869	4.70044	5.12928	5.35755	8.224	6.2854	7.84549	5.97728	6.6865	5.88264	6.49185
RP1-257A7.4	4	4.80736	2	3.45943	5.24793	5.35755	5.75489	4.45943	4.39232	6.97728	6.87036	4.52356	7.62205	3.16993	2.32193	6.20945	5.04439	4.08746	6.35755	5.32193	5.08746	2.80735	5.72792	5.61471	5.85798	2.58496	1.58496	4.52356	5.20945	5.9542	5.20945	6.39232	6.32193	5.85798	6.64386	3	3.45943	6.12928	6.24793	5.49185	3	4.70044	6.32193	5.64386	6.62936	6.98869	5.58496	5.16993	5.20945
TRAF3IP2-AS1	5.58496	5.75489	4.16993	5.12928	5.78136	6.78136	6.33985	5.80736	4.32193	7.60733	7	5.08746	5.85798	5.55459	5.08746	7	4.58496	5.45943	7.33985	6.49185	6.35755	7.70736	5.32193	5.88264	7.47573	5.67242	4.24793	5.32193	6.04439	5.70044	5.39232	8.98869	7.31288	7.59991	6.47573	4.39232	5.12928	5.67242	5.83289	7.32193	5.55459	5.58496	7.85175	6.53916	7.36632	9.22159	6.08746	6.22882	6.56986
ZSCAN16-AS1	7.14975	6.78136	4.45943	7.88874	7.65821	9.43045	8.02237	6.47573	7.10852	9.66178	7.12928	7.30378	10.6627	7	7.62936	7.74819	9.38586	10.2656	8.66888	8.91588	7.70044	9.04439	6.26679	8.35755	7.69349	7.13955	6.53916	6.74147	7.27612	6.10852	6.39232	9.01681	7.18982	9.14466	7.33985	7.22882	7.40939	7.54689	8.55075	6.52356	7.3837	7.50779	7.71425	8.03342	7.98869	5	6.47573	6.88264	6.98869
HMGN3-AS1	5.32193	4.75489	2.80735	4.39232	4.32193	4.90689	5.97728	4.80736	4.70044	6.18982	5.49185	4.16993	3.70044	3.80735	4.75489	6.32193	2	4.32193	6.59991	5.32193	5.83289	6.52356	3.16993	4.75489	6	5.83289	3.58496	5.12928	6.22882	8.21917	4.75489	7.42626	6.61471	5.9542	6.18982	5.39232	4.80736	4	5.20945	6.04439	4.90689	4.32193	5.52356	6.2854	5.85798	7.11894	7.78136	4.70044	5.35755
RP3-512B11.3	5	6.39232	5.78136	4.08746	5.45943	6.89482	6.32193	4.64386	3	7.22882	6	3.80735	9.19967	6.08746	7.83289	6.74147	4.24793	7.31288	7.36632	6.20945	6.52356	2	4.52356	6.32193	6.42626	6	4.70044	5.90689	6.22882	3.45943	4.58496	9.13443	8.55459	7.33092	7.46761	5.55459	5.45943	5.42626	4.45943	1	5.70044	5.08746	7.77479	6.20945	6.33985	4.24793	5.2854	5.75489	6.39232
AC093620.5	1.58496	3.58496	0	3.45943	3.32193	5.72792	3.16993	2	2	6.08746	4.75489	2.58496	3.45943	3.45943	2.32193	3.16993	4.08746	3.80735	4.85798	4.52356	3.58496	4.08746	4.08746	4.75489	5.12928	3.32193	3.70044	4.16993	5.83289	1.58496	3.45943	4.58496	5.88264	4	3	2.58496	3.58496	4.9542	4.80736	5.93074	4.58496	5.12928	6.78136	5.39232	4.64386	5.20945	3	4.9542	4.75489
RP5-1159O4.2	3.16993	3.58496	3.58496	4.58496	5.20945	6.10852	2.58496	3	3.90689	4.58496	4.58496	4.75489	3	4.24793	1	4.90689	4.64386	4.58496	6.04439	7.39232	3.90689	3.70044	4.58496	5.90689	4.80736	6.65821	4.16993	6.04439	5.2854	0	3.90689	5	6.10852	5.08746	4.85798	3.45943	4.75489	5.04439	5.52356	2	3.16993	4.90689	5.80736	5.83289	5.32193	8.03892	3.32193	5.85798	3.70044
AC093627.9	3.32193	2.32193	2	2.32193	2	4.08746	5.83289	0	2.58496	5.72792	3.32193	3.45943	4.64386	2.32193	1.58496	3.16993	0	1	4.08746	5	4.58496	3.70044	4	3.70044	5	4.58496	2.58496	4.08746	3.45943	4.08746	3.45943	4.24793	4.39232	5.39232	5.83289	0	3.58496	3.58496	4.80736	4.24793	1.58496	4	5.20945	4.16993	4.58496	3.80735	4.08746	2.32193	2.32193
AC091729.9	6.50779	6.65821	5.88264	6.26679	6.47573	8.94837	7.69349	5.52356	6.53916	8.02791	7.08746	6.78136	5.85798	6.71425	5.78136	6.06609	6.6865	7.02237	7.24793	7.48382	7.96578	7.45121	6.88264	7.22882	7.49185	7.07682	5.52356	5.61471	6.87036	5.90689	7.10852	8.86728	7.82655	8.79442	6.91886	6.87036	7.58496	6.67242	7.52356	5.72792	7.17991	7.03342	5.75489	6.20945	6.64386	5.55459	6.24793	7.64386	7.13955
RP11-449P15.2	5.90689	7.53916	4.32193	4.52356	7.26679	6.78136	6.67242	4.80736	7.76818	7.30378	6.74147	6.56986	5.75489	3.58496	4.32193	6.16993	5.49185	0	7.91886	5.35755	8.62571	6.75489	6.90689	6.90689	7.8009	6.89482	4.32193	5.35755	7.14975	7.41785	7.70736	7.12928	7.64386	5.75489	8.62936	5.90689	5.49185	6.72792	6.98869	7.07682	5	7.07682	6.75489	8.10852	7.96578	8.80735	7.98869	4.9542	7.54689
RP11-1246C19.1	4.39232	2.32193	2.32193	3.45943	4.32193	3.70044	7.40088	3	3.45943	6.89482	5	3.90689	5.2854	3.32193	4.08746	3.90689	3.58496	1	5.49185	3.32193	5.72792	5.12928	4.85798	4.32193	5.83289	4.64386	4	3.90689	4.32193	5.04439	7.39232	8.93958	6.26679	5.39232	5.75489	1	3.16993	3.58496	5.49185	3.80735	4.58496	4	5.35755	5.83289	3.90689	4.80736	6.20945	5.39232	4.64386
AC004538.3	0	1.58496	2.58496	2	1.58496	3.58496	1	0	1.58496	3.70044	4.08746	0	2.32193	1	2.32193	0	0	2.32193	3.32193	3.45943	0	2.32193	1	1	4.39232	2.58496	1	1	1.58496	0	1	2.32193	0	1.58496	3.80735	2	1	2	1	1	1	0	1	1.58496	2	7.88264	0	3.16993	3
RP11-225B17.2	3.58496	4.45943	4.80736	4.08746	5.20945	6.84549	6.20945	2.32193	5.45943	6.93074	5.85798	4.08746	5.04439	5.64386	4.52356	4.16993	5.08746	3.45943	7.43463	7.07682	5.39232	6.82018	3.32193	5.61471	6.72792	6.61471	1	4.85798	5.24793	4.85798	3.16993	6.79442	7.34873	6.65821	4.80736	5.49185	5	4.64386	5.35755	6.10852	5.39232	3.70044	7.53916	6.33985	5.75489	6.93074	6.35755	5.83289	5.04439
AC007566.10	2	2.32193	1.58496	2.32193	3.58496	5.45943	4	3	1	4.90689	4.16993	4.45943	3	0	2	2.32193	3.45943	0	4.24793	3.16993	3.80735	3	3	3.58496	5.85798	3.32193	1	2.58496	2.32193	2.80735	2.80735	5.08746	6.32193	4.08746	4.08746	1.58496	2.58496	4.85798	5.67242	3.58496	3	3.70044	2.32193	3.70044	5.80736	4	4.80736	3	4.32193
AC006378.2	2.32193	3.16993	0	2.32193	3.16993	3.45943	2	1	2.32193	3.45943	2.58496	3	3.45943	2	1.58496	2.58496	4.16993	3	4.45943	3	1.58496	3	2.32193	3.58496	4.90689	2	1	1	2.58496	2	2	2.80735	3.45943	3.58496	2.80735	3.16993	2.58496	3	1.58496	4.52356	2.32193	3.58496	2.32193	3	3.16993	4.90689	3.16993	2.58496	3.32193
RP11-44M6.7	7.58496	7.49985	3	7.73471	7.37504	7.94252	7.33092	7.43463	7.56224	9.04712	7.35755	7.03342	7.89482	4.9542	5.39232	6.71425	7.22882	7.96	7.53916	7.24793	5.9542	7.9542	7.30378	6.94252	7.76155	6.2854	7.03342	6.18982	6.67242	5.83289	6.98869	8.60363	8.13955	7.29462	7.59991	6.93074	6.26679	7.60733	7.74819	6.30378	7	6.67242	8.15987	9.08746	6.2854	4.08746	6.82018	7.85798	7.88874
RP11-132A1.4	0	2	1.58496	2.32193	4.70044	5.42626	8.86728	3.45943	5.24793	6.61471	5.97728	4	7.41785	6.26679	6.53916	5.90689	4.58496	5.04439	3.80735	6.71425	4	9.04439	3.45943	5.70044	4.90689	4.39232	4.64386	4.16993	4.85798	5.2854	4.85798	10.0042	9.07146	8.24793	4.90689	4.70044	5.04439	3.80735	5.32193	4.45943	6.32193	5.16993	8.09803	8.12928	4.90689	4.64386	6.6865	5.32193	5.04439
MKLN1-AS	4.32193	6.02237	3.45943	5	4.80736	5	5.52356	4.64386	6	5.64386	3.45943	4.75489	3	4.32193	3.90689	4.39232	4.24793	3.32193	6.94252	6.22882	4.39232	6.24793	4.39232	6.55459	5.88264	6.71425	0	5.08746	6.2854	4.24793	3.80735	6.56986	6.67242	5.97728	4.75489	4.64386	5.16993	6.22882	4.70044	5.20945	3.70044	5.64386	4.80736	5.83289	4.90689	6.20945	7.65105	3.90689	5.2854
RP11-274B21.14	4.64386	5.16993	1.58496	1.58496	3.80735	3	1.58496	5.24793	3.45943	4.39232	2	3.58496	1.58496	1	3	1.58496	0	0	5.67242	1.58496	3.45943	4.39232	4.85798	0	6.70044	4.16993	1.58496	4.24793	3.58496	3.58496	4.64386	4.08746	4.45943	3.16993	3.70044	1	3.32193	3.16993	2.32193	4.70044	0	5.32193	4.70044	3.80735	3.90689	7.75489	5.93074	2	4.90689
LINC-PINT	5.93074	6.96578	3.16993	6.72792	5.39232	4.24793	4.90689	5.83289	6.2854	8.35755	6	5.75489	4.39232	5.04439	5.35755	5.12928	4	4	7.01123	6.97728	6.98869	6.40939	5.04439	4.52356	6.26679	5.16993	3.32193	4.90689	5.9542	6.06609	3.58496	7.88264	8.2854	5.39232	4.45943	4.52356	2.32193	6.56986	6.33985	7.66534	5.2854	5.52356	7.01123	7.88874	6.64386	9.64205	6.26679	5.08746	7.49985
AC000123.4	1.58496	3.32193	2	2.32193	3.32193	4.16993	4.08746	1.58496	3	5.61471	3.45943	3.45943	0	2.58496	3.32193	0	2.80735	0	5.08746	5.16993	3.70044	5.70044	2.80735	3.16993	5.2854	4.32193	2	2.80735	3.16993	2.58496	3.16993	3.70044	5.39232	5	3.32193	4.08746	2.32193	3.90689	3.58496	3.70044	2.58496	1	4.45943	3.90689	4	7	4.80736	4.32193	3.32193
PAXIP1-AS2	5.78136	5.70044	4.52356	5	6.47573	5.9542	6.40939	7.14975	6.55459	8.07682	6.89482	5.93074	5.16993	4.52356	5.04439	6.53916	4.45943	4.80736	8.99435	6.74147	6.02237	8.20945	6.45943	6	8.40514	7.33092	3.32193	6.87036	6.49185	5.24793	6.12928	5.70044	7.97154	7	6.75489	5.67242	7.21917	6.72792	5.93074	6.56986	4.85798	7.56224	6.85798	8.79116	6.70044	7.49985	6.97728	5.2854	6.91886
RP11-251G23.5	2.58496	5.32193	2.80735	3.45943	5.24793	5.2854	5.75489	4.45943	4.52356	7.94252	5.32193	4.90689	5.49185	4.08746	5.08746	6.40939	3.45943	2.80735	6.2854	5.04439	4.58496	7.18982	3.58496	5.16993	6.9542	4.70044	3.16993	4.45943	4.45943	4.45943	4.24793	5.64386	6.14975	6.98869	5.58496	4.85798	5.49185	3.80735	4.32193	3.90689	5.08746	4.58496	6.87036	6.97728	5.2854	7.2854	5.24793	4.75489	5.42626
RP5-894A10.6	5.24793	5.88264	3	4.32193	5.52356	6.45943	3.70044	4.75489	3.45943	6.82018	4.32193	4.85798	5.2854	4.16993	5.08746	4	3.90689	5.75489	6.30378	5.88264	4.52356	5.80736	5.42626	5.49185	6.79442	6.44294	4.39232	4.45943	4.24793	5.08746	4.75489	5.64386	6.37504	6.20945	4.85798	4.45943	4.45943	5.85798	3.32193	6.04439	5.42626	4.85798	6.45943	5.42626	5.49185	8.86419	4.9542	4.9542	4.32193
RP11-775D22.3	1	2.32193	1	0	1	1.58496	3.32193	0	1.58496	3.32193	1	0	1	2	1	1	0	0	4	3.45943	1	4.08746	0	0	4	2.80735	0	2.32193	1.58496	0	0	2.32193	3.45943	4.80736	2	2.32193	2.58496	0	1	3	1	2	2.32193	2.80735	2.80735	5.20945	2.58496	2	0
RP11-448A19.1	5.12928	5.45943	4.16993	5.64386	6.75489	6.88264	7.81378	6.10852	5.67242	6.78136	7.47573	5.90689	6.80736	6.37504	5.52356	7.03342	6.80736	7.11894	7.91289	7.99435	5.12928	6.98869	6.22882	5.90689	6.89482	6.56986	6.02237	6.04439	6.44294	5.32193	6.53916	9.2738	8.72451	7.85175	6.79442	5.90689	5.04439	5.39232	7.9542	7.08746	6.10852	7.46761	6.2854	6.91886	5.97728	8.57743	6.32193	5.97728	7.12928
RP11-5C23.1	5.67242	4.52356	4.24793	5.04439	5.24793	6.10852	5.58496	5.04439	6.53916	8.49586	6.75489	5.58496	5.45943	4.85798	4.16993	6.50779	4.52356	5.39232	7.88874	7.03342	5.08746	7.45943	5.55459	6.80736	7.15987	7.16993	3.32193	6.37504	6.35755	5.49185	4.9542	3.90689	7.31288	6.62936	6.70044	5.70044	6.32193	6.58496	5.61471	4.64386	5.67242	6.50779	6.14975	8.50383	6.84549	6.50779	5.16993	5.70044	6.2854
AC144652.1	4.80736	4.75489	2	4.75489	3.90689	6.55459	6.30378	4.45943	3.45943	6.24793	6.32193	4	4.9542	4.45943	7.07682	4.85798	0	5	6.40939	4.64386	3.80735	6.04439	5.45943	5.45943	6.26679	4.64386	4.45943	4.90689	4.90689	2.80735	5.70044	6.40939	7.56224	7.06609	4.85798	4.9542	5.39232	4.70044	6.02237	5.75489	5.67242	5.04439	3.80735	6.2854	5.12928	2	5.35755	5	6.02237
PAXIP1-AS1	8.25739	7.76818	6.71425	7.97154	8.16491	9.12153	8.8009	5.9542	7.58496	9.98442	9.22641	8.45943	8.47573	7.56986	8.61839	8.73809	7.84549	6.12928	9.49385	9.59619	6.78136	8.7879	7.37504	7.8009	8.96867	8.65821	6.67242	7.18982	8.41363	6.33985	7.26679	9.64386	10.128	9.18735	7.64386	8.40514	8.87344	7.70736	9.35315	7.70736	8.73132	7.40088	9.1267	9.37938	8.38802	7.40939	8.56605	7.99435	8.71768
CTA-363E19.2	2	3.32193	1	2	3.32193	1.58496	2	3.58496	3	3.16993	2.58496	2	1.58496	0	1.58496	2.58496	4.16993	2.80735	4.08746	2.58496	1.58496	4.16993	2.32193	1	5.24793	2.58496	3.16993	3	2.58496	2.58496	2.32193	3	4.45943	2	2	2	2.58496	3.58496	2.32193	3.90689	2.58496	2.80735	3.45943	4	2.58496	7.46761	3.32193	4	3.58496
RP11-467D6.1	4.80736	3.58496	3.70044	4.32193	4.39232	5.12928	5.64386	2.32193	5.45943	5.08746	5.88264	4.32193	5.80736	3.70044	4.45943	5.16993	5.49185	4.39232	6.02237	5.39232	4.64386	5.12928	4.08746	4.39232	5.58496	4.90689	4	4.45943	5.35755	3.16993	4.24793	4.64386	7.17991	5.20945	5.39232	4.16993	3.70044	4.58496	5.58496	2.80735	4.32193	4.9542	4.80736	5.55459	4.39232	3.80735	4.58496	4.52356	5.49185
RNF216P1	7.63663	7.45121	6.08746	7.8009	8.53528	9.02237	9.84706	7.48382	8.48382	9.79279	7.99435	8.53138	6.76818	8.2621	7.70044	7.67948	7.85175	7.04439	9.71939	9.20945	8.2621	10.1163	8.93074	8.88264	8.79116	8.62936	6.24793	7.74819	8.23362	8.37069	9.05257	10.8049	8.74483	9.45738	9.43671	7.48382	7.92481	8.08215	8.29921	9.33539	7.91289	8.31288	8.58496	8.13443	9.2621	9.04439	7.59246	8.34873	7.92481
RP11-506M12.1	1	4	0	1.58496	3.90689	3	3.90689	2.58496	2.58496	3	3.58496	3.16993	0	1.58496	2.58496	2.58496	1	0	3.16993	2.58496	2.80735	2.80735	3	2	3.80735	2	1	1.58496	2.58496	3	2	4.80736	5.61471	2.58496	4.08746	1	2.32193	2	3.58496	2.80735	2.32193	3.16993	4.08746	4.32193	4	3	4.08746	4	3.58496
STAG3L5P-PVRIG2P-PILRB	5.52356	6.06609	4	5.2854	6.61471	8.80413	6.33985	5.45943	6.40939	8.48784	6.6865	6.85798	7.33985	3.70044	3.58496	5.52356	7.86419	7.04439	8.02791	6.32193	6.04439	6.47573	6.76818	5.85798	7.81378	6.35755	4.16993	5.08746	5.97728	6.04439	6.06609	9.03342	8.94837	6.08746	6.65821	4.70044	3.58496	6.82018	7.73471	5.75489	5.16993	6.78136	6.70044	8.7211	7.50779	7.37504	6.75489	7.59991	6.76818
RP11-758P17.3	2	1	1	2.58496	3.32193	3.45943	2.32193	1	2.32193	1	4.58496	2	2	2	0	2.58496	0	3.80735	3	2	1	2.32193	0	3.16993	2.58496	2.58496	0	2.80735	0	1.58496	2	2.80735	3.45943	3.70044	2.32193	2	1.58496	1.58496	2	0	2.32193	2.80735	1.58496	2.58496	2.58496	2.32193	3.16993	2.58496	2.58496
CYP51A1-AS1	2.32193	2.32193	1	2.32193	1	2.58496	2	0	2.80735	3.70044	1	2.32193	2.32193	0	1	2.80735	0	0	3.90689	3.32193	1	3.45943	2	2.58496	2.32193	2.32193	0	0	3	1	2.32193	3.16993	5.2854	4.39232	2	2.32193	1.58496	2	3.16993	2	2	1.58496	3	2.32193	2	4.32193	2.32193	1.58496	5.64386
AC004112.4	0	0	0	0	1	0	0	2.80735	0	3.16993	2	1.58496	0	0	1	0	0	0	2.80735	1	1	3.16993	1	2	3.70044	0	2	2.32193	1.58496	0	1	1	2.58496	2.32193	1.58496	0	2.58496	1.58496	3	2	1	1.58496	3.45943	2	1	4.58496	3.80735	1.58496	0
RP11-148K1.12	3.80735	4.39232	2	4.80736	4.70044	5	6.04439	4.39232	5.08746	6.98869	6	5	3	3.16993	2.58496	2	4.58496	5.20945	5.52356	5	5.08746	5.70044	4.58496	5.75489	6.12928	4.64386	3	4.52356	4.08746	5	5.85798	6.67242	6.6865	4.32193	5.24793	3.58496	3.45943	5.2854	6.6865	5.39232	4.58496	3.90689	4.80736	5.80736	5.16993	2.80735	4.80736	5.72792	5.78136
RP11-379H18.1	7.76818	7.74819	7.07682	7.18982	7.75489	8.00563	8.29002	7.19967	7.63663	10.1984	7.98869	7.56224	7.53138	7.47573	8.51964	8.20945	6.02237	6.56986	9.62571	9.23841	9.7211	9.9901	8.51175	7.70736	10.2503	8.75489	5.75489	7.64386	8.45121	6.62936	7.56986	9.2621	11.6613	9.35315	9.35094	8.66888	8.87344	7.8009	8.62571	8.58496	7.08746	9.14211	9.79766	8.83289	8.43879	7.27612	9.43879	7.79442	8
LINC00265	7.67242	5.85798	3.45943	5.88264	6.82018	4.70044	5.88264	5.93074	6.79442	6.44294	6.10852	5.55459	2.58496	5.16993	5.45943	6.76818	3.16993	0	8.72792	5.08746	6.45943	8.07146	6.45943	4.24793	7.80736	7.76818	6.16993	6.76818	6.45943	6.16993	5.97728	6.91886	7.59246	7.26679	5.9542	1.58496	5	6.79442	6.70044	6.82018	5.2854	6.9542	6.67242	8.01123	6	6.37504	6.49185	6.39232	6.79442
ST7-AS1	5.08746	5.04439	5.90689	4.80736	5.55459	6.47573	5.67242	5.52356	5.83289	5.52356	6.04439	4.45943	5.64386	4.45943	4.75489	6.45943	6.32193	4.32193	7.93664	5.93074	4.45943	5.75489	4.16993	6.08746	7.92481	6.16993	4.85798	5.12928	6.32193	2	4.52356	6.75489	6.42626	6.62936	6.04439	5.2854	5.49185	5.61471	6.79442	5	4.80736	6.75489	6	4.70044	5.67242	5.12928	4.90689	5.55459	5.49185
NDUFB2-AS1	5.88264	5.16993	3.58496	4.45943	4.90689	6.22882	6.33985	5.16993	5.20945	6.35755	5.61471	5.20945	5.45943	5.08746	4.58496	4.70044	3.70044	2.80735	6.84549	5.55459	3.58496	4.80736	5.45943	5	5.67242	5.24793	4.08746	4.52356	5.64386	4.32193	4.58496	6.90689	5.97728	6.47573	4.52356	3.80735	4.16993	5.04439	4.58496	4	5.58496	5	4.9542	5.55459	6.06609	4.32193	5	4.90689	5
RP11-2E11.9	2.32193	4	2	3.32193	4.08746	4.58496	4.90689	4.16993	2.58496	5.2854	4.58496	3.80735	5.35755	2.32193	2.32193	4.52356	3.90689	1	4.85798	4.45943	3.16993	4	2.58496	3.45943	4.39232	4.52356	2.58496	3.32193	3.90689	3.70044	3.80735	5.04439	4.9542	5.24793	3.80735	3.32193	2.58496	4.80736	4.80736	2	3.16993	3.80735	4.32193	3.32193	4.08746	6.84549	4.08746	4.90689	4.24793
LINC01003	6.71425	7.55459	4.90689	6.30378	6	9.03342	8.2854	6.39232	6.90689	8.15987	6.98869	7.21917	8.29002	6.44294	6.12928	7.98869	5.85798	4.08746	9.88111	8.01681	5.24793	7.06609	6.10852	7.8009	9.17991	8.69	4.24793	6.59991	7.8392	4.58496	5.72792	8.31741	8.62571	8.23841	6.08746	7.8392	6.98869	7.49185	6.39232	5.20945	7.53916	7.98869	8.61839	9.50581	7.22882	6.83289	7.16993	6.6865	7.50779
RP11-1275H24.2	2.32193	2.58496	0	2.80735	3.80735	5.75489	5.16993	2.80735	4	5.75489	5.55459	3.32193	5.78136	2.32193	2.32193	1.58496	3.45943	3.32193	4.85798	3.90689	3.90689	3.80735	3.58496	4.58496	3.80735	3.80735	1.58496	2.80735	3.90689	2.32193	3.32193	5.52356	5.08746	4.24793	4.08746	2.32193	1	3.90689	5.80736	3.32193	3.70044	3.80735	4.08746	5.08746	4	3	1.58496	4.45943	3.90689
RP11-1275H24.1	6.49185	5.75489	2	5.88264	6.70044	7.46761	5.88264	4.24793	4.52356	4.75489	6.18982	5.2854	6.26679	5.24793	5.52356	5.49185	4.08746	2.32193	7.44294	6.2854	5.16993	7.15987	6.32193	7.18982	7.42626	4	5.2854	6.16993	7.32193	3.16993	7.05528	6.82018	8.31741	5.90689	7.48382	5.9542	5.97728	5.39232	7.11894	5.55459	6.10852	6.6865	8.50383	7.11894	7.01123	4.9542	5.16993	5.75489	5.75489
RP11-1275H24.3	5.2854	5.16993	2.80735	4.45943	5.55459	7.98299	5.58496	4.45943	5	5.08746	5.16993	5.20945	8.77149	4.45943	4.52356	5.80736	7.79442	6.20945	6.37504	5.20945	4.32193	6.71425	4.39232	7.09803	5.85798	4.08746	4.58496	5.45943	6.08746	3	5.39232	7.30378	6.42626	5.35755	6.59991	5.08746	4.45943	4.70044	6.20945	4.80736	5.85798	5.85798	7.16993	6.79442	5.58496	5.52356	4.32193	4.70044	6.08746
AC092171.4	9.15987	6.97728	5.72792	7.36632	7.81378	8.62205	9.54303	7.01123	7.92481	9.15735	9.70044	7.19967	8.70736	7.46761	8.09276	7.92481	7.2854	9.18983	7.80736	6.76818	9.24793	10.0042	10.6357	7.84549	6.94252	8.08746	7.98299	7.13955	8.07682	8.40514	9.74315	10.5727	8.47978	9.04166	9.24317	6.59991	7.61471	7.02237	7.21917	10.2808	8.71425	6.82018	8.80735	8.45121	8.48382	7.10852	8.73809	8.54689	7.56224
RP4-584D14.5	3.16993	3.70044	1.58496	2	2.32193	3	4.08746	4.08746	3.16993	5.45943	1.58496	3.80735	0	1.58496	5.35755	3.45943	0	0	5.39232	4.16993	2.32193	5.9542	3.90689	4.08746	5.24793	4.45943	1.58496	3.70044	3.45943	0	3.45943	3.90689	5.80736	4.52356	3.80735	3	3.16993	3.70044	3.16993	3.16993	3.90689	4.45943	4.08746	4.58496	3.45943	4.70044	4.80736	2.32193	3.80735
AC007285.6	2.58496	1	0	2	1	2.58496	2.32193	2	2.58496	3.45943	4	1	1	1	1	1	0	1.58496	4.32193	1	4	3.32193	1.58496	1	3.70044	2.32193	0	2.58496	1	1	3	1.58496	3.80735	2.32193	2.58496	2.32193	1	1	1.58496	1	2.58496	1.58496	3.32193	2.32193	2	5.9542	2	2.32193	2
AC007285.7	0	1.58496	0	1	0	2.32193	2.32193	1	0	2	0	0	2.32193	1	2	1	0	0	1.58496	2.80735	2.32193	2.80735	1.58496	2	3.58496	3.32193	1.58496	1	2.58496	1	1.58496	2	2.80735	2.58496	0	0	2	1.58496	1.58496	1.58496	0	1.58496	1.58496	1	2	5.97728	2.80735	1	3.32193
RP11-155G14.6	2	1.58496	0	1	4.45943	4	3	2	0	3.70044	4.24793	3.16993	0	0	1	0	0	0	6.08746	3.58496	2.32193	2.80735	0	3.90689	4.45943	2.58496	1	3	2.32193	1.58496	2.58496	3.80735	4.24793	3.16993	3	3.16993	2.58496	1.58496	3.32193	2.80735	2.80735	3.90689	3.16993	3.70044	2.80735	4.39232	2.80735	1	1.58496
RP11-212P7.2	5.85798	8.87036	7.71425	7.03342	7.5157	8.93074	5.9542	6.33985	7.29462	7.75489	9.05528	7.86419	7.91289	6.6865	7.21917	8.51175	6.80736	6.59991	8.81378	8.59246	7.82655	8.60733	7.48382	7.27612	8.31741	7.96	6.79442	7.55459	8.31741	6.08746	8.14975	8.96867	10.6184	7.46761	8.24317	9.5812	7.59991	6.97728	8.52356	8.07682	7.59991	7.92481	8.25739	8.27146	7.49185	6.52356	7.94252	7.97728	8.83289
RP4-673M15.1	3.45943	3.32193	1.58496	4.32193	3	3.80735	3.16993	2.58496	4	6	5.20945	3.70044	6.42626	3.80735	2	5	3.16993	4.9542	5.12928	4.16993	3.32193	5.88264	2.32193	3.90689	4.52356	3	2.80735	2.80735	4.45943	2.80735	3.80735	3.32193	5.42626	4.16993	4.64386	3.45943	2.80735	2	3	3	3	4.39232	3.90689	6.6865	3.70044	2.80735	4.64386	3	4.45943
AC073635.5	3.45943	0	0	2	1.58496	2.58496	1	2	0	4.52356	2.58496	2	0	0	1	3.32193	0	2.80735	4.45943	3.16993	0	3.90689	2	0	4.90689	3.80735	0	2.80735	3	1.58496	2.32193	2.32193	3.16993	1.58496	2.58496	0	0	3	1	0	0	3.16993	2.80735	3.90689	3.58496	8.29921	3.16993	1	2.32193
RP11-390E23.6	6.16993	6.56986	5.42626	5.83289	6.72792	7.59246	7.7211	5.67242	6.58496	7.71425	6.47573	5.85798	7.43463	6.47573	6.59991	7.65105	5.35755	5.20945	9.06878	8.35315	5.97728	8.37504	5.24793	6.74147	8.24317	8.34873	4.52356	6.35755	6.76818	5	5.20945	8.70044	9.42417	8.20457	6.59991	7.62205	6.91886	6.20945	6.61471	7.39232	6.49185	7.04439	8.02237	6.39232	6.78136	7.14975	7.78136	6	6.96578
RP11-286H14.8	0	2.32193	1	1	2	1	3	1	1.58496	3.58496	4.24793	2.80735	2	1	1	3	0	0	3.16993	4.08746	0	4.75489	2	2.32193	4.70044	3.32193	1	2.32193	3	2.58496	3.32193	3.58496	4.9542	2.32193	3.32193	0	2.32193	1	2.58496	3.90689	1.58496	1.58496	1	3.58496	3.58496	4.90689	2.32193	1	3.32193
RP11-22N19.2	3	2.58496	1	2.32193	1	2.32193	4.08746	2.80735	0	2.32193	2.80735	1.58496	2.80735	1	2.32193	1.58496	0	2.80735	3.58496	3.32193	1	3.58496	2	1.58496	2	1	0	1.58496	2.32193	1	1	4.32193	4.70044	3	1.58496	1	2.32193	2.32193	2	2	1.58496	2.58496	3.16993	2.80735	2	0	2.80735	0	1.58496
KLHL7-AS1	2.58496	4.52356	1	3.32193	3.90689	5.16993	5.35755	3.16993	4.39232	4.70044	4.08746	4.52356	5.04439	5.9542	4.32193	2	3.45943	0	5.45943	5.35755	6.47573	5.45943	3.45943	3.32193	6	2.58496	1	4.52356	5.58496	4	2.32193	4.90689	5.9542	5.83289	5.93074	2.80735	5.16993	5	4.58496	5.75489	3.90689	4.39232	3.90689	5.35755	5.67242	5.67242	4.39232	4.70044	5.12928
RP11-134L10.1	3	4.64386	2.32193	4.70044	4	3.58496	6	5.35755	4	5.88264	4.08746	3.45943	3.32193	1.58496	3.80735	3.90689	2.80735	4.90689	5.55459	4.24793	2.32193	4.08746	3	3.90689	4.70044	3.58496	1.58496	2	3.70044	3.90689	3	5.83289	4.08746	2	3.80735	3	2.58496	3.32193	2.32193	3	2.58496	3.80735	3.16993	4.39232	3.58496	5.2854	6.04439	3.80735	4.08746
AC009542.2	1	2.58496	0	2	2.58496	5.16993	2.32193	2.80735	1.58496	4.39232	0	3.45943	2.80735	1.58496	0	0	0	0	4.08746	4.9542	3.45943	2.58496	1.58496	3.16993	4.90689	4.64386	1	2.80735	2	2	2.32193	6.37504	5.75489	3.58496	1.58496	1.58496	2.80735	1.58496	2	1.58496	1	0	2.32193	2.80735	4.39232	7.91289	4.24793	3	3.16993
RP4-545C24.1	0	3.32193	1	2	2.32193	2.32193	1.58496	2.58496	2	4.08746	0	1.58496	2	1	1.58496	0	1	0	5.04439	4.08746	3.32193	2.32193	2.80735	0	3.45943	3.90689	0	2.32193	2.80735	2	2.58496	4.80736	5.9542	4.39232	3.16993	2.32193	1	1	2.32193	0	1	3.45943	3.80735	2.58496	4.08746	3.90689	4.85798	1.58496	3.32193
OR2A1-AS1	5.16993	5.52356	4.16993	3.70044	6.65821	5.16993	4.75489	3.70044	5.45943	7.93074	1	4.16993	4.39232	2.58496	3.16993	4.64386	2	0	6.80736	6.59991	4.39232	6.26679	4.80736	5.12928	3.70044	6.33985	2.58496	3.70044	4.9542	4.32193	3.70044	7.40088	8.59246	6.96578	4.08746	3.80735	4.16993	5.20945	6.24793	1.58496	2	5.80736	7.33985	6.06609	5.64386	7.67948	7.7211	2.80735	5.2854
AC009403.2	6.24793	5.72792	5.12928	6.22882	5.61471	7.74147	8.48784	4.16993	6.56986	7.07682	7.29462	5.78136	6	5.70044	5.61471	5.83289	6.47573	6.12928	7.53916	7.42626	6.12928	6.70044	6.33985	5.90689	6.76818	6.50779	4.9542	5.12928	6.67242	7.2854	4.64386	8.85798	8.44294	7.21917	5.85798	4.08746	5.61471	5.72792	6.32193	5.97728	5.49185	5.90689	6.52356	7.82655	7.71425	6.44294	7.50779	5.52356	5.78136
RP5-1136G13.2	5.24793	7.27612	5.35755	6.20945	5.9542	5.72792	6.20945	5.24793	6	6.33985	6.88264	5.16993	7.65821	6.18982	5.08746	7.3837	3.45943	6.04439	7.35755	6.98869	5.67242	6.64386	5.45943	6.47573	7.44294	6.44294	4.32193	6.42626	7.01123	5.52356	5.39232	8.77149	8.90087	8.75154	6.72792	5.90689	6.06609	5.2854	6.56986	6.14975	6.12928	6.62936	7.05528	8.60363	7.50779	5.20945	6.55459	6.47573	6.70044
GHET1	3.32193	4.16993	2	3.16993	3.32193	2	4	3.45943	2.58496	4.32193	3	3.45943	0	2.80735	2.80735	3.45943	3.70044	0	5.42626	4.08746	3.90689	3.32193	3.32193	2.58496	4.32193	4.90689	0	3.70044	4.24793	2.80735	4.32193	3.80735	6.30378	5.32193	5.16993	4.16993	2.58496	3.58496	4.64386	4.58496	4	4.90689	3.70044	4.70044	5	3.16993	4.64386	4.24793	3.90689
RP11-166O4.6	0	2.58496	0	2.80735	2.80735	3.70044	4.16993	2.58496	1	5.75489	4.80736	2.58496	3.45943	1.58496	1.58496	3.80735	3.90689	4.16993	5.04439	4	2.80735	4.24793	1.58496	2.80735	4.16993	3	0	3.80735	3.16993	4.52356	2.58496	5.04439	6.02237	3.45943	3.58496	0	2	3.80735	4.24793	2.58496	0	2.32193	3.45943	4.58496	3.90689	6.83289	4.39232	3.70044	3.70044
AC073343.13	1	2.58496	1	2.58496	3.32193	0	3.45943	0	0	3.45943	4.39232	2	0	1	1	3.45943	1	0	2.58496	1.58496	4.16993	5.24793	3.70044	1	5.35755	2	1	2.58496	2.58496	1	4.45943	4.52356	3.16993	5.61471	5.2854	2.80735	2	2.58496	2.32193	1	1	3.58496	4.39232	1.58496	4.08746	4.32193	3.16993	3.58496	3
POLR2J4	6.32193	5.24793	3.45943	5.75489	7.59246	5.70044	7.09803	5.08746	5.75489	7.90087	7.91289	6.40939	5.16993	3	3	5.97728	5.12928	3.45943	7.53138	6.30378	6.20945	6.10852	6.2854	5.08746	7.09803	5.90689	4.08746	5.04439	5.39232	6.22882	6.08746	7.03342	6.53916	6.10852	8.05528	4.16993	4.24793	6.33985	7.57743	5.80736	4.70044	6.18982	6.97728	7.63663	6.35755	7.43463	6.97728	6.02237	6.88264
CTB-152G17.6	2.32193	4.58496	1.58496	2.32193	3.80735	3.32193	2.32193	4	3.45943	5.2854	2.58496	4.90689	4.08746	3.16993	2.80735	4.08746	8.45121	4	4.70044	4	3.80735	5	3.70044	4.08746	6.02237	4.16993	3.32193	3	3.90689	3	4.80736	3.58496	5.75489	4.64386	3.90689	3.58496	4.16993	5.04439	4.32193	6	3.16993	5.2854	5.64386	3.45943	4.32193	9.03342	4.64386	5.2854	5.16993
RP4-778K6.3	0	2	0	0	2.32193	2.58496	1.58496	1	1.58496	2	1	2	1	0	2.58496	2	0	0	1	1.58496	0	1.58496	1	1.58496	2	1.58496	1	1	1.58496	1	0	3.90689	4.16993	2	0	0	0	0	0	1	1	1.58496	2.80735	0	2.80735	8.0607	2.58496	0	2.80735
RP11-143I21.1	0	0	0	1	0	2	2	1.58496	1	3.16993	2.32193	2	0	0	1	1.58496	1	2.80735	0	0	0	2.80735	1	0	1	1	0	0	1.58496	0	1	4.58496	3.80735	2	0	0	0	0	1	0	0	1	2.80735	3.16993	3.16993	3.58496	1.58496	2.58496	1.58496
CTA-293F17.1	4.32193	4.90689	4.39232	5.24793	5.04439	8.16992	5.32193	3.45943	5.70044	6.06609	5.55459	3.45943	6.18982	5.49185	4.45943	4.70044	4.75489	5.16993	6	6.71425	6.02237	3.90689	4.08746	5.16993	4.32193	5.42626	3.90689	4.9542	5.85798	3.16993	4.58496	6.9542	6.42626	5	4.70044	5.32193	5.20945	4.70044	5.12928	4.45943	5.97728	5.16993	4.64386	7.02237	5.20945	4.75489	4.24793	4.80736	5.72792
POT1-AS1	2	5.16993	1	2.32193	3.45943	3.32193	2.32193	2	3	5.24793	4.32193	2.80735	3.90689	0	2.58496	5	0	0	3.70044	2	4.90689	3.90689	2.32193	3.16993	1	2.58496	3.32193	4	3	4	2.58496	3.32193	5.32193	4.58496	5.35755	2	1.58496	2.58496	1.58496	2.80735	1.58496	4.58496	3.45943	2.32193	5.2854	3.70044	3.45943	2	3.58496
AC006026.13	1.58496	1.58496	0	1	1	2	2.80735	1.58496	2.32193	3	0	0	0	0	0	1.58496	0	0	3.90689	0	2.80735	0	0	1.58496	3.80735	1.58496	1	2	3.16993	0	1.58496	3.58496	4.9542	1	2	0	2	1	1.58496	0	2	2.32193	3.80735	4	3.58496	3.58496	3.45943	0	0
AC005682.5	4.45943	2.58496	2.58496	4	3.45943	5.64386	6.02237	3.90689	3.58496	5.24793	3.90689	2.80735	5.90689	4.75489	5.12928	5.04439	0	3.45943	3.90689	4.08746	4.24793	6.85798	3.16993	2	5.80736	6.2854	2.58496	4.32193	4.64386	3.58496	4	6.52356	6.87036	6.33985	5.75489	2.58496	2.80735	4	3.58496	5.58496	2.80735	5.55459	5.35755	3.32193	3	7.88874	1.58496	3.70044	4.24793
AC005076.5	3.70044	3.58496	2.32193	4.08746	3.16993	6.26679	5.67242	2	4.16993	4.39232	4.85798	3.16993	6.40939	4.75489	4.16993	5.08746	5.49185	4.32193	4.80736	5.72792	4.08746	5.04439	4.64386	4.9542	5.64386	4.70044	2	3.32193	4.39232	2.80735	4	6.64386	7.20945	6.59991	5.08746	3.90689	3.58496	2.80735	3.90689	5.32193	2.80735	4.39232	4.08746	4.32193	4.85798	2.58496	4.9542	3.45943	4.32193
SEPT7-AS1	3.45943	2.32193	2.58496	4	4.16993	5.20945	4.24793	3	4.16993	5	4.24793	4.16993	4.45943	3.32193	3.70044	4.75489	0	0	6.20945	4.90689	6.59991	3.45943	3.32193	4	5.12928	4.39232	2	4	4.45943	4	3.16993	6.33985	7.77479	5.70044	4	1.58496	3.90689	4	5.20945	3.80735	2.32193	6.18982	4.75489	5.04439	5.80736	5.49185	5.32193	3.90689	4.39232
AC002467.7	5.35755	5.78136	4.08746	5.32193	4.08746	7.31288	6.32193	4.24793	5.08746	6.64386	5.39232	5.32193	7.11894	5.39232	4	6	5.32193	6.33985	6.47573	6.80736	4.85798	5.97728	6.24793	6.58496	6.02237	6.14975	3.70044	5.39232	5.58496	4.24793	4.52356	7.88264	6.72792	6.96578	5.55459	4.32193	4.24793	5.61471	5.45943	4.9542	5.72792	5.20945	6.37504	6.20945	5.9542	4.08746	5.20945	4.80736	5.16993
RP11-126L15.4	2.32193	1.58496	1	2	3.58496	6.04439	4.58496	3.16993	4.32193	3	3.32193	2	5.75489	4.64386	3.58496	3.45943	5.45943	3.45943	3.90689	4.64386	2.32193	3.16993	4.24793	2	3.16993	2	1.58496	2.32193	3.70044	2.32193	3	4.70044	6.2854	6.40939	2.58496	3	2	4.08746	3.32193	3.16993	3.58496	3.70044	5.32193	3.16993	3.45943	1.58496	3.58496	2.32193	3.70044
AC005154.6	8.56986	8.12928	6.33985	8.12412	9.26913	9.92778	8.54689	7.58496	8.61839	9.5812	9.3443	8.91886	7.65105	6.97728	7.47573	7.71425	8.42206	7.2854	10.6724	8.94252	9.61471	9.17243	8.58496	8.62205	9.61287	9.2738	6.75489	8.2854	8.83289	8.07146	8.41363	8.99718	10.5613	8.87344	8.95129	7.66534	7.31288	9.31967	9.45943	7.87036	8.02237	8.77479	8.30834	9.08746	9.06878	11.4502	9.02791	8.94252	8.6865
KMT2E-AS1	6.33985	5.16993	3.58496	6.62936	5.97728	8.55075	8.08746	6.12928	6.14975	7.70736	7	4.90689	8.91886	5.75489	5.70044	5.12928	8.59991	8.22882	7.91886	7.60733	4.75489	6.82018	6.64386	6.39232	7.86419	5.85798	4.52356	5.88264	6.16993	4.52356	6.59991	8.15987	7.89482	6.40939	5.24793	5.78136	4.9542	5.08746	7.37504	5.58496	6.67242	6.74147	7.11894	7.40088	7.22882	4.45943	6.55459	6.16993	6.64386
TP53TG1	7.35755	7.35755	5.70044	7.82655	8.05528	10.4502	8.0607	6.75489	8.46352	9.30834	8.55842	7.70044	10.5555	7.49985	6.65821	8.37069	9.2621	8.70736	9.75656	9.18735	6.58496	9.71768	7.41785	8.83605	7.88874	8.37938	6.44294	7.30378	8.07146	7.27612	6.56986	9.39874	9.49785	8.99152	7.87652	7.34873	6.45943	7.74819	8.91289	6.84549	7.35755	8.21917	8.19967	8.50779	8.75489	5.75489	8.44708	8.30834	7.62205
APTR	8.84862	7.63663	6.94252	6.83289	8.82018	9.55651	8.62571	7.29462	8.12412	9.80413	8.45533	7.48382	8.21917	7.16993	6.40939	7.6865	7.18982	6.96578	9.6865	8.67243	7.86419	9.0607	7.84549	7.75489	9.27845	9.09011	6.06609	7.99435	8.23841	7.3837	8.44708	10.1812	10.3129	8.57743	8.01681	6.53916	7.34873	7.77479	8.3837	8.13955	7.87036	8.27612	8.65464	9.13699	9.09803	8.44294	8.69	8.47978	8.73809
SNHG15	8.39232	7.67948	6.6865	7.8392	8.59246	10.5906	11.0105	7.75489	8.86419	10.6511	8.64746	9.01959	11.4194	8.85175	8.46352	8.82972	9.57175	10.6944	10.2021	9.51767	9.50184	10.7532	9.31967	9.2854	10.825	9.65105	8.50779	8.86109	8.92184	8.31288	8.40514	12.7345	11.1059	10.2992	8.5812	8.33092	8.56605	8.66534	9.12153	10.3783	8.64746	8.98869	10.8572	9.70736	8.98299	8.45533	10.115	9.28309	9.61102
LINC01004	2.58496	5.35755	4.08746	3.32193	6.2854	7.53916	6.6865	4.9542	5.52356	7.2854	6.61471	5.88264	3.45943	3.70044	4.39232	5.72792	3	1.58496	7.2854	6.20945	4.52356	6.08746	3.70044	6	6.6865	6.12928	3	4.75489	5.88264	4.80736	5.35755	7.03342	7.7211	7.61471	5.52356	4.58496	4.24793	5.83289	6.06609	5.83289	4.85798	5.45943	6.56986	6.87036	6.78136	7.05528	5.08746	4.70044	5.72792
MAGI2-AS3	2	6.53916	3.90689	7.41785	7.03342	5.88264	4.45943	5	5.20945	7.21917	7.12928	5.75489	3.70044	4.85798	6.61471	7.71425	5.9542	1.58496	7.08746	6.59991	3.90689	6.72792	5.39232	6.71425	7.79442	6.32193	2.32193	4.52356	5.80736	3.80735	4.64386	6.40939	7.88264	7.10852	5.2854	4	4.39232	6.10852	4.90689	4.39232	5.85798	3.32193	7.67242	4.52356	6.83289	8.97728	6.88264	7.62205	7.08746
AC093673.5	5.90689	7.40088	5.49185	8.31288	7.33092	8.81698	7.92481	6.39232	7.09803	8.93664	7.36632	6.79442	8.71081	7.45943	5.12928	7.76818	7.88264	7.04439	9.0607	8.23841	6.53916	8.90689	6.85798	8.72451	7.50779	7.04439	5.9542	6.50779	7.3837	6.61471	7.25739	10.1085	10.0444	9.84235	7.44294	7.50779	6.2854	6.71425	7.49985	7.04439	6.64386	6.80736	8.45533	8.3443	7.40939	4.70044	9.03067	8.2854	6.9542
RP4-756H11.3	4.16993	5.24793	0	4.32193	4.45943	4.52356	4.39232	3.58496	3.16993	4.45943	4.52356	3.90689	4.80736	3.80735	3.45943	2.32193	2.80735	3	5.72792	3.70044	4.52356	5.9542	4.9542	4.9542	5.20945	3.58496	2	3.32193	5.24793	2.58496	4.24793	4.70044	6.65821	7.04439	5.08746	3	4.24793	3.58496	4	4.85798	4.70044	5.08746	5.32193	5.78136	6.40939	6.35755	5.2854	2.32193	4.90689
LINC00106	4.16993	4.9542	1	4.80736	4.52356	4.08746	4	4.58496	4.24793	4.80736	5.64386	3.58496	2.58496	2.80735	2.32193	1.58496	0	3.90689	6.49185	3	5.70044	3	4.9542	3.16993	6.90689	3	2.80735	3.80735	3	4	4.24793	5.72792	6.20945	4.16993	3.70044	3.16993	1.58496	3.80735	5.39232	4.45943	4	5.04439	3.90689	8.79442	4.52356	5.88264	5.35755	3.16993	5.49185
RP11-1148L6.5	5.67242	4.9542	5.55459	5.04439	6.44294	5.52356	5.9542	6.52356	5.16993	9.03342	4.24793	5.24793	4.08746	5.97728	4.85798	5.52356	3	2.32193	7.76155	6.90689	6.08746	9.10329	4.85798	7.01123	7.41785	5.9542	2.58496	5.83289	5.75489	3.58496	6.37504	5.55459	7.71425	7.54689	5.93074	5.64386	6.84549	5.61471	3.90689	7.45121	6.70044	6.02237	8.26679	8.04985	5.12928	6.53916	7.61471	5.12928	5.55459
IGBP1-AS1	2.32193	0	1	1.58496	2.58496	2.32193	2.58496	1	1.58496	3	2.32193	2.32193	0	0	2	2.58496	0	0	4	3	3.16993	2.58496	1	0	1.58496	2.32193	0	2.32193	2.58496	2.80735	0	2.32193	4.32193	0	3.45943	1.58496	1	2.32193	2.58496	1.58496	0	1	1	2.80735	3	4.08746	2	2	3.16993
ZNF674-AS1	5.20945	5.90689	5.35755	5.52356	6.80736	6.76818	7.50779	6.20945	5.67242	8.55842	6.78136	5.58496	6.70044	5.64386	6.80736	7.78136	5.16993	5.64386	7.96	7.82655	6.96578	8.15482	5.39232	6.47573	8.02237	6.91886	5.2854	5.64386	6.08746	5.24793	6.35755	8.224	8.04439	8.31288	6.85798	6.44294	6.37504	5.70044	6.2854	7.25739	6.33985	6.52356	7.67242	7.58496	6.10852	6.79442	7.13955	6.24793	7.18982
USP27X-AS1	3.32193	4.24793	2.58496	3.45943	4.45943	4.32193	4.58496	4.08746	4.75489	7.48382	2.58496	2.58496	4	3.45943	2	5.2854	0	2	6.72792	5.32193	5.20945	6.53916	4.52356	4.85798	5.67242	4.32193	2.58496	4.24793	4.64386	3.32193	5.20945	6.83289	5.64386	5.39232	4.75489	3.32193	4.85798	3.90689	2.32193	4.08746	3.32193	4.90689	5.93074	6.08746	7.01123	4.32193	5.20945	3	4.52356
RP3-368A4.6	2.58496	4.9542	3.58496	4	4.64386	4.16993	4.08746	3.70044	5.39232	7.01123	6.08746	4.85798	5.88264	4.08746	4.64386	5.45943	0	2	7.35755	5.80736	5.97728	6.97728	3.58496	4.45943	6.44294	5.58496	3.90689	4.39232	5.42626	4.52356	4.9542	6.14975	7.74147	4.70044	6.6865	3.32193	4.16993	5.72792	5.45943	5.2854	3.70044	4.39232	4.39232	6.79442	6.93074	11.2228	5.78136	5.9542	6.58496
RP13-349O20.2	0	0	1.58496	0	0	2	3.90689	1	2.32193	2.80735	0	0	1	3.16993	0	2.58496	3.45943	0	4.08746	3.90689	2.80735	1	1	2	4	0	1	1	1	1.58496	0	2.58496	3.90689	2.32193	3.16993	0	0	0	0	4.16993	0	2	4.52356	2.32193	2	1	1	0	2.58496
LL0XNC01-237H1.2	2.58496	2.80735	0	1.58496	2.80735	2	3.16993	3.80735	2.58496	3.70044	3.32193	1.58496	1	1.58496	2	3.58496	0	0	5.08746	4.08746	4.9542	4.52356	4	1.58496	6.10852	2.58496	1	3.16993	2.80735	1	3.16993	3.80735	4.52356	2.32193	4.52356	0	2.32193	2	3	5.55459	1.58496	3.16993	3	2	4	7.19967	4	1.58496	3.70044
LL0XNC01-250H12.3	0	0	0	1	0	1.58496	3.32193	0	1.58496	3.58496	2.58496	1	2.58496	1.58496	1	3.32193	0	0	3.16993	2.80735	2.58496	1	1	2	3.70044	1.58496	0	1	0	1.58496	1	1.58496	3.45943	2.32193	3	0	1	3	3.32193	2.80735	0	1.58496	2.32193	0	2.32193	2	1	0	1.58496
MED14OS	3	4	1	3	2.32193	4.70044	4.45943	4.45943	3.32193	5.45943	4	3.80735	4.75489	2.58496	3.16993	4.75489	4.08746	3	5.16993	3.90689	3.32193	4	3.45943	4.58496	5	3.80735	1.58496	3	3.32193	2.58496	3.70044	5.52356	3.45943	4.64386	4.08746	3.45943	4	2.32193	0	4.90689	3.90689	3.45943	4.9542	4	3.16993	3	3.58496	2.80735	2.58496
RP11-1148L6.9	3.80735	3.45943	1	3	3.32193	5	3.16993	3.58496	2.80735	5.24793	3.58496	3	2.80735	3.58496	3.70044	3	1	3.45943	4.9542	4.9542	3.90689	4.16993	3.80735	3.80735	4.80736	3.16993	1.58496	3.90689	3.32193	1	3.70044	2.80735	4.08746	4.32193	3	4.08746	4.08746	2.32193	3	2.58496	2.32193	1.58496	5.04439	2.80735	4.39232	1	4.70044	2.32193	3.32193
SLC25A5-AS1	5.08746	4.85798	3.58496	4.70044	4.45943	6.33985	6.30378	4.80736	5.16993	5.9542	6.22882	4.45943	5.24793	4.70044	5.35755	6.61471	5.39232	4.64386	6.9542	6.64386	5.52356	5.35755	4.24793	5.55459	5.93074	5.24793	3.80735	5.08746	4.64386	5.24793	4.52356	7.41785	6.9542	6.20945	5.55459	4.70044	5.2854	5.08746	5.35755	5.58496	4.90689	5.78136	3.80735	5.97728	5.80736	5.58496	6.04439	4.24793	5.61471
RAP2C-AS1	3	4.45943	3.45943	4.32193	5.49185	4.58496	4	3.70044	3.45943	5.93074	4.45943	4.08746	4.9542	4.52356	3.90689	5.45943	2.32193	3	6.93074	6.02237	5.58496	6.04439	3.80735	3	6.20945	5.16993	3.32193	4.75489	4.80736	3.70044	4.70044	6.42626	7.20945	5.16993	5.20945	5.04439	5.08746	5.08746	4.75489	6.20945	4.64386	4.85798	4.45943	5.39232	5.49185	7.40088	6.75489	4	5.67242
LINC00893	6.16993	6.30378	2	6.06609	5.67242	6.08746	4.80736	3.16993	4.52356	7.41785	5.80736	5.93074	3.80735	3	3.58496	5.04439	3.90689	5.45943	6.88264	4.39232	6.42626	4.32193	6.02237	3.90689	6.78136	4.39232	5.2854	5.72792	4.64386	5.39232	5.61471	6.24793	7.12928	3	5.88264	3.16993	3.32193	6.04439	6.90689	3.58496	4.39232	5.85798	4.16993	8.52748	6.32193	8.01123	6.80736	6	6.14975
LINC01560	4.08746	5.83289	4.70044	4.64386	5.49185	5.72792	5.83289	3.45943	4.24793	7.75489	6.22882	4.85798	6.32193	4.52356	4.75489	7.47573	5.16993	5.72792	7.93074	7.03342	5.83289	7.91886	3.90689	4.9542	6.62936	6.45943	4.39232	4.70044	5.39232	3.45943	5.83289	6.26679	7.80736	7.62936	5.90689	4.9542	4.9542	5.32193	4.64386	6.06609	5.70044	5.39232	7.26679	7.13955	7.70736	5.16993	7.01123	5.08746	5.64386
UXT-AS1	3.70044	2.80735	1	2.80735	4.16993	5.35755	3.90689	3.32193	3.16993	4.45943	3	2.32193	2	1	2.80735	3	0	0	5.12928	3.90689	3	3.70044	3	1.58496	3.70044	3.32193	3	3.32193	2	2.32193	2.58496	4.39232	4	5	1.58496	3.32193	3.32193	3.32193	1.58496	2	2.80735	3.45943	2.80735	4.32193	2.80735	3	3	2.58496	2.80735
XX-FW83563B9.5	5.32193	5.75489	1	6.14975	4.16993	6.12928	5.08746	5.20945	4.32193	5.32193	5.35755	4.80736	4.24793	3.58496	3.58496	5	4.39232	5.75489	7.32193	6.04439	4.75489	5.2854	4.24793	4.9542	6.83289	4.45943	2.80735	5.12928	4.90689	4.08746	3.90689	6.24793	5.83289	3.58496	4.24793	4.64386	5.52356	6.12928	4.16993	5.35755	3.70044	3.70044	4.52356	5.85798	5.42626	5.08746	6.61471	4.90689	4.16993
AF196972.9	3	2	1.58496	2.32193	2	5.70044	3.70044	1.58496	1	4.24793	2.32193	3.58496	0	2.58496	0	2	3.58496	1.58496	4.16993	5.85798	3.16993	1.58496	2.32193	2.32193	4	2	0	3.58496	3	0	0	3.16993	4.80736	4.32193	2.58496	3.32193	2.58496	2	2.58496	1.58496	2.32193	3	3	3.90689	3.45943	2	3.16993	2.32193	3.32193
RP3-339A18.6	3	1.58496	0	0	1.58496	3.80735	3.58496	0	2	4.58496	5.16993	2.32193	1.58496	1	2.58496	3	0	4	3.90689	3.16993	3.16993	3.70044	0	2	4.39232	1.58496	0	3	3.16993	3	2.58496	3.32193	3.90689	2	3.16993	1.58496	1	2.58496	3.58496	3.45943	2.32193	2	3.16993	3.70044	2.80735	3.16993	1.58496	2.32193	3.80735
RP11-1114A5.4	3.70044	5.32193	4.45943	5.20945	5.93074	4.45943	3.70044	4.45943	3.58496	6.70044	6.02237	3.80735	4.24793	3.32193	3.58496	6.44294	5.45943	4.52356	6.22882	5.24793	5.20945	6.37504	3.58496	4.58496	7.34873	4.32193	5.04439	5.39232	4.32193	4.08746	6.35755	5.61471	6.24793	5.04439	6.58496	5.78136	3.45943	5.42626	3.80735	7.02237	5.16993	5.08746	5.49185	6.02237	5.42626	8.17493	6.71425	4.90689	5.67242
MORF4L2-AS1	3	2.58496	1	2	3.80735	2.80735	3.32193	2.58496	2	5.24793	4.45943	2	3.58496	2	1.58496	4	1	2	4.39232	2.58496	4.24793	3.80735	2.58496	2.80735	5.08746	3.16993	1.58496	3	3	2.32193	3.45943	3.58496	4.16993	3.16993	3.58496	2	1	3.32193	4	4.58496	3.16993	2.80735	3.80735	3.80735	5.08746	5.45943	3	2	3.80735
LL0XNC01-7P3.1	4.32193	5.80736	3.70044	5	6.90689	5.97728	5.61471	4.45943	5.9542	7.40939	7.01123	5.83289	6.24793	3.90689	4	5.93074	2.80735	4.39232	6.08746	6.18982	5.80736	6.04439	4.39232	4.70044	6.02237	4.80736	4.32193	4.64386	5.39232	5	5.08746	6.02237	6.78136	6.30378	6.24793	3.90689	3.80735	6.06609	5.93074	5.52356	5.08746	5.42626	6.84549	7.10852	7.09803	6.49185	5.52356	6	6.76818
RP11-445O16.3	1	2	0	1	2	1.58496	1.58496	1	2.32193	3.70044	0	2	1	1	1.58496	2.58496	0	0	2.80735	2	2.32193	0	1	1.58496	2.32193	1	0	0	1.58496	1	1	1	2.58496	1	1.58496	0	2	2	1	2	0	2.58496	4.85798	3.16993	5.55459	1.58496	1.58496	1.58496	2
MID1IP1-AS1	2.80735	1	1.58496	1	2.80735	2	3	3	1.58496	4.16993	2	1.58496	2.80735	0	2.32193	2.58496	0	1.58496	5.16993	3.90689	2	4.52356	2.32193	1.58496	4.80736	5.04439	0	2	3.58496	3	2.32193	4.58496	5.75489	4.24793	2.58496	1	2.32193	3.80735	2.80735	4	2.58496	4.32193	4.32193	5.08746	3	5.39232	3	2.32193	2.80735
RP4-769N13.6	4.24793	5.52356	4.80736	5.35755	6.39232	6.52356	5.83289	5.67242	6	8.01681	5.35755	6.02237	7.14975	6.08746	5.83289	6.59991	5.24793	6.55459	7.63663	7.57743	7.19967	8.56605	5.16993	6.32193	6.93074	6.88264	3.90689	5.67242	6.39232	4.39232	5.72792	5.58496	7.46761	6.30378	6.83289	5	6.12928	6.32193	6.18982	6.06609	5.70044	5.12928	6.62936	6.75489	7.52356	7.76155	6.04439	6	5.97728
JPX	7.8392	8.37504	7.19967	8.04985	9.40939	10.7237	9.50383	7.56224	8.71425	10.2784	10.1898	9.60733	9.68475	8.683	7.67948	7.7211	8.85175	9.46761	10.5285	10.1485	9.66356	9.43671	7.65105	9.19229	10.1124	9.58496	7.65821	8.48784	8.62571	9	7.77479	9.99152	10.4707	10.1997	9.63481	8.32193	8.89482	8.7879	9.39232	9.42417	8.96867	8.54303	9.56224	9.73132	10.421	10.2562	9.49385	9.64926	8.99435
RP13-216E22.4	1.58496	2.32193	2.32193	2.32193	3.32193	4	3.80735	2.58496	2.80735	4.24793	2.32193	3.32193	2.80735	2.32193	2.32193	3.16993	2.58496	2.58496	4.64386	3.90689	3.70044	3.45943	1.58496	2.58496	3.58496	2.58496	0	3.45943	3.70044	0	3.16993	2.58496	5.35755	3.80735	3.45943	2.58496	3.16993	3	3.16993	4.16993	2.58496	3.70044	4.16993	4.85798	2.58496	8.29921	3.58496	3.58496	4.24793
FMR1-IT1	0	3.32193	1.58496	1	2	0	2.58496	1.58496	1	3.16993	0	1.58496	0	0	0	1.58496	2.58496	2	3.80735	2	2	2.32193	0	0	3.45943	2.32193	0	2.58496	1.58496	1.58496	2.80735	1.58496	3.45943	1.58496	2.80735	1	1	1	2.80735	3.16993	2	2	1.58496	3.90689	3.45943	6.20945	3.70044	0	3.32193
INE1	3.90689	5	2.32193	3.70044	5.04439	4	4.08746	4.39232	5.12928	6	5.04439	5.61471	3	2.80735	4	4.9542	3.45943	2	6.58496	5.70044	5.83289	5.80736	5.20945	3.45943	5.90689	5.35755	3	4.64386	5.12928	5.49185	5.97728	5.90689	6.16993	5.16993	5.61471	4.39232	5.04439	5.08746	5.16993	4.9542	4.70044	6.35755	4.24793	7.59246	6.56986	7	5.04439	5.04439	6
RP5-1158E12.3	0	0	0	0	0	0	1	0	3	1	1	0	2.32193	1.58496	0	0	0	2.32193	1	1	2.32193	1	1	0	1	0	1	0	0	1	0	3.45943	2	3.80735	2	0	0	0	0	0	1.58496	0	1	0	2.58496	5.49185	3.16993	0	0
RP11-120D5.1	1.58496	3.32193	2	1	3	4.70044	3.70044	3.16993	3.32193	4.85798	3.80735	2	3	3.70044	1.58496	4.08746	3.16993	0	4.85798	4.08746	3.58496	4.9542	3.45943	2	5.16993	4.32193	2	3.80735	3.32193	2.80735	2.80735	4.64386	4.39232	6.08746	2	4	3.32193	2.58496	4.52356	4.90689	3.45943	3.58496	3	3.45943	3.70044	6.40939	3.32193	1.58496	4.16993
LL0XNC01-116E7.2	0	1	0	1	1	1.58496	3.58496	0	1	1.58496	0	1	0	2	3	2	1	1	2	0	2	4.58496	0	1	3	1.58496	1	0	0	0	2	0	2.32193	1	0	0	0	1	0	3.16993	0	0	2	0	0	5.12928	0	2.58496	1
RP13-188A5.1	2.80735	5.20945	3.45943	4	4.39232	6.04439	3	4.39232	3.45943	7.19967	3	4.08746	5.39232	2.32193	3.45943	5.08746	4.39232	5.32193	3.58496	6.22882	5.32193	5.64386	3.58496	6.67242	5.16993	5.39232	2.58496	5	4.80736	2.32193	3.90689	5.90689	5.88264	2.58496	5.67242	3.58496	3.80735	3.80735	4.70044	0	3.16993	4.16993	6.18982	5.85798	5.97728	4.9542	5.42626	3.70044	5.16993
RP3-323P24.3	3	1	1	2	1	1.58496	1.58496	2.58496	2.58496	3.32193	1	1.58496	1	2.58496	0	1	3.58496	1	4.08746	2	3.16993	1.58496	0	2	3.32193	2	1	2.32193	2	2	0	3.16993	3.16993	0	0	2	2.32193	1.58496	3.16993	2	1	1	3.32193	2.32193	6.61471	5.39232	3	1.58496	3
LINC01278	9.87498	10.403	8.36632	9.5157	10.0498	9.77149	8.8009	9.54496	9.24555	11.0587	9.81378	9.23122	9.43463	8.95129	8.82655	8.66534	9.20212	8.81057	10.927	10.4939	10.2456	10.2923	9.73471	7.86419	10.5372	9.93221	8.10329	9.56224	9.33092	8.0607	9.50184	9.37504	9.65105	8.87652	10.5736	9.75822	9.31288	9.91289	10.3332	10.611	8.15482	9.19476	9.22641	10.6724	9.89026	9.224	9.31967	9.08215	10.4988
MIR222HG	1.58496	2.32193	3.45943	4.85798	5.16993	5.24793	6.22882	4.52356	6.88264	8.16992	5.24793	4.64386	5.04439	1.58496	3.45943	5.55459	2.80735	2.80735	6	4.58496	6.50779	6.50779	4.85798	5.04439	5.61471	4.16993	2.58496	4.52356	4.58496	3.58496	4.45943	6.65821	7.55459	3.16993	5.49185	7.01123	4.08746	3	1.58496	4	4.80736	1.58496	4.39232	7.27612	7.42626	8.74483	6.40939	4.64386	5.88264
LINC00630	4.16993	4.75489	2.80735	3.45943	5.32193	2.80735	5	4.9542	4.16993	6.55459	5.58496	4.08746	4	4.39232	4.32193	5.75489	0	2.32193	6.72792	5.52356	5.93074	6.88264	5.08746	2.32193	7.08746	5.97728	4	4.85798	4.75489	5	5.80736	6.16993	6.6865	5.61471	6.26679	4.75489	5.04439	4.39232	4.85798	6.40939	4.58496	5.2854	5	4.90689	5.52356	8.53528	5.88264	4.64386	6.02237
FTX	4.16993	5.12928	3.45943	3.80735	5.42626	4.24793	3	4.64386	5	6.6865	5.9542	4.58496	4.39232	3.70044	4.16993	5.75489	3.16993	4.39232	6.10852	4.9542	6.18982	6.82018	4.45943	4.45943	5.78136	5.52356	4.16993	4.75489	5.35755	3.90689	4.32193	4.75489	5.85798	4.90689	6.42626	3.45943	3.45943	5.70044	5.20945	5.42626	4.32193	5.78136	6.10852	5.52356	5.93074	10.7838	5.61471	4.75489	5.9542
RP11-582J16.4	2.32193	3.70044	2.58496	3.32193	5.04439	4.85798	3.80735	3.45943	4.75489	4.08746	4.52356	3.80735	2.32193	3.32193	4.80736	3.45943	3.45943	3.16993	5.16993	4.08746	1	2.32193	3.80735	4.45943	5.75489	2.32193	2.32193	2.80735	3.32193	5.04439	4.64386	4.75489	4.58496	4.32193	3.70044	2	3.16993	4.52356	4.16993	4.64386	3.45943	4.32193	3	3.58496	3.70044	7.64386	4.64386	3.90689	4.32193
RP11-395I14.2	0	1.58496	1	1	2.32193	0	2.32193	0	2.32193	3.70044	0	1.58496	0	1	1.58496	0	0	0	3	1.58496	2.58496	3.70044	2.32193	0	3.16993	2	0	2	1	0	3	2	3	2.32193	2.32193	1.58496	1.58496	2.58496	1.58496	4.9542	0	0	0	0	2.32193	5.08746	3	1.58496	2.32193
RP11-930P14.2	1	3.70044	1	3.58496	0	5.04439	4.64386	4.52356	4	3.70044	4	3.70044	6.45943	3.45943	2.32193	4.58496	3.58496	2.32193	5.12928	4	4.08746	2.32193	4.32193	4.52356	2	2.58496	3.90689	1.58496	3.32193	1	4.24793	7.34873	5	4.75489	2	1	4.58496	4	4	3.80735	2.58496	5.08746	4.9542	5.32193	4.52356	1	3.70044	1.58496	3
RP11-582J16.5	5.45943	5.08746	3.45943	4.52356	5.67242	5	6.59991	5.52356	5.35755	6.72792	5.52356	5.35755	2	4.08746	5.08746	3.45943	0	3.58496	8.224	5	6.02237	6.91886	6.59991	5.04439	7.90087	5.08746	2.80735	5.39232	5.42626	5.35755	6.71425	6.06609	5.90689	5.64386	6.64386	3.70044	4.58496	6.04439	6.02237	6.67242	4.45943	6.50779	4.75489	5.72792	5.45943	6.39232	6.71425	5.93074	7.20945
RP11-503E24.2	1	3.16993	1.58496	2	3.32193	3.70044	3.70044	1.58496	2.80735	3	1.58496	3.16993	4.24793	2.58496	2.32193	1	2	3	4.08746	3.58496	2.58496	3.45943	1.58496	1	3.70044	3.80735	1.58496	0	4.24793	1.58496	2.58496	3.58496	5.49185	1.58496	4	1	1.58496	2.80735	3.32193	4.16993	1.58496	4.16993	3.45943	2.80735	3.45943	8.12928	3.58496	2.80735	3.90689
RP11-546K22.3	1	3.32193	3.16993	2.32193	2.58496	4.16993	2	2.58496	3	4.58496	4.08746	3.45943	3.80735	3	1	2	3.45943	0	4.08746	4.45943	4.39232	2	2.58496	4.16993	2.80735	3	2.32193	1	4.39232	2.58496	1	4.39232	7.09803	4.64386	2.32193	3.45943	3.32193	3.70044	4.08746	2.32193	1	4	3.70044	4.16993	4	2.80735	1	5.49185	3.16993
RP11-48B3.3	3.80735	5.58496	2.80735	2.32193	2.58496	3.16993	3.58496	4.39232	1	5.85798	4.75489	2.80735	0	3.32193	1.58496	2.58496	1	1	6.32193	4.16993	6.10852	4.24793	3.32193	1.58496	5.70044	4.08746	1.58496	4.16993	3.58496	2.80735	5.08746	3.16993	4.08746	4.08746	4.70044	3.58496	4.39232	4.08746	2	7.85798	3	3.58496	5.61471	0	5.24793	7.49185	6.02237	2	4.64386
CTD-2284J15.1	1.58496	3.58496	1.58496	1.58496	3	4.45943	3.58496	1.58496	1	4.64386	1.58496	3.32193	1	1.58496	1	3.90689	2.80735	1	5.90689	3.70044	4.32193	3.32193	4.32193	6.44294	3.90689	3.70044	3.16993	3.16993	5.04439	3.16993	3.32193	5.16993	6.16993	3.70044	4.32193	3.32193	4.08746	4.70044	5.2854	4.58496	2.58496	3.80735	6.20945	1	6.2854	4.39232	4.75489	2	3.16993
RP11-48B3.5	2.58496	5.45943	3	4.45943	5.24793	6.08746	5	2.32193	2.32193	6.49185	5	3.90689	6.02237	4.24793	3.90689	6.40939	4.52356	3.32193	6.65821	5.49185	4.70044	5.04439	3	4.90689	5.64386	5.42626	3.45943	4.39232	4.75489	4.58496	5.12928	6.32193	7.62205	6.10852	3.90689	4.90689	3.70044	4.90689	5.55459	4.32193	4.16993	4.90689	6.37504	4.70044	6.47573	5.64386	6.83289	5.16993	5.32193
RP11-48B3.4	2.80735	6.26679	4.45943	6.12928	5.97728	9.02237	7.98299	4.39232	4.80736	9.62022	7.62205	6.70044	5.32193	5.67242	3.70044	6.47573	6.02237	5.42626	8.28077	8.32643	7.39232	6.65821	3.45943	8.03892	6.72792	6.70044	4.70044	6.30378	5	5.9542	5.93074	8.04439	7.6865	7.7211	7.16993	6.30378	5.70044	5.80736	5.12928	8.07682	5.32193	4.39232	7.57743	5.35755	9.10066	7.45943	8.04439	6.76818	6.59991
RP11-26J3.3	4.39232	4	3.16993	4.08746	5.35755	4.58496	5.80736	3.90689	4.24793	4.45943	4.45943	4.32193	1	5.12928	3.58496	3.32193	2	4.70044	5.64386	5.9542	4.16993	4.24793	3.70044	4	5.04439	4.45943	2.32193	3.90689	3.58496	4.08746	3.45943	5.16993	5.83289	6.82018	4.08746	4.16993	4.24793	3.58496	5.08746	3.32193	3.80735	5	4.45943	3.32193	6.24793	6.14975	3.80735	4.70044	4.16993
RP11-22C11.2	5.58496	5.42626	4	4.52356	6.9542	6.50779	6.04439	5.24793	5.16993	7.67242	6.59991	6.04439	5.61471	6	5.9542	7.7211	5.2854	1.58496	8.61471	7.36632	6.59991	1.58496	3.90689	5.61471	7.27612	6.50779	4.39232	5.39232	6.08746	5.08746	6.2854	8.56605	8.94837	7.93664	7.03342	6.04439	5.90689	5.64386	7.45121	0	6.74147	6.96578	7.98869	5.93074	8.33539	5.52356	6.56986	6.2854	6.76818
CTD-2006H14.2	4.58496	5.04439	4.16993	4.58496	5.35755	7.19967	6.76818	3.45943	5.70044	8.15482	7.08746	6.26679	4.58496	5.08746	3.16993	6.84549	3.16993	4.24793	6.85798	5.9542	6.83289	7.43463	4.08746	6.22882	6.20945	5.49185	4.85798	5.04439	5.75489	6.22882	5	7.13955	8.20945	7.21917	6.20945	4.70044	4.80736	5.55459	6.82018	6.40939	5.20945	5.93074	7.44294	6.20945	7.55459	7.50779	5.83289	6.37504	5.58496
KB-1208A12.3	4.85798	6.61471	4.9542	5.93074	7.06609	8.47573	8.61839	6.76818	7	8.06609	7.81378	7.17991	8.13955	7.21917	5.58496	7.7211	7.3837	7.99435	7.44294	7.49185	7.19967	8.48784	5.32193	7.86419	7.66534	7.91886	6.44294	6.18982	6.52356	7.40088	6.9542	9.56796	8.91289	7.55459	7.73471	7.02237	5.72792	6.50779	7.65821	7.59246	6.52356	7.24793	7.01123	7.40939	9.15987	8.45533	6.80736	7.80736	8.44294
KB-1410C5.5	0	3.32193	2	3.16993	3.90689	3.58496	2.58496	2.32193	1	4.39232	3.80735	2	2.80735	2.80735	2	2.58496	4.08746	3.58496	4.85798	3.32193	2.32193	5.35755	1.58496	4.16993	3.32193	2	2.32193	3	3.16993	2.80735	3.45943	4.52356	4.16993	3.70044	3.80735	2	3.80735	3.70044	4.64386	2	3.58496	2.80735	2.80735	3	3.70044	2.58496	4.70044	3	3.32193
CTD-3025N20.3	2.32193	3.90689	3.58496	4.16993	4.85798	6.78136	7.27612	0	5.2854	6.45943	6.84549	5.72792	4.39232	5.85798	3.80735	4.64386	3.32193	0	6.42626	6.72792	4.58496	7.21917	3	5.78136	5.70044	5.49185	2.32193	4.52356	4.58496	5.83289	4.64386	7.19967	6.53916	4.39232	5.88264	5	4.45943	5.45943	6.37504	6.02237	4.85798	3.45943	6.18982	3.90689	7.76818	6.88264	5.12928	6.72792	4.75489
RP11-382J12.1	0	0	1	2	2.58496	4.32193	3.58496	2.58496	1.58496	2.32193	5.67242	2.58496	4.32193	1.58496	2.32193	3.80735	0	1	3	3.16993	4.32193	3	2	2.58496	2	2.80735	1	2.80735	2	4.16993	2.58496	5.52356	3.32193	3.45943	3.32193	0	0	2.32193	3.80735	4.16993	2.32193	2.80735	2.80735	2.80735	3.58496	6.9542	5.2854	3.32193	3
RP11-521I2.3	0	3.45943	0	1.58496	3	2.32193	4	3.58496	2	4.80736	5.16993	2.80735	0	3.45943	2	1	0	3	6.24793	2.58496	3.80735	4.90689	2	3.90689	3.16993	3.58496	0	2	2.32193	3.45943	4.80736	3.58496	4.45943	4.32193	3.45943	2	2.58496	2	3.32193	3.32193	2	2.58496	3.45943	2.32193	5.16993	5.55459	4.64386	3.16993	3.45943
KB-1460A1.5	4.90689	6.06609	2.80735	5.78136	5.42626	5.97728	7.61471	5.72792	6.42626	8.29002	6.98869	5.72792	5.55459	4.75489	4.45943	5.32193	5.39232	4	6.84549	5.20945	6.79442	6.20945	5	5	6.20945	3.90689	5.16993	4	3.90689	7.67242	7.8009	7.58496	7.42626	7.44294	5	4.64386	3.45943	5.80736	5.75489	6.9542	4.45943	5.52356	8.72792	6.9542	6.6865	6.44294	8.94837	5.78136	6
RP11-760H22.2	6.02237	7.67242	6.33985	6.78136	8.16491	9.40939	7.93074	7.16993	7.27612	8.81378	6.50779	7.70044	6.33985	8.46761	4.58496	8.66178	8.56224	7.81378	9.98442	9.01959	6.02237	6.45943	5.20945	6.75489	9.5411	8.20457	2	7.41785	6.71425	6.08746	8.45943	9.40088	7.69349	9.47776	6.49185	9.25503	7.63663	6.56986	8.23841	7.45943	8.07146	7.39232	9.34651	9.94691	10.4357	8.78136	8.14466	7.34873	7.65821
BAALC-AS1	6.33985	5.52356	4.16993	3.80735	3.32193	5.12928	3.32193	6.10852	4.45943	6.26679	2.80735	3.32193	3.16993	4.08746	0	5.24793	1	4	8.56224	5.78136	6.45943	4.64386	4.32193	4.45943	6.14975	6.02237	4.08746	5.80736	5.16993	3.90689	4.75489	6.71425	8.42206	5.72792	4	2.80735	3.16993	5.08746	5.20945	5.49185	3.32193	6.22882	6.35755	6.08746	7	7.08746	4.32193	4.45943	5.32193
AC083843.1	3.80735	5	4.08746	6.33985	5.9542	4.75489	6.55459	6.14975	5.9542	6.90689	5.49185	4.85798	5.75489	4.90689	4.64386	7.06609	3.32193	3.16993	6.37504	4.80736	6.40939	6.44294	4.85798	4.24793	7.35755	5.88264	5.75489	5.39232	5.72792	6.55459	6.93074	9.53138	8.65464	5	5.58496	4.70044	4.45943	5.35755	7.53138	5.90689	4.85798	4.58496	7.03342	8.81057	8.73132	10.1085	6.6865	5.49185	7.34873
KIAA0196-AS1	1	2	0	0	0	0	2.80735	1	0	2.58496	3	1	0	1	1	1.58496	0	0	3.45943	0	1.58496	2	1	1	3.45943	2.58496	0	2.58496	0	0	0	2	3	1	1.58496	0	0	2	1.58496	2.58496	0	0	1	2.32193	2.80735	5.55459	2.32193	1.58496	2.32193
ERICD	4.16993	4.58496	3.80735	4.9542	4.08746	5.64386	6.45943	4	4.58496	5.2854	5.97728	4.75489	7.26679	6.02237	6.52356	5.80736	4.58496	4.08746	6.44294	5.35755	4.90689	6.39232	4.85798	6.59991	5.45943	5.58496	4.58496	4.39232	4.9542	4.52356	6.33985	8.07682	8.27612	5.72792	5.12928	6	4.45943	4.16993	4.32193	3.45943	4.75489	4.39232	5.85798	6.02237	6.52356	4.45943	6.84549	5.70044	5
RHPN1-AS1	6.49185	7.23841	5.04439	5.45943	5.78136	6.18982	6.18982	5	5.58496	6.42626	6.06609	5.04439	7.72792	6.45943	6.75489	6.70044	5.45943	5.83289	5.85798	6.30378	7.19967	4.32193	6.30378	6.10852	6.30378	5.39232	5	6.39232	5.9542	6.32193	6.32193	8.79116	7.44294	8.07682	7.33092	5.72792	5.49185	2.58496	6	5.70044	5.58496	6.20945	8.45121	7.29462	7.76155	5	7.17991	6.22882	6.16993
AF230666.2	2	2.32193	0	1	2.32193	4	3.32193	0	2	2.80735	4	2.80735	4.16993	1	2	2.80735	4.52356	4.08746	4.16993	4.32193	3.90689	3.80735	1.58496	3	3.90689	2.80735	1	0	2.58496	2	2.58496	4.80736	4.64386	3.90689	2.80735	0	1.58496	2.32193	2.58496	2.58496	2.32193	2	3.45943	4.16993	5.16993	6.82018	3.45943	0	2.80735
RP11-473O4.5	1	2	0	1.58496	2	0	2.32193	1.58496	0	3.58496	0	1	1	0	0	2.58496	0	0	3	1.58496	2.80735	2.58496	0	0	3.16993	1	1	0	1	1	1.58496	8.02791	3.90689	2.32193	1.58496	0	1	2	1	2.58496	0	0	1	2	4.08746	5.70044	3.32193	0	2.58496
KB-431C1.5	0	5.04439	0	0	4	2.58496	2.58496	2.58496	2.80735	4.58496	3.45943	3.58496	0	3.16993	1	3.32193	0	0	4.90689	3.90689	5.08746	4	2	0	4.85798	3.90689	2.32193	3.58496	4.16993	4.32193	3.32193	4.9542	6.39232	3.32193	4.39232	2.32193	3.45943	3.16993	4.75489	4.39232	2.80735	3.16993	3.32193	4.52356	5.67242	8.18983	4.08746	3.16993	4.64386
CTD-3214K23.1	0	1	0	0	0	2.32193	2	0	0	2.58496	0	1	3.16993	0	1	2	0	2.58496	2.80735	2.32193	2	2.58496	0	1	3.32193	2.80735	1.58496	2	1.58496	1	1	4	4.90689	3.16993	2	0	1	0	2.80735	1.58496	1	0	2.80735	3.58496	3	3	2	0	1.58496
RP11-297N6.4	2.58496	2.80735	0	1	1	2.80735	1	0	1	2.32193	1	2	1	2.58496	1.58496	2	1	0	5.24793	3.58496	1.58496	2.80735	3.32193	3.32193	3.80735	1.58496	0	1.58496	2.32193	2	3.32193	2.32193	3.32193	4.58496	2.32193	2.58496	2.80735	2	3.16993	3	1.58496	4.64386	1	1.58496	2.80735	2	3.58496	2.58496	2.58496
CTD-2547L16.1	3.58496	2.80735	2.32193	2.58496	3	4.58496	2.58496	1	3.58496	4	2.58496	2.32193	2.58496	3.70044	2.32193	2.32193	3.90689	3	4.16993	3.90689	4	3.32193	4	2.32193	4	2.32193	1	1.58496	2.58496	3	2	4.75489	4.75489	5.20945	3.16993	2	3	3	3.16993	5.67242	2	4.75489	2	1	4.39232	3.16993	3.45943	2.58496	3.45943
YTHDF3-AS1	5.55459	4.08746	1	4.70044	3.90689	8.79116	7.61471	3.80735	4.64386	5.24793	6.02237	5.88264	6.10852	6.44294	4.70044	5.32193	7.45121	7.15987	6.72792	7.11894	6.33985	5.12928	4.32193	6.18982	5.67242	4.32193	3.80735	4.39232	4.39232	3.80735	6.16993	8.04439	6.65821	7.04439	4.85798	6.78136	6.14975	3.32193	6.84549	5.55459	5	5.16993	5.90689	5.20945	6.35755	3.32193	6.12928	5.39232	4.39232
RP11-16E18.3	1.58496	4.58496	1.58496	4.08746	4.45943	4.52356	6.06609	2.58496	4.58496	5.70044	5.58496	4.08746	3.80735	4.16993	3	3.16993	2.80735	3	5.39232	5	4.90689	6.02237	1.58496	4.70044	4.70044	5.32193	2	3.58496	3	3.70044	4.32193	5.61471	5.24793	5.2854	4.90689	3.58496	4.08746	3.90689	4.32193	6.37504	4.24793	3.80735	6	5.55459	5.52356	5.85798	5.16993	4.64386	4.52356
GS1-393G12.14	2	2	0	1	2.58496	5.2854	4	2	1.58496	2.80735	4.08746	2.32193	4	2	2	3	1	1	4.75489	2	2.32193	2.58496	1	2	4.16993	1	2.32193	2	3	0	2.58496	3.32193	4.08746	0	1	2.32193	2	2.80735	4.39232	3.16993	3.16993	2	4.39232	2.58496	3.16993	2	3.45943	1	2
RP11-140I16.3	1	3.16993	1	2.32193	3.58496	5.32193	7.02237	1	3.32193	6.62936	5.45943	2.80735	4.24793	3.70044	3.70044	4.85798	4.64386	0	5.04439	3.16993	4	4.75489	0	4.80736	4.16993	2.80735	4	2.58496	2.32193	2	3.80735	4.32193	7.16993	5.04439	2.32193	4.08746	2.80735	3.45943	3.45943	5.04439	4.08746	1.58496	7.10852	2.80735	4.9542	3.58496	5.39232	3.58496	2.80735
RP11-7F18.2	1.58496	3.58496	1	0	4.32193	3.58496	4.90689	3.32193	3.45943	4.52356	4.58496	2.58496	4.16993	4.45943	2.58496	5.04439	0	0	5.35755	4.45943	4.24793	4.45943	2.32193	3.45943	4.39232	4.08746	2	4	3.16993	3.80735	4.52356	5.61471	6.10852	3.80735	4.80736	3.32193	1.58496	3.45943	4.52356	4.08746	3.45943	4.16993	4.58496	4.24793	4.80736	5.88264	5.75489	3.32193	3.90689
RP11-429J17.7	5.24793	3.70044	3.16993	3.45943	3.80735	4.52356	4.39232	3.45943	2.58496	5.70044	4.64386	2	4.58496	4.24793	0	2	2	3.32193	6.22882	5.64386	5.9542	3.32193	5.35755	4.45943	4.64386	3	3.45943	3.58496	2.58496	4.52356	5.85798	6.49185	7.49185	6	3.16993	4.39232	3.16993	4.39232	5.78136	2	4.52356	4.85798	6.88264	3	5.75489	5.61471	6.58496	4.45943	3
CTD-3065J16.9	6.37504	5.08746	2.32193	6.35755	5.80736	7.14975	7.99435	6.37504	4.85798	6.58496	7.18982	5.64386	7.11894	6.84549	6.82018	4.85798	6.45943	8.27612	7.22882	6.93074	6.16993	6.56986	6.67242	6.89482	6.45943	5.64386	5.80736	5.2854	6.04439	5.67242	7.18982	8.14975	6.98869	8.13443	5.9542	5.90689	5.32193	5.39232	7.7211	6.72792	6.02237	5.55459	6.47573	7.12928	6.52356	3.45943	5.93074	7.33985	5.90689
RP11-347C18.5	0	1	0	1	2.32193	4.45943	3.32193	0	1.58496	3	3.70044	3	0	2	2.32193	1.58496	2.32193	1.58496	3.45943	3.16993	2.58496	3.58496	0	3	3.90689	2.32193	0	1	1.58496	1	2	1.58496	2.80735	3.32193	0	2.58496	3	2.80735	2.80735	4.24793	1	1.58496	2.80735	3.16993	3.70044	4.70044	3.90689	5	2.32193
RP11-347C18.3	5.20945	2.58496	3.16993	2.58496	3.32193	4.75489	4.70044	3.16993	4.45943	3	4.32193	2.58496	2.32193	3	3.45943	2.80735	5.04439	3	5.04439	3.80735	4.32193	4.85798	3	3.90689	3.45943	2.80735	2.32193	2.80735	2.58496	2.32193	4.75489	4.45943	5.24793	4.75489	3	3	1	2.80735	3.80735	4.64386	3.58496	4	4.24793	3.70044	6.18982	4.24793	4.64386	3	3.16993
CTA-204B4.2	4.64386	6.10852	4	5.49185	6.06609	6.64386	7.47573	5.08746	5.55459	6.10852	6.37504	5.55459	6.39232	5.24793	4.70044	7.19967	5.2854	2.32193	7.56224	6.37504	6.53916	6.84549	4.64386	5.80736	6.82018	5.45943	5.04439	4.64386	5.78136	5.83289	6.64386	7.53916	8.93664	7	6.70044	4.24793	4.16993	5.72792	8.12928	6.24793	5.78136	6.39232	6.6865	6.83289	7.57743	5.88264	7.11894	6.08746	6.40939
RP11-158K1.3	4.45943	6.42626	4	5.20945	6.2854	5.64386	6.47573	5.39232	5.45943	6.94252	5.55459	5.58496	4.58496	4.58496	4.08746	7.15987	6.45943	4.08746	7.45943	5.55459	6.71425	6.85798	6.16993	5	6.85798	5.9542	4.45943	5	5.24793	5.83289	5.52356	7.08746	8.0607	6.80736	5.64386	3.70044	5.80736	6.35755	6.26679	7.41785	5	6.45943	7.29462	7.91886	7.33092	7.8392	5.93074	5.61471	6.06609
CTD-2530N21.4	3.32193	3	1.58496	2	3.16993	1	3.32193	2.32193	0	3.16993	2.32193	2	2.32193	2	2.58496	1.58496	0	0	3.32193	1.58496	3.80735	5.61471	4.16993	1.58496	2.80735	1	2	2.32193	2.32193	2.32193	4.24793	1.58496	4	3.32193	3.70044	1.58496	2	2.58496	3	6.80736	2.32193	3.58496	2.58496	2.80735	3	4.75489	3.16993	2.58496	2.80735
RP11-10N23.2	3.45943	4.52356	3.16993	2.58496	4.16993	3.32193	4.24793	4.08746	3	5.72792	4	4	0	3.58496	2.58496	5.08746	3.58496	2.58496	5.64386	3.58496	5.52356	6.02237	2	2.58496	5.88264	4.16993	2.58496	3.90689	4.58496	4.24793	4.52356	5.2854	6.55459	4.9542	4.08746	1.58496	3.70044	4.90689	4.75489	5.55459	2.80735	4.90689	6.33985	3.80735	4.80736	7.83289	4	3.90689	3.80735
KB-1732A1.1	3.45943	5.2854	3.80735	4.64386	4.24793	4.75489	5.83289	4.16993	4.80736	3.32193	5.24793	4.16993	2.32193	4.08746	4.16993	3.32193	4.32193	4.90689	5.35755	4.16993	4.75489	6.52356	5.2854	4.58496	4.70044	3.90689	4.08746	3.58496	4.39232	3.90689	4.32193	6.26679	6.45943	6.16993	3.45943	4.64386	4.16993	3.80735	4.80736	3.70044	3.70044	3.16993	4.16993	3.58496	5.32193	3.45943	4.90689	6.12928	4.75489
KB-1507C5.2	5.88264	5.52356	4.24793	5	4.32193	7.39232	5.72792	4.9542	5.90689	7.49985	6.42626	5.24793	4.75489	4.85798	3.58496	5	5.90689	4.39232	7.17991	6.71425	8.07682	5.12928	5.2854	7.05528	6.26679	5.42626	4.58496	5.9542	6.32193	6.10852	5.58496	8.87652	8.04985	7.07682	5.52356	5.35755	5.64386	5.12928	6.85798	4.85798	4.85798	6.49185	7.31288	6.44294	7.33092	7.44294	7.15987	5.61471	5.12928
ZNF252P-AS1	3.16993	5	1.58496	2.58496	4.90689	3.70044	4.52356	4.39232	3.32193	5.20945	4.9542	2.58496	6.24793	3.16993	2.32193	4.58496	2	4	4.45943	4.32193	5.52356	4.90689	3.32193	4.24793	5.12928	3.32193	3	3	3.32193	5.45943	4.64386	6.16993	6.53916	4.52356	5.83289	2	3.16993	3.80735	5.2854	4.16993	3.58496	4.32193	6.52356	5.42626	7.10852	6.08746	4.64386	3.70044	5.58496
AF131216.1	1.58496	2	1.58496	1.58496	2.32193	3	3.58496	1.58496	1.58496	3	3.58496	1.58496	2.32193	2.80735	1	3	3.45943	0	2.32193	4	2	3.80735	1	3	2.58496	2.58496	1	2	2.58496	2.80735	2.32193	3.32193	2.80735	4.24793	4.24793	1	1.58496	2.58496	2	3.16993	3	2	2	1.58496	3.45943	1	2.32193	1	2
AF131216.6	3.32193	1	2	1.58496	2.58496	1	2.58496	2.58496	1.58496	3	0	2	0	1	1.58496	1	0	0	4.08746	2.32193	1.58496	3.32193	1.58496	2.32193	5.16993	2	2	2	2	2.32193	4	2.32193	2.58496	1	3.16993	2	2	2.80735	0	4.08746	1	2.32193	1	2	3.58496	8.08215	2.80735	1.58496	3
RP5-855D21.3	2.58496	4	1.58496	3	3	4	5.72792	1	2.80735	4.75489	3.80735	3.16993	2.80735	3.80735	3	4	1	0	4.52356	4.80736	3.80735	6.22882	2.32193	2.58496	5.55459	4.45943	2	3.16993	4	3.16993	3.70044	3.80735	3.70044	3.70044	4	3.58496	2	3.58496	3.16993	3.16993	3.58496	2.58496	2.58496	3	2.32193	6.35755	3	2	4.24793
RP5-855D21.1	2.32193	1	1.58496	1	2.58496	2.58496	4.70044	2.58496	1	4	1	3.32193	0	1	1.58496	3.70044	0	0	4.90689	3.32193	2	5.16993	3.32193	1	4.90689	2.80735	0	1	3.16993	2.80735	3.58496	2.32193	3.32193	2.80735	3.16993	0	3.16993	3.16993	2.32193	3.45943	2.32193	1.58496	0	3.32193	2.58496	5.85798	1.58496	1.58496	2.80735
RP5-855D21.2	0	1.58496	0	2	3.16993	4.45943	4.45943	1	3.80735	3.80735	4.90689	3.70044	4	2.32193	1	2.80735	0	0	3.32193	3.58496	2	4.32193	1.58496	3.90689	4.24793	3.16993	0	2.32193	1	2.58496	2.80735	3.70044	3.45943	3.70044	3.32193	0	1.58496	2.80735	5.04439	3.45943	2.32193	2.58496	2	3.16993	4.16993	6.12928	2.58496	4.08746	2.58496
RAD21-AS1	1	1.58496	1	1.58496	1.58496	4.39232	3.32193	4.64386	1	3.16993	1	2.32193	1.58496	2.80735	1.58496	4.08746	0	0	3	4.08746	4.70044	4.32193	0	2.32193	1.58496	2.80735	0	1.58496	3.16993	2.80735	2.80735	2.58496	5.67242	4.08746	3	2.58496	2.32193	3.16993	2	3	0	4.16993	4.39232	3.90689	4.24793	2.58496	2.58496	2	2.58496
RP11-1149O23.2	2.32193	4.90689	3.16993	2	3.32193	4.85798	5.32193	2	4.45943	7.02237	3.80735	4.16993	0	3.80735	4.90689	1.58496	4	3.80735	7.3837	5.88264	4.24793	3.45943	2.58496	5.97728	5.08746	5.2854	2	4.58496	4	3.58496	4.64386	5.04439	5.80736	4.16993	2.32193	5.20945	4.58496	3.16993	3.70044	2.32193	4.39232	3.90689	4.75489	4.70044	3	6.22882	6.53916	5.24793	4.24793
RP11-1149O23.3	6.42626	6.55459	4	5.52356	5.08746	7.34873	6.82018	5.88264	6.06609	8.24793	5.12928	5.49185	4.90689	7.54689	7.2854	4.70044	4.64386	4.9542	8.14466	6.14975	5.88264	4.39232	6.18982	6.61471	5.58496	5.42626	4.08746	4.75489	5.78136	5.45943	6.24793	5.90689	6.02237	5.49185	5	5.55459	5.61471	4.64386	4.9542	1	5.83289	5.72792	6.76818	6.80736	4.90689	4.80736	7.65821	6.32193	6.71425
CTD-2517M22.14	6.20945	5.52356	1	4.85798	6.98869	4.90689	6.35755	4.80736	4.24793	6.37504	5.93074	5	3.45943	4.90689	4.52356	2.32193	0	1.58496	6.10852	4.45943	5.49185	5.52356	6	4.58496	7.10852	4.52356	3.32193	5.35755	5.32193	5.70044	7.21917	7.59246	7.5157	5.2854	6.16993	3.80735	3.70044	4.85798	9.44708	6	4.75489	5.04439	6.94252	6.76818	7.18982	5.75489	6.14975	5.52356	5.2854
KB-431C1.4	6.10852	8.08215	5.45943	4.58496	6.96578	7.80736	7.34873	4.90689	6.83289	8.32643	6.91886	7	5.08746	7.27612	6.02237	6.49185	5.42626	4.9542	8.00563	7.85175	6.78136	7.90087	6.20945	6.88264	7.70736	7.70044	4.52356	6.85798	6.91886	6.83289	7.07682	8.64386	9.58308	9.21917	6.61471	7.15987	6.49185	7.37504	8.01681	7.14975	6.49185	6.44294	9.2738	8.13443	9.02791	9.02791	6.96578	7.15987	7.10852
CTD-2292P10.4	2.80735	3.90689	2.32193	2.80735	0	1.58496	3.45943	1	1.58496	4.9542	2.32193	3.32193	2	2	1	4.32193	0	2.80735	3.80735	2.58496	4.32193	5.67242	4.24793	3.80735	2.32193	3.32193	2.32193	1.58496	2.80735	2.80735	3.90689	5.83289	5.78136	4.45943	3.90689	3.70044	3	0	3.70044	2	3.32193	3.70044	2.58496	3.90689	6.08746	3.70044	4.75489	3.16993	3.58496
RP11-267M23.4	3.32193	2.32193	2.58496	2.80735	3.16993	4	5.52356	1	2.80735	3.70044	3.80735	3	3.58496	3.80735	2.58496	5.32193	4.08746	0	3.70044	5.35755	4.64386	4.52356	2.80735	4.24793	2.80735	2.32193	2.80735	3.16993	2.80735	2.58496	3	6.08746	6.16993	5.61471	3.90689	0	2.80735	3	5.45943	2.58496	2	4.16993	5.64386	3.16993	5	3.90689	4.16993	3.70044	3.45943
OTUD6B-AS1	6.56986	8.41363	6.94252	7.59991	8.26679	9.45327	9.29002	7.64386	7.90689	10.8549	8.33539	8.2854	7.77479	8.79766	7.72792	9.21189	5.55459	8.44708	10.1472	9.96434	9.55075	10.4419	7.16993	8.90689	9.61102	8.81378	6.22882	7.82655	8.32193	8.27612	8.89482	11.4383	10.7515	10.5915	9.14211	8.3837	8.33092	8.10852	7.65105	9.71768	7.75489	8.34873	10.5411	8.43463	10.2691	9.30834	9.99718	8.48382	8.67243
RNF139-AS1	4.24793	6.72792	2.32193	4.9542	6.47573	5.58496	5.64386	5.90689	5.2854	7.30378	6.82018	5.35755	6.02237	4.58496	4.45943	6.80736	0	4.9542	6.88264	5.39232	7.67242	6.24793	4.9542	5.32193	7.21917	5.78136	4.08746	4.58496	5.08746	5.90689	6.26679	6.83289	8.07682	7.02237	5.93074	4.90689	3.70044	5.61471	7.26679	7.86419	5.20945	5.88264	6.53916	8.02791	7.61471	7.78136	6.33985	5.90689	7.7211
RP11-110G21.1	5.80736	5.90689	4.64386	5.39232	5.67242	8	6.65821	5.80736	5.88264	6.61471	6.18982	5.39232	7.47573	6.9542	5.16993	6.79442	6.90689	6.20945	7.09803	7.33092	7	6.9542	7.03342	6.61471	6.26679	5.72792	5.39232	5.64386	6.50779	5.32193	6.32193	7.88264	9.03617	7.31288	6.08746	6.39232	5.90689	5.55459	7.58496	6.59991	5.61471	5.75489	7.07682	6.55459	6.97728	5.20945	6.18982	6.06609	6.75489
CTD-2541M15.1	4.16993	1.58496	3.16993	2.32193	3.32193	5.24793	5.49185	3.32193	3.45943	4.85798	5.72792	3	2.58496	4.08746	3	4.32193	0	3.32193	5.9542	5.42626	4.32193	6.06609	4	4.52356	5.72792	4.64386	2.32193	5.20945	3.45943	3.58496	5.16993	5.12928	5.2854	5.08746	3.32193	1.58496	3.16993	3.80735	4.75489	5.72792	3.80735	5.70044	2.80735	3	4	5.9542	4.16993	3.32193	3.32193
CTD-2336O2.1	6.9542	5.85798	4.85798	7.49185	6.65821	9.53138	8.29002	5.72792	6.76818	8.42206	7.16993	7.60733	7.24793	8.63299	6.52356	6.88264	8.27146	6.49185	7.9542	8.66178	7.04439	8.26679	7.03342	8.40939	7.21917	6.56986	4.64386	7.04439	6.96578	8.33985	7.23841	8.05528	7.3837	8.42627	6.02237	7.55459	7.72792	6.82018	7.93664	8.13955	6.59991	7.53916	7	8	7.40939	6.2854	7.76155	7.19967	6.58496
RP11-37B2.1	5.85798	6.80736	5.08746	6.06609	6.62936	7.30378	9.14466	7.08746	7.67948	7.92481	7.33092	6.76818	5.64386	6.70044	6.02237	6.58496	6.02237	4.9542	9.20701	7.77479	7.46761	7.78136	6.67242	6.72792	8.24317	7.74819	5.42626	6.72792	6.87036	7.15987	8.03342	9.97011	8.77149	7.6865	7.04439	5.39232	7.12928	7.09803	7.91289	6.56986	6.42626	7.02237	6.85798	6.06609	8.54689	11.8222	7.92481	7.63663	8.32193
RP11-410L14.2	3.58496	0	1.58496	4	3	6.12928	3.90689	4.9542	3.16993	6.33985	5.58496	3.80735	3	5.42626	5.32193	3.16993	3.45943	2.32193	5.52356	5.20945	5.12928	5	3	5.24793	5.04439	2.32193	4.52356	2.80735	2.58496	2.58496	4.52356	6.49185	5.70044	6.67242	3.58496	3.45943	3.32193	3.80735	6.08746	4.80736	4.24793	5.04439	6.2854	4.52356	5	4	5	4.32193	3
RP13-582O9.5	7.13955	5.20945	5.16993	6.37504	6.61471	9.35315	10.0768	5.93074	6.12928	8.56605	7.39232	6.76818	8.45533	8.99435	6.35755	6.82018	8.14975	7.72792	7.37504	8	6.74147	6.93074	7.77479	7.18982	7.96	5.61471	5.2854	6.37504	6.37504	6.02237	8.07146	8.89785	8.67243	8.93958	6.52356	6.24793	5.88264	6.64386	8.42206	7.12928	6.44294	6.72792	9.46557	7.8392	8.14975	5.24793	7.87652	7.78136	6.30378
SNHG6	10.6768	9.46148	8.80735	10.1408	10.9679	12.6904	12.614	8.71768	11.0334	12.2207	9.97442	10.6724	14.0625	11.6421	10	11.1561	11.1039	11.9912	11.8392	11.5093	10.6466	11.9185	10.0182	11.1046	11.1966	11.6551	9.37504	10.4594	11.0063	10.9629	11.1389	13.7858	12.781	12.2799	10.4429	9.98869	9.65464	10.2276	11.9407	12.1542	10.102	10.7855	13.7683	10.1033	11.8029	9.86728	11.2668	11.9091	10.5934
CTD-2647L4.4	1.58496	4.39232	1.58496	3.90689	3.90689	3.16993	4.24793	3.16993	2.32193	4.52356	4.45943	4.08746	2	4.32193	4.58496	2.80735	0	0	5.52356	5.04439	4.08746	5.88264	4.08746	2.58496	6.32193	4.64386	2.80735	3.70044	4.39232	2.58496	6.37504	2	3.70044	4.64386	4.52356	3.90689	4.32193	4.64386	3.16993	6.50779	3.58496	5.39232	4	3.58496	3.90689	8.32643	5.20945	4.24793	5.20945
RP11-115C21.2	6.97728	6.50779	5	6.67242	7.09803	8.79116	8.91588	6.62936	6.76818	8.36194	7.82655	7.12928	7.39232	8.27612	8.84235	6.61471	4.85798	6.55459	8.98869	8.65821	5.83289	9.57932	6.26679	7.57743	8.54689	6.93074	6.14975	7.31288	7.17991	6.70044	7.30378	8.35315	6.75489	8.53138	7.91289	7.56986	7.19967	6.30378	8.38802	7.64386	7.52356	7.32193	6.02237	6.52356	7.67948	5.90689	7.11894	7.72792	6.84549
B4GALT1-AS1	4.90689	4.16993	2.58496	3.80735	4.85798	5.45943	4.32193	1.58496	4.39232	4.58496	4.70044	4.52356	5.45943	3.32193	2.32193	3.70044	4.52356	3.58496	4.75489	5.64386	3.70044	2.58496	3.80735	5.2854	4.45943	4.90689	0	3.58496	2.80735	3.16993	3	4.45943	5.52356	5.52356	3.70044	4.32193	4.90689	3.70044	3.45943	3.16993	4.52356	3.16993	5.20945	6.14975	5.55459	4.9542	5.16993	3.80735	4.90689
RP11-88I18.2	1.58496	2	1	0	2	3.16993	2.58496	1	1.58496	2.80735	1.58496	2.32193	1	0	1.58496	3.16993	0	0	4.39232	2.58496	2	3.32193	3.16993	2.32193	4.52356	2	1	2	2	2	1	0	3.32193	3	3	1.58496	1.58496	2.80735	2.32193	3.58496	1	2.80735	3.32193	2.80735	4.45943	6.56986	5.45943	2	1.58496
RP11-475I24.3	0	0	0	0	0	0	1	0	0	2.58496	1	0	3.16993	0	2	1	0	1	0	2	0	0	1	0	2.80735	0	0	0	1	0	0	2	2.58496	0	0	1.58496	0	1	1	0	0	0	3.45943	1.58496	1.58496	0	3	0	0
RP11-262H14.4	2.80735	2.32193	2.32193	2.80735	2.32193	3.58496	3.80735	3	3	5.04439	5.52356	1.58496	6.45943	4.52356	3.80735	3.16993	5.12928	6.22882	5.9542	4.16993	3.45943	5.24793	1	2.80735	4.16993	4.64386	1.58496	4.08746	3.58496	2	3.70044	2.58496	3.45943	3.32193	5.12928	3.16993	4.08746	2.80735	2.80735	3.80735	3.45943	3.16993	4.80736	5	5.49185	4.52356	4.24793	2.58496	4.32193
RP11-554F20.1	2.58496	0	1.58496	0	0	3	1	0	0	2.32193	1.58496	2	0	0	0	2	0	0	3	0	3.58496	2.32193	1	2.32193	2	0	2	2	2	0	1.58496	2.58496	3.32193	0	1	1.58496	2	1.58496	2.58496	1.58496	2	1	1.58496	1	1.58496	4.32193	2	0	2.32193
RP11-305L7.7	1.58496	2.80735	2.58496	0	2	2.80735	3.32193	2	3	5.16993	0	0	2	3.70044	1	5.35755	3.32193	0	3.70044	2.58496	3.70044	1	2	0	4.24793	1.58496	0	3.32193	2.58496	2.32193	3.16993	4	6.04439	2.80735	3.32193	2	1.58496	3	4.45943	2	2	2	4.52356	5.2854	4.45943	7.61471	5.12928	0	3.70044
RP11-4O1.2	4.85798	6.18982	5.32193	5.08746	5.85798	7.75489	5.08746	4.85798	6.78136	7.34873	7.04439	6.67242	4.24793	5.70044	4.52356	6.67242	4.24793	4.39232	7.80736	7.17991	5.83289	4.52356	6.14975	6.39232	7.12928	7.25739	5.90689	5.45943	6.91886	6.02237	5.9542	3.80735	6.10852	6.22882	5.04439	6.74147	7.09803	7.45121	4.9542	8.04439	6.90689	4.45943	6.24793	7.32193	6.78136	8.01681	7	6.61471	4.90689
LINC01410	3.45943	4.75489	3.90689	4.70044	5.78136	6.78136	5.90689	3.90689	4.80736	6.12928	7.31288	1	4.75489	5.08746	5	6.37504	2.80735	1	4.85798	3.90689	6.06609	7.85175	4.75489	2.58496	5.08746	4.75489	5.45943	6.26679	4.64386	4	4.90689	7.73471	4.52356	3.16993	6.87036	3.70044	4.45943	4.24793	6.06609	2.32193	2.32193	3.58496	6.65821	4.80736	5.61471	6.79442	6.37504	4.16993	5.24793
RP11-70L8.4	1.58496	3.45943	2.32193	0	2.32193	2	5.61471	2.80735	2	4.58496	0	3.32193	1	2	2.80735	3.32193	0	2.58496	5.24793	3.45943	3.58496	4.52356	3.32193	0	6.35755	4.39232	2	3.32193	3.16993	4.52356	3	2.32193	5.32193	3	4.75489	0	2.32193	3.45943	3.90689	5.52356	3.16993	3.16993	4.75489	2	4.45943	9.74987	3.80735	1.58496	4.39232
RP11-121A14.2	2.32193	2	2	2	3	3.70044	3.58496	3	0	3.45943	3.32193	1.58496	3.90689	1.58496	0	3.45943	0	1.58496	4.24793	3.16993	3.45943	1.58496	0	2.80735	3.58496	3.16993	0	2.32193	1.58496	1	2.58496	2.80735	4.08746	3.45943	2.32193	1.58496	0	3.16993	3	0	1.58496	2	3.32193	4.16993	3.58496	7.2854	3.16993	3.16993	1
PPP1R26-AS1	6.24793	6.80736	5.12928	4.64386	6.2854	7.52356	5.97728	5.80736	6.6865	6.83289	6.59991	6.33985	5.12928	5.58496	3.16993	6.88264	4.16993	3.16993	8.58872	7.04439	6.97728	5.08746	5.70044	6.89482	7.33092	6.71425	5.08746	5.72792	6.16993	6.65821	5.83289	7.77479	8.55842	7.39232	4.70044	5.70044	6.06609	5.55459	6.96578	6.42626	6.6865	6.70044	8.66534	8.45533	7.30378	7.09803	8.12928	5.85798	6.82018
RP11-426A6.5	3.16993	2.80735	1	1.58496	2.58496	4.52356	5.04439	2.80735	3.32193	3.58496	4.39232	3	0	2.32193	3.16993	2.80735	3.16993	0	5.04439	3.58496	3.70044	3.16993	3	3	5.04439	3.45943	1.58496	3.32193	2	4.64386	2.80735	4.39232	4.45943	3.58496	2.32193	1	1	2.80735	4.70044	2	2.58496	1.58496	3.32193	2.80735	4.08746	2	4.16993	3.58496	2.32193
RP11-432J22.2	3.90689	2	2	2	3.58496	5.12928	4.80736	2.58496	3.58496	3.32193	3.80735	2.80735	4.32193	3	3	4.70044	1.58496	2.32193	5.2854	4.39232	4.16993	5.04439	3.58496	4.08746	4.85798	3	1.58496	3.80735	3.16993	3.16993	4.24793	5.49185	6.08746	4.90689	3	3.16993	2.80735	2.32193	3.58496	3.45943	3.58496	4.16993	3.90689	5	4.32193	5	4.85798	3.16993	3
RP11-339B21.10	1	2	0	1.58496	2.58496	9.44915	1.58496	3.16993	2	3.90689	3	2.58496	2.32193	3.45943	4	1	5.08746	6.12928	7.74819	4.52356	3	3.16993	2.32193	4.70044	4.70044	2.80735	3.70044	2	2.32193	1.58496	2.32193	3.16993	4.24793	5.08746	2.58496	2.58496	2	1	2.32193	3.80735	4.16993	1.58496	2.80735	3.16993	3.80735	2.80735	2.58496	4.45943	3
RP11-575L7.8	1.58496	1.58496	0	1.58496	3.16993	1.58496	2.80735	3.32193	2.80735	4	3.16993	3	1.58496	1.58496	2	2.32193	2.58496	0	4.9542	2	4.24793	4.16993	1.58496	2	6.22882	3	2	3	2.58496	2.58496	4.24793	1.58496	5.97728	3.58496	4	3.32193	2.32193	4	3	3.70044	2.58496	2.58496	3.90689	3.70044	3.58496	6.04439	4.24793	2.58496	3.58496
RP13-225O21.2	2.32193	2.32193	1.58496	1	2.80735	0	1.58496	2	1	3	3.16993	1.58496	0	1	2.58496	2	0	0	4.90689	2.80735	2	0	2	0	5.45943	2.80735	0	1	2	1.58496	1.58496	0	3.32193	1	0	0	2	3.16993	3.45943	0	0	2.58496	1	4.32193	3.16993	5.83289	3.45943	0	2
MAN1B1-AS1	5.75489	5.45943	5.12928	6.14975	5.12928	7.5157	6.30378	4.85798	4.85798	5.08746	5.70044	4.75489	5.70044	6.35755	4.70044	6.40939	5.32193	5.20945	7.5157	6.97728	5.78136	5.55459	4.80736	6.18982	6.42626	4.85798	4.16993	4.70044	6.02237	4.08746	5	7.57743	7.90087	6.90689	4.75489	6.74147	5.39232	4.39232	5.67242	5.9542	5.97728	4.80736	7.20945	6.39232	6.72792	2.32193	5.67242	4.32193	5.45943
RP11-355O1.11	3.58496	4.24793	3.58496	3.70044	5.90689	5.9542	6.62936	4.32193	5.16993	6.72792	6.24793	5.49185	3.90689	4.70044	4.24793	6.78136	5.08746	4.16993	7.34873	7.18982	5.90689	6.22882	4	4.08746	7.30378	6.56986	4.52356	5.2854	5.04439	5.49185	4.90689	6.04439	7.35755	6.20945	5.90689	5.78136	5.12928	5.75489	6.16993	5.90689	5.55459	5.24793	6.42626	6.45943	6.32193	7.19967	5.72792	5.85798	6.06609
MIR600HG	8.82018	6.91886	5.32193	5.90689	7.96	6.04439	7.59991	7.03342	6.14975	7.91289	7.7879	6.53916	5.52356	5	5.61471	7.97728	4.32193	5.39232	8.73132	6.56986	8.53138	7.61471	7.31288	6.32193	9.32643	6.56986	7.20945	7.75489	6.40939	6.85798	8.40939	7.7211	9.29921	8.08215	6.72792	5.39232	5.93074	7.76155	7.59246	9.46557	6.55459	7.20945	8.25267	8.11374	7.69349	10.0715	8.83289	6.76818	6.88264
CCDC183-AS1	6.10852	7.20945	3.16993	5.39232	6.30378	6.24793	6.47573	5	5.16993	7.61471	5.70044	6.08746	5.24793	4.52356	4.52356	4.52356	5.04439	5.90689	6.87036	6.24793	6.78136	5.24793	7.39232	6.80736	6.33985	5.83289	5.80736	5.04439	5.67242	6.70044	5.67242	6.47573	7.3837	8.29462	5.9542	4.9542	6.47573	5.39232	6.55459	4.80736	5.9542	4.90689	7.59246	8.03342	6.84549	5.83289	6.96578	6.53916	6.49185
C9orf163	5.32193	3.58496	1.58496	3	4.90689	4.70044	6.20945	3.70044	3.32193	3.32193	5.52356	4	6.16993	3.90689	3.90689	3.32193	1	3.16993	4.9542	4.16993	4.45943	3.58496	5.12928	4.32193	4.75489	5.32193	3.16993	4	4.45943	4.16993	4.90689	4.75489	5.42626	3.58496	4.45943	4.39232	3	4.08746	5.97728	2.58496	5	4.32193	5.49185	5.42626	3.45943	4.32193	5	4.80736	3.58496
RP11-613M10.6	5.20945	3.45943	4.24793	4.64386	4.90689	5.88264	7.13955	3.32193	4.85798	6.33985	6.22882	4.58496	7.33985	3.80735	6	5.20945	7.32193	8.38802	5.58496	4.39232	5.45943	8.0607	5.90689	5.20945	5.08746	4	4.80736	3.90689	4.90689	5.58496	6.32193	5.55459	7.20945	5.67242	5.75489	4.45943	4.24793	4.80736	5	8.07146	5.35755	3.32193	6.93074	5.32193	5.64386	4.52356	6.32193	5.83289	4.85798
RP11-408A13.4	2	3.90689	1	2	4.24793	4.16993	4	2.58496	3.45943	4.45943	4.90689	3.80735	3.45943	2.80735	3.90689	4.16993	3.70044	4.39232	5.20945	4.39232	6.33985	4.45943	1.58496	3.32193	5.12928	3.32193	1	3.80735	3.80735	4.24793	3.80735	4.9542	6.16993	4.45943	3.32193	3.58496	2	4.70044	6.24793	4.16993	3	2	3.16993	4.39232	5.78136	6.80736	3.58496	5.49185	4.70044
RP11-537H15.3	1	2.80735	2	0	3.45943	0	1	1.58496	1.58496	2	2.32193	1	1	1	0	0	0	0	4.08746	2.58496	2	1.58496	1	2	3	3	1	1.58496	2.58496	1.58496	1	2.80735	2.58496	1.58496	2.58496	0	1	2.58496	1.58496	2.58496	1	3.16993	1.58496	2	3	5.39232	2.58496	0	3
RP11-195F19.30	0	0	0	2.32193	1.58496	1	2.80735	1.58496	1.58496	3.45943	4.16993	1	3.90689	0	3	2.32193	0	0	2.32193	0	2	4.58496	2	3.16993	4.58496	2.58496	1	0	2.32193	0	3.32193	3.70044	4.52356	1	4.9542	2.58496	1	2	3.16993	2.80735	1	2.80735	3.32193	2	2.58496	2.58496	3	3	1.58496
RP11-498P14.3	0	1	0	0	0	4.39232	2.80735	1	0	5.70044	0	2.58496	2.32193	1.58496	1	2	2.32193	2.32193	1.58496	4.39232	2.58496	6.24793	0	4.16993	5.45943	1	0	2.32193	3	1	2	4.39232	2	5.08746	2.80735	3	2	2.32193	2.80735	3.70044	1	0	4.9542	4.52356	4	0	3	2.80735	1
XXyac-YRM2039.3	0	0	0	0	1	1	2	0	1	1.58496	0	2.58496	1	0	0	0	0	0	0	0	1	1	0	2	2.80735	1	0	0	1	1	0	2.32193	1	2.32193	1	0	0	0	0	1	0	1	1	0	0	3.90689	2.58496	0	2
RP11-216B9.6	3.80735	3.70044	2.32193	2.58496	4.9542	4.9542	5.08746	2	3.80735	4.9542	4.16993	4.16993	5.39232	3.45943	3.80735	4.32193	1.58496	2.32193	4.52356	4.08746	4.75489	4.70044	3.32193	5.16993	4.58496	4	1	3.80735	4.08746	3.90689	3.58496	4.90689	6.75489	5.08746	3.90689	3.90689	3.70044	3.80735	3.70044	4.70044	4.16993	3.80735	2	4.85798	4.39232	5.45943	4.75489	4.39232	4.16993
RP11-216B9.9	2	3.70044	3	1	4.9542	2.58496	3	1	3.58496	3	3.16993	2.80735	4.08746	2.80735	2	4.32193	0	0	3.70044	1.58496	4.39232	2.32193	2	0	4.45943	2	2.32193	2.80735	3.80735	2.32193	4.24793	2.58496	4.24793	3.80735	3.58496	3.58496	2	3.58496	3.80735	3.16993	3.70044	1.58496	3.16993	3.70044	4.16993	3.45943	3.16993	3.45943	3.16993
RP11-764K9.1	0	1	1	0	0	2.80735	2	0	0	2.32193	2	1	0	0	1.58496	1.58496	0	0	1.58496	1	0	4.08746	0	1	0	1	2.58496	0	1	0	0	4	1	1	1.58496	0	0	0	0	0	0	1	3	1	2.32193	2.32193	1.58496	0	1.58496
RP11-435O5.5	2	3	0	3	2.32193	3.45943	4.52356	3.16993	2.80735	4.58496	2.32193	2	5.70044	3.90689	2.32193	4.75489	2	3.70044	5.04439	4.24793	3	3.16993	2.32193	4	5.04439	3.32193	3.45943	3.45943	3.32193	2	2.32193	6.53916	6.6865	3.80735	2	3.16993	2	4.24793	1.58496	4.39232	3.16993	4	5.93074	3.32193	4.45943	5.64386	4.08746	2.80735	2.80735
RP11-513M16.7	1	1.58496	3	1.58496	3.58496	5.67242	5.20945	1	2	5.80736	3.32193	3.80735	3.58496	3.80735	3.16993	3.70044	5.32193	2.80735	4.9542	3.45943	3.32193	4.52356	1	2.80735	5.93074	3.90689	1.58496	2.80735	2.32193	4.52356	2	3.32193	4.70044	4.32193	3.58496	5.32193	4.45943	4.80736	1	5.35755	3.16993	2.58496	6.78136	3.58496	5.08746	7	4.39232	3.58496	2.80735
RP11-513M16.8	3.32193	4.64386	3.70044	4.9542	4.90689	6.35755	5	3	4.52356	6.75489	4.64386	5.08746	4	3.45943	4.16993	4.16993	2.32193	3.70044	5.64386	5.58496	4.16993	5.39232	1	5.90689	6.18982	4.85798	2.58496	3.58496	3.90689	5.04439	3.70044	4.80736	5.78136	6.08746	3.45943	5.16993	5.04439	4.85798	4.39232	6.10852	4.16993	3.70044	7.02237	5	6.93074	6.16993	5.70044	5.20945	3.90689
RP11-363E7.4	4.52356	6.26679	5.90689	5.42626	7.09803	8.07146	7.44294	5.70044	7.55459	9.10066	7.36632	5.70044	6.30378	6.58496	7.52356	7.27612	5.67242	3.80735	9.63299	7.62936	7.14975	7.8009	5.35755	8.33092	8.48784	8.65821	4.39232	6.58496	7.41785	6.08746	6.87036	7.06609	9.71768	6.49185	7.67948	6.06609	6.85798	6.79442	7.44294	7.37504	7.04439	6.20945	10.0688	7.21917	7.63663	8.81057	6.37504	7.18982	7.46761
RP11-2B6.2	0	0	0	0	1	1.58496	2.32193	0	1.58496	2	0	0	1	0	0	0	0	2.58496	2.80735	0	1.58496	1	0	0	2.32193	0	0	2	0	1.58496	0	1.58496	2.80735	1	1	1.58496	0	1.58496	1.58496	1	0	0	2	4.70044	2	7.74819	1	0	0
SNHG7	11.7035	8.25739	7.36632	9.16491	10.3163	11.8226	11.388	7.12928	9.60177	10.4988	10.1421	9.93516	11.5892	10.8234	8.6865	9.34207	9.34651	11.7056	11.236	11.2282	9.25974	10.6777	9.98584	10.0014	10.9564	9.91588	10.3332	10.1861	10.4252	9.45533	9.40301	12.7432	11.2946	10.6909	8.90689	9.783	9.13699	9.39874	10.6129	10.8665	9.80735	9.79279	12.9007	8.76155	10.6239	9.04439	11.1033	9.63663	9.56605
C9orf147	5.2854	3.58496	1.58496	3.45943	3.90689	4.52356	4.08746	3.16993	3.45943	4.24793	5.12928	3.32193	4.16993	2	1	3.90689	5.04439	1	5.08746	3.90689	5.32193	3.70044	4.64386	3.80735	4.85798	3.16993	3.45943	3.70044	2.80735	3.32193	3.58496	4.70044	5.20945	4.39232	3.90689	3.45943	3.58496	3.32193	4.64386	5.08746	4.24793	4	5.24793	4.75489	4	6.26679	4.39232	2	3.32193
EBLN3	9.43254	10.0566	8.44708	8.49185	10.0875	10.6751	10.2021	8.59619	9.93811	11.4268	9.84862	10.0553	8.16491	8.7211	9.74651	10.1712	7.2854	7.50779	11.9784	11.1383	11.388	11.7326	9.31288	9.86109	11.9252	10.9211	7.44294	9.96723	10.0954	10.236	10.2324	10.3848	11.7347	10.3815	11.0485	9.78627	10.1046	10.4584	10.0056	12.0721	8.94252	9.9571	11.3821	11.1867	11.5401	11.8971	10.8431	9.80735	10.446
CDC37L1-AS1	4.90689	2	2.80735	3.45943	3.16993	7.55459	5.49185	3	3	6.02237	4.39232	3.16993	5.49185	4.58496	4.80736	3	6.72792	3.32193	5.08746	5.75489	5.24793	3.70044	3.45943	5.55459	3.90689	4.08746	0	3.58496	4.08746	2.58496	3.45943	4	6.20945	5.78136	3.90689	2.80735	3.32193	3.32193	4.64386	4.08746	4.24793	5.2854	6.33985	4.58496	6.02237	3	4.24793	3.90689	3
SMC5-AS1	3.45943	3.58496	0	2	5	4.9542	3.90689	2.80735	4.39232	4.80736	4.45943	2.32193	4	2.32193	2.80735	4.32193	2.58496	1	5.70044	3.32193	4.39232	2.80735	2.80735	4.08746	4.32193	3.45943	3	3.70044	2.80735	2.32193	3	4.16993	4.24793	0	4	1	2.80735	4.16993	4	2.58496	3.16993	3.90689	3.70044	3.32193	4.39232	6.94252	5.08746	2.58496	3.45943
RP11-522I20.3	5.12928	4.24793	3.45943	4.85798	4.45943	7.72792	7.12928	4.39232	5.61471	6.20945	5.75489	5.08746	4.64386	4.80736	4.80736	5.88264	5.04439	4.70044	6.26679	6.96578	5.2854	4.58496	5.24793	6.04439	5.90689	5.35755	2.58496	4.75489	5.45943	4.80736	4	6.87036	7.56986	6.22882	5.88264	4.39232	5.20945	5.49185	5.39232	3.70044	5.16993	6.18982	5.75489	5.16993	6.98869	4.39232	5.93074	4.64386	4
GLIDR	4	3	3.32193	3.90689	4.08746	4.24793	5.35755	2.80735	4.32193	5.72792	4.39232	3.32193	5.88264	4.32193	4	4.64386	5.32193	6	6.30378	5.93074	4.70044	5.24793	2.32193	5.39232	5.85798	4.70044	3.45943	3.16993	3.58496	2	4.45943	4.64386	5.04439	5.49185	5.32193	3.70044	4	4.75489	2.58496	4.45943	3.90689	2	6.39232	6.2854	5.80736	5.08746	5.61471	3.70044	4.16993
RP11-195F19.9	0	1.58496	2.32193	3.16993	1	4.52356	4.58496	1.58496	2.58496	5.72792	2.58496	2.80735	3.16993	0	3.58496	5.16993	0	2.58496	3.16993	3.80735	4.85798	5.49185	4.9542	3.32193	6	3.58496	1.58496	3.45943	2.58496	3.90689	5.08746	4.52356	7.09803	1.58496	6.14975	1.58496	4.16993	4.64386	4.39232	4.45943	2.32193	4.85798	4.39232	4	3.16993	2.80735	4.70044	2.58496	4
LINC00476	6.37504	5.04439	4.58496	6.42626	6.16993	8.20457	7.10852	5.32193	6.58496	7.20945	7.11894	6.45943	6.10852	6.12928	6.49185	7.06609	5.08746	5.83289	8.11894	6.30378	7.08746	6	5.97728	6.40939	7.85798	6.64386	4.45943	6	5.72792	4.85798	5.20945	7.07682	8.08215	6.50779	5.04439	6.2854	6.33985	5.83289	6.79442	6.53916	6.83289	6.53916	7.12928	7.16993	6.70044	7	7	6.10852	6.02237
RFX3-AS1	4	2	1	2.32193	1	6.37504	2.80735	2.32193	3.58496	5.93074	4	4.39232	0	0	1	3.58496	1	0	6.30378	4.16993	5.88264	2.80735	3.70044	3.16993	5.35755	4.64386	1.58496	4.52356	4.75489	0	4.08746	4.32193	4.32193	3	4.52356	2.32193	2.32193	3.58496	4.64386	4.08746	4.16993	5	5.12928	3.70044	5.39232	6.72792	4.39232	2.58496	4.75489
ARRDC1-AS1	8.47573	7.76155	5.78136	7.79442	8.23841	9.96	9.32643	7.74147	8.31288	9.13699	9.29921	7.55459	9.51767	8.07682	7.89482	8.05528	9.00843	8.48784	8.85175	8.30834	8.07146	7.81378	7.6865	8.39232	9.07414	7.56986	7.65105	8.0607	8.08746	7.93074	7.67948	9.84235	8.82337	9.50977	7.7211	8.29002	7.59991	8.04439	9.15482	9.04166	8.58872	7.88264	8.71768	9.49785	9.03342	6.67242	8.12928	8.41785	8.2621
BDNF-AS	6.14975	5.55459	4.9542	4.70044	5.12928	7.31288	5.61471	6.12928	5.24793	8.02237	6.65821	6.26679	5.49185	4.64386	4	6.12928	4.85798	3.32193	7.16993	7.69349	7.81378	4.9542	5.64386	5.35755	6.59991	4.08746	2.32193	5.70044	5.58496	5.39232	4.75489	7.06609	8.01123	5.39232	4.58496	4.39232	6.20945	6.06609	6.26679	3.80735	4.75489	6.65821	5.85798	6.52356	7.43463	6.47573	6	5.49185	4.70044
LINC00294	5.35755	6.56986	5.61471	7.15987	7.96	7.40939	7.96	6.9542	7.36632	8.00563	7.70736	7.16993	6.12928	6.6865	7.91289	7.6865	6.06609	4.9542	7.72792	7.20945	8.01123	9.62753	6.71425	7.73471	7.6865	7.03342	4.24793	6.32193	7.41785	7.18982	7.27612	7.53916	8.29002	8.40514	6.97728	6.35755	6.96578	7.71425	8.37069	8.14975	6.64386	6.70044	7.49185	7.92481	7.53138	7.57743	8.09276	8.19967	6.49185
AP000442.1	3	3.80735	2.32193	3.80735	4.58496	4.58496	3.80735	3.16993	3.80735	5.64386	2.32193	3.70044	2.80735	3.32193	3.45943	2.80735	0	3	5.88264	4.39232	4.80736	4.08746	3.16993	3.80735	5.49185	4.16993	3	3.32193	3.70044	3.90689	4.45943	4.16993	4.9542	3.70044	3.90689	2.32193	3.32193	4.08746	3.90689	3.16993	3	3	3.90689	4.08746	4.85798	4.52356	3.70044	3.32193	4.39232
RP11-390K5.6	3.80735	3.80735	3	2	3.80735	4.80736	3.90689	1.58496	4.64386	4.90689	4.32193	4.90689	2.80735	2.32193	2.58496	4.58496	3.45943	1	5.52356	4.39232	4.80736	4.32193	1.58496	3	5.78136	3.58496	1.58496	3.45943	4.16993	3.80735	1.58496	5.32193	5.72792	1.58496	4.16993	2.32193	2.58496	3.90689	4.90689	3.80735	3.16993	3.58496	5.20945	6.08746	4.90689	5.80736	5.04439	3.70044	5.12928
AP003068.23	4.39232	5.93074	3.58496	4.45943	5.61471	7.86419	7.05528	4.39232	7.42626	7.43463	5.90689	5.49185	6.65821	4.58496	2	6.90689	5.08746	3.45943	7.35755	6.50779	3.16993	6.90689	3.32193	5.72792	6.40939	4.85798	3	4.85798	5.20945	6.12928	5.16993	6.53916	7.88874	5.24793	5.35755	7.05528	5.80736	5.12928	6.08746	4	5.72792	4.85798	7.02237	7.07682	8.08215	6	7.31288	4.85798	5.83289
RP11-452H21.4	2	2.58496	0	2.58496	2.32193	1	3.58496	1.58496	2	3	1	1	0	1.58496	1.58496	2	0	0	3.58496	1.58496	3	2.58496	2.32193	1.58496	3.58496	1.58496	1	2	2	2.58496	3.45943	2.32193	4.75489	0	2.80735	1	1.58496	3	2.80735	2.58496	2.32193	0	0	2.32193	3.70044	6.02237	2.58496	2.58496	2
CTD-2007L18.5	0	2.58496	2.32193	1.58496	3.16993	1.58496	1.58496	2.80735	2.32193	3.16993	1.58496	2.32193	0	0	1	3	0	0	4.39232	1.58496	3.16993	3.70044	1.58496	0	3.16993	2.58496	0	2	2.32193	3.16993	1.58496	2.58496	4.16993	2	3.32193	0	0	2	3.58496	2.80735	1.58496	2.32193	3.16993	4.24793	3.32193	4.58496	2.58496	2.32193	3.16993
RP11-315O6.1	2.58496	3.90689	1.58496	1	3.32193	4.64386	3.16993	2.80735	2.58496	3.90689	4.80736	3	4.80736	1.58496	1	2.58496	5.32193	3.58496	5.08746	4.90689	3.90689	1.58496	2.58496	4.70044	4.39232	2.58496	0	3.58496	3.80735	3.58496	3.32193	5.93074	7.54689	4.80736	4	2.80735	3.32193	3	5.16993	1.58496	3	4	3.70044	4.9542	5.9542	2.58496	2.58496	2.32193	2
RP11-819C21.1	3.16993	4.32193	4.39232	3.58496	5.45943	5.90689	5.12928	5.35755	5.39232	7.53138	5.39232	5.52356	3.45943	4.24793	4.58496	7.04439	5	2.32193	7.23841	6.24793	4.9542	7.76155	3.80735	4.80736	7.15987	5.88264	4.16993	5.49185	5.42626	5.49185	5.85798	5.16993	7	6.42626	6.02237	5.52356	5.72792	5.85798	4.24793	6.56986	4.32193	5.49185	7.35755	6.76818	6.93074	8.24793	7.07682	5.70044	5.32193
RP11-667M19.10	0	1	1	0	0	2	1.58496	1	0	1.58496	0	1	0	0	1	1	0	0	2.80735	0	1.58496	1.58496	1	0	1.58496	1.58496	0	2.58496	1	2	0	2	2.80735	1.58496	1.58496	0	1	1.58496	1	1.58496	1	0	0	2	3	4.90689	0	1.58496	2
RP11-890B15.3	5.39232	6.2854	6.10852	6.40939	6.85798	7.36632	6.87036	6.47573	7.06609	7.97154	6.97728	6.89482	6.26679	5	5.83289	7.50779	5.88264	5.42626	8.224	7.43463	7.30378	8.57365	6.20945	7	8.16491	6.64386	5.08746	5.93074	6.53916	6.82018	6.67242	6.75489	8.27146	6.93074	6.9542	6.18982	6.96578	7.5157	6.6865	8.85798	6.82018	6.74147	8.84235	8.40088	7.77479	8.69349	7.93074	7.53138	6.70044
KCTD21-AS1	4.85798	4.90689	6.32193	3.45943	5.97728	7.45943	7.09803	6.24793	5.85798	7	7.56986	2.58496	7.67242	6.2854	5.75489	7.84549	6.58496	6.93074	7.87036	6.6865	7.62205	8.36632	4.75489	4.32193	6.26679	7.01123	6.06609	6.04439	5	5.24793	5.64386	9.35315	7.80736	7.29462	7.33092	6.9542	6.64386	5.75489	7.85175	7.44294	7.46761	5.9542	7.34873	5.24793	8.07682	4.32193	6.85798	5.75489	5.70044
RP11-677M14.7	3	1.58496	1	1.58496	3	4.16993	3	3	2	3.70044	4.24793	3.16993	3.32193	2	3.58496	3.90689	2.32193	2	5.39232	3.80735	4.64386	5.61471	3	2	5.39232	3.16993	1	4.80736	4.08746	2.80735	3.70044	2.58496	6.08746	3.45943	4.45943	3.32193	3.16993	3.90689	4.39232	4.58496	1.58496	4.16993	6.04439	4.64386	5.2854	6.06609	4.64386	1.58496	4.85798
AP000866.1	0	1	0	1	2.32193	4.16993	4.16993	1	3.32193	3.45943	3.16993	3.58496	3.16993	0	1	2.80735	0	1	4.32193	3.45943	2.80735	4.58496	0	3.32193	4.32193	4.24793	1	3	3	3.90689	2	4.32193	5.58496	3.16993	4.45943	1.58496	1.58496	3.16993	3.70044	3.70044	2.80735	1.58496	3.58496	4.80736	4.45943	7.79442	3.58496	3.45943	3.70044
RP11-677I18.3	1	2.32193	0	1	3.70044	3.80735	2.32193	2	1.58496	3.70044	1	2.58496	1.58496	1	1	2	0	0	4	3	2	4.24793	1.58496	1.58496	4.52356	2	1	2	2	3	3	2.32193	3.90689	2.58496	2	1.58496	1	2	2.32193	3.16993	2.80735	2.58496	2.32193	3	3.58496	7.67242	2.80735	2.32193	2
RP11-783K16.14	2	2.58496	0	1.58496	0	2.32193	3.16993	3.32193	1.58496	2.80735	2	1.58496	1	0	1.58496	1	1.58496	1	2.80735	1	0	3	0	2	3	0	0	0	2	1.58496	1.58496	3.90689	3.45943	2	2.58496	0	1	1	2.58496	0	1	2.80735	2	3.45943	1	1.58496	2	2.32193	3
RP11-783K16.13	4.39232	4.75489	1.58496	3.16993	5.16993	6.04439	6.64386	4.16993	5.80736	6.49185	3.45943	3.80735	4.24793	3.58496	5.45943	3.32193	3.45943	4.16993	6.47573	4.39232	3.32193	6.33985	5	5.67242	5.70044	3.58496	2.32193	4.08746	3.80735	4.39232	5.85798	7.91289	6.62936	5.83289	5.12928	4.32193	3.58496	4.45943	5	4.32193	4.70044	4.32193	6.82018	5.64386	5.75489	3.58496	7.44294	4.16993	4.45943
AP001462.6	2.58496	2.58496	1	2.80735	2	3.45943	4.08746	1	2.58496	4.45943	4.24793	2.80735	4.52356	2	2.58496	3	2.32193	2.58496	4.52356	3.16993	3.45943	4.70044	2.32193	2.58496	4.16993	3	2	3	2.32193	2.80735	3.32193	4.24793	4.08746	3.16993	3.16993	3.45943	2.32193	3.16993	3	3.45943	3.58496	3.70044	5.12928	3.58496	4.24793	3.70044	4.58496	2	4.08746
AP001258.4	6.75489	6.56986	5.45943	6.22882	6.79442	7.97154	5.93074	7.18982	7.27612	9.66178	6.61471	6.49185	8.03892	5.83289	6.35755	7.55459	7.32193	7.34873	9.44294	7.32193	7.22882	7.27612	6.89482	8.06609	8.92184	7.20945	4.64386	7.10852	6.72792	6.6865	6.50779	5.08746	8.49985	6.30378	7.35755	7.17991	7.15987	7.60733	6.93074	7.02237	6.33985	6.80736	8.44708	8.27612	8.2854	7.8392	7.59246	6.52356	7.23841
AP006621.6	3.45943	2.80735	1	0	4.08746	1.58496	4.39232	1	2.32193	4.52356	2.58496	2	1	1	0	1	0	0	4.80736	2.58496	2.80735	1	3.70044	0	4.80736	2.32193	0	2.32193	2.80735	1	4	4	5.35755	3.58496	3.16993	1	1	2.58496	4.85798	3.58496	2.32193	3.45943	3	4.70044	3.70044	5.75489	4.39232	2.58496	3.70044
RP1-68D18.4	0	2.58496	1	0	5	2.32193	0	2.58496	2.80735	0	2.80735	3.16993	0	0	1.58496	2.58496	0	0	6.04439	3.58496	1.58496	2.80735	0	1	6.89482	4.08746	0	1.58496	3.45943	3.70044	2.32193	0	1.58496	2.32193	4.16993	4.08746	3.58496	2.58496	2.80735	1	1.58496	3.90689	0	2	3.45943	6.06609	6.33985	2	2
SBF2-AS1	6.20945	5.97728	4.24793	6.65821	7.91289	8.20945	6.79442	5.58496	5.72792	7.86419	7.90087	6.30378	5.75489	7.08746	4.39232	5.70044	5.93074	5.97728	8.60733	7.35755	6.02237	8.49985	6.87036	6.79442	8.12412	7.02237	3	5.78136	6.32193	5.42626	7.26679	8.59246	7.19967	7.87036	6.72792	6.9542	7.40939	7.78136	7.8009	6.84549	6.83289	6.80736	6.40939	6.6865	7.93664	8.0607	7.61471	6.9542	6.64386
RP11-755F10.3	1	2.80735	0	1	2.58496	1.58496	3	2.32193	2.32193	3.16993	2.58496	3	2.80735	1	1.58496	2.32193	0	0	4.90689	3	3.45943	5.52356	1.58496	0	5.42626	2.58496	1.58496	1	2	3.58496	2	5.08746	4.32193	2	2.80735	2	0	0	4.08746	3.16993	2	2.32193	2.58496	3	2.58496	4.9542	3.32193	2	3.45943
RP11-867G23.3	3.70044	5.04439	0	2	4.16993	2.80735	3.80735	5.16993	3.32193	3.90689	3.58496	3.32193	1.58496	2	2.58496	2	4.9542	4.32193	5.2854	4.70044	4.16993	4.45943	4.32193	3.90689	6.35755	3.90689	1	3	3.32193	3	4.85798	4.64386	3.90689	4.32193	4.58496	2.32193	3.70044	3.80735	3.80735	3.90689	2.58496	5.16993	4.39232	4.39232	4.52356	6.2854	4.24793	3.45943	4.64386
RP11-867G23.8	4.16993	4.45943	3.16993	4.24793	4.80736	6.06609	6.12928	4.16993	3.45943	5.24793	4.85798	4.64386	6.33985	5.24793	4.16993	4.85798	5.16993	5.35755	6.04439	5.67242	5	6.84549	4.24793	4.85798	5.85798	4	3.70044	4.45943	4.39232	5.32193	4.32193	6.78136	6.32193	5.70044	5.08746	5.39232	4.80736	4.32193	4.9542	5.24793	4.75489	5.08746	4.70044	5.83289	5.97728	5.72792	4.75489	4.64386	5.08746
RP11-872D17.4	0	1.58496	1.58496	2	2.80735	3.45943	3.45943	2.58496	1	4	2.58496	2.32193	1.58496	1	1.58496	1.58496	0	2.58496	3	2	2.32193	2.32193	1	2.32193	1.58496	2.32193	1	2.32193	1.58496	2.32193	1.58496	2.80735	3.45943	2.32193	2.32193	2.80735	1.58496	2.58496	2.32193	3	3	0	1.58496	2.58496	3	2.32193	1	1	3.45943
RP11-727F15.12	4.58496	5.08746	3.32193	4.58496	5.04439	7.45121	5.97728	3.80735	4.70044	6.83289	6.22882	5.39232	4	5	5.58496	4.52356	4.90689	5.55459	6.89482	6	4.85798	6.67242	4.52356	6.33985	6.47573	5.04439	3	4.08746	4.9542	4.45943	3.90689	7.07682	6.49185	6.08746	5.24793	6.10852	5.24793	4.75489	6.39232	4.80736	5.45943	5.24793	5.49185	6.53916	5.64386	4.45943	5.52356	5.67242	5.75489
RP11-727F15.9	2	3.32193	0	3	3.32193	5.9542	5.58496	3.58496	3.16993	5.58496	4.64386	4.08746	3.45943	2.58496	2.58496	4.24793	5.9542	6.85798	4.52356	3.80735	3.80735	5.24793	2	3.80735	5.04439	3.90689	3	3.45943	3.80735	4.32193	3.16993	6.24793	5.32193	4.24793	3.70044	3.45943	3.32193	3.58496	4.32193	3.45943	3.70044	3	3.45943	4.9542	5.20945	4.16993	4.24793	4.90689	5.32193
AC068580.6	4.90689	4.9542	3.32193	4.64386	4.08746	4.52356	5	4.85798	5	7.65105	3.32193	4.24793	3	3.32193	4.90689	3.32193	0	4	6.64386	5.39232	6.06609	4.70044	5.49185	4.16993	5.72792	3.70044	1.58496	3.80735	4.64386	4.32193	4.08746	6	6	3.90689	4.39232	4.08746	4.39232	4	3.80735	4.90689	4.45943	4.9542	4.16993	5.9542	4.32193	6.40939	4.64386	3.16993	4.39232
AC068580.5	1.58496	2.32193	0	0	0	0	2.58496	2	2.32193	4.80736	0	1.58496	0	0	1.58496	0	0	0	4.16993	2.80735	3	2.80735	2.58496	1.58496	3	1.58496	0	1	1	1	2	3.16993	2	2	1.58496	0	0	1.58496	1.58496	1.58496	0	1	1	3.45943	1	4	2	0	2
RP11-702H23.4	2.32193	1	0	0	1	2.80735	2	3	0	4	2.80735	1	0	1	0	1	1	2.58496	2.58496	2.32193	3.16993	2	0	2.32193	2.32193	2	0	2	0	1	2	2.32193	3	2.80735	1	0	0	1.58496	3	0	1.58496	1.58496	1.58496	2.32193	2.32193	3	2.32193	1.58496	2
AP001372.2	5.70044	7.36632	5.49185	6.62936	7.08746	7.89482	7.27612	6.87036	6.52356	9.37938	7.7879	7.07682	6	6.32193	6.64386	7.6865	5.70044	6.45943	9.47978	8.02791	7.42626	6.71425	5.83289	7.11894	7.8009	7.43463	4.52356	7.13955	7.14975	6.06609	6.6865	9.26913	8.89482	8.77479	7.13955	6.35755	6.71425	7.44294	7.29462	6.72792	7.39232	6.84549	7.8392	8.02791	8.96	7.15987	8.54689	7.08746	5.88264
RP11-50B3.4	0	0	0	0	1	1.58496	1.58496	0	1.58496	0	0	2	0	0	2	2.58496	0	0	3.58496	2.58496	2.58496	3.16993	1	1	3.32193	1.58496	0	1	1.58496	0	0	0	2.58496	0	0	0	1	2.58496	1.58496	1	0	1	1.58496	2.32193	2.32193	5.58496	1.58496	0	1.58496
RP11-881M11.2	3	3	2.32193	3	1	0	3	3.45943	0	2.80735	1.58496	1	2.32193	1	1.58496	2.80735	0	0	2.80735	3.90689	4.08746	2.58496	1	2.80735	2	3.32193	0	3.58496	3.45943	2	1.58496	4.9542	4.58496	3.32193	2.80735	0	1.58496	2.58496	0	1.58496	0	2.80735	4.24793	4.16993	4.64386	3	1	1.58496	1.58496
RP11-326C3.7	2	3.58496	3.16993	3	1.58496	2.32193	5.32193	1.58496	3.58496	5.61471	2.58496	2.32193	4.39232	2	1.58496	4.75489	0	0	5.58496	4.39232	0	4.39232	2.80735	3.70044	4.80736	4.80736	2	3.80735	4	3.58496	0	5.58496	4.80736	4.24793	3.32193	0	2.80735	3	2.80735	1	2.32193	3	3.70044	3.70044	4.75489	3.45943	4.64386	2.80735	3.70044
RP11-21L23.3	2.32193	4.45943	4.08746	4.75489	3.45943	5.20945	4.52356	1.58496	3.16993	3.32193	3.58496	2.32193	4.52356	3.58496	2.32193	3.90689	3	2.32193	6.22882	6.16993	0	4.08746	2.32193	4.39232	5.67242	4.16993	3	3.70044	3.80735	2	2.80735	5.16993	3.16993	3.32193	3.58496	3.90689	2.58496	3.80735	4.08746	4.16993	5.04439	2.32193	3.45943	5.55459	3.16993	3	3.32193	4	3.32193
CTD-2371O3.3	3.80735	3.70044	2.80735	3.45943	5.83289	7.70736	6.88264	3.90689	5.12928	6.80736	6.61471	4.39232	7.10852	4.52356	3.70044	4.16993	2.58496	5.75489	5.97728	5.80736	5.12928	6.62936	2.58496	5.08746	5.90689	5.16993	1	4.32193	4.45943	4.16993	3.80735	5.90689	7.65821	4.80736	5.45943	4.75489	3.70044	4.70044	5.72792	4.70044	5.45943	4.80736	6.06609	6.52356	5.97728	5.80736	5.93074	4.80736	6.35755
RP11-110I1.12	6.47573	4.32193	2.32193	3.70044	4.75489	4.70044	5.67242	4.64386	4.39232	3.58496	4.16993	3.16993	3.16993	4.16993	4.75489	4.80736	1.58496	2.80735	6.12928	5.20945	5.20945	6	5.16993	2.58496	4.64386	4	2	3.90689	4.16993	4.24793	5.61471	4.85798	6.90689	6.65821	5.49185	4.58496	5.08746	4.90689	4.58496	5.58496	4	5.16993	3.80735	5.75489	6.16993	6.14975	5.20945	3.45943	4.52356
RP11-110I1.6	0	2.32193	1.58496	1.58496	3.16993	4.08746	2	2.32193	2	5	3.58496	1.58496	5.42626	3.45943	2.58496	2.58496	4.80736	6.67242	3.32193	4.58496	2.80735	3.16993	0	5.04439	2.32193	2.80735	1	1	2	2.80735	0	4.90689	3.90689	4.58496	2	3.32193	2.58496	2.80735	2	3.80735	1	0	4.39232	4.24793	4	0	3.16993	4	2.32193
RP11-690D19.3	4.64386	5.20945	4.75489	4.85798	5.85798	6.84549	6.87036	4	5.90689	7.71425	4.64386	6.47573	5.39232	5.9542	5	7.40939	5.20945	5.20945	6.91886	6.12928	6.08746	7.62936	4.52356	6.06609	7.01123	4.80736	4.80736	5.45943	5.39232	4.70044	6.53916	5.9542	7.2854	7.23841	4.90689	5.08746	5.35755	6.37504	5.93074	8.77808	5.32193	5.20945	7.32193	8.29002	6.62936	8.56605	6.90689	5.85798	4.85798
RP11-770J1.3	3.16993	2	1.58496	2.32193	2.80735	0	3.70044	3.58496	3.58496	4.32193	4.90689	1.58496	4.32193	3.16993	4	2.80735	3.58496	1.58496	4.45943	4.16993	4.45943	3.16993	2.32193	3.16993	4.08746	2	2.58496	2.32193	3.58496	2	2.80735	5.39232	5.9542	5.42626	3.80735	3.32193	3.16993	4.08746	5.12928	2.32193	4.08746	2.32193	4.24793	4.52356	5.35755	4.85798	3.32193	3	2.32193
SSSCA1-AS1	5.90689	5.67242	3.80735	5.80736	5.45943	6.64386	5.83289	5.39232	5.55459	6.45943	6.20945	4.90689	6.47573	4.64386	5.35755	6.12928	4.24793	4.45943	7.03342	6.2854	6.37504	6.14975	5.85798	4.70044	5.61471	4.80736	5.61471	5.45943	5.35755	4.80736	5.83289	7.20945	7.33092	7.77479	5.2854	5.78136	5.85798	5.93074	6.84549	5.32193	5.39232	5.55459	6.37504	7.03342	7.34873	4.16993	5.83289	4.80736	6.74147
RP11-727A23.4	0	3.45943	2.32193	2	2.80735	1.58496	3	1.58496	3.45943	3.45943	2.80735	3.32193	1	1.58496	2.32193	3	0	0	5.2854	3.32193	3.16993	3.70044	1.58496	1	3.80735	2.80735	1	2	2.80735	3.45943	2.32193	3.32193	5.42626	2.80735	3.32193	1	0	4.08746	3.16993	2.80735	3	1.58496	3.45943	4.24793	4.85798	5.35755	3.70044	3.58496	3.80735
RP11-727A23.5	4.16993	4.85798	3.58496	4.75489	5.55459	6.71425	6.70044	5.04439	5.64386	7.20945	6.75489	5.08746	5.93074	4.39232	5.08746	5.2854	4.9542	4.85798	6.24793	6.49185	6.33985	5.64386	4.32193	4.16993	5.78136	4.58496	4.52356	4.24793	4.75489	6.44294	4.39232	7.39232	7.40939	6.83289	5.72792	3.70044	3.32193	5.75489	5.85798	5.08746	4.64386	5.32193	5.90689	7.33092	6.87036	7.62205	5.16993	4.45943	5.61471
RP11-712B9.2	5.08746	4.52356	4.08746	4.32193	5.67242	5.20945	3.32193	3	5.08746	5.75489	4.64386	3	3.45943	3.70044	4.24793	4.9542	0	1	6.96578	3.32193	4.58496	5.42626	4.9542	4.70044	4.64386	4.32193	2.80735	4.39232	5.52356	3.16993	5.04439	5.70044	6.70044	6.50779	4.64386	3.16993	5.04439	5.55459	5.32193	5.52356	4.52356	3.70044	6.20945	5.16993	5.45943	6.49185	4.75489	4.58496	4.85798
RP11-755F10.1	4.24793	4.45943	2.32193	5.16993	5.08746	4.90689	4.70044	4	3.70044	4.75489	4.24793	2.32193	4.70044	2.58496	4.70044	4.16993	1	2	5.20945	5.32193	4	5.88264	4.52356	2.80735	4.90689	3.45943	2	3.32193	3.80735	3.80735	4	6.12928	4.16993	3.58496	3.58496	2.80735	4.39232	2	3.80735	5.45943	4.08746	4.16993	5.72792	6.75489	6.02237	4.64386	4.70044	3.45943	3.45943
RP11-685M7.3	4.16993	3.16993	1.58496	3	2.32193	2.32193	4.52356	0	3	4.16993	5.75489	2.80735	4.16993	2.80735	3	4.58496	2.32193	0	4.45943	4.39232	3.32193	3.45943	1.58496	1.58496	4.16993	3.70044	1	3.80735	3.45943	4.32193	2.80735	4.08746	6.82018	4.24793	3.90689	1.58496	3	2.80735	3.45943	3	3	2	4.80736	3.45943	3.58496	4	5.08746	3.32193	3.80735
AP000487.5	4	4.08746	2.58496	3.32193	4.58496	4.52356	5.2854	4.24793	3.70044	5.61471	4.90689	4	4.70044	4.08746	3.80735	4.39232	4.45943	3.32193	5.20945	4.32193	4.39232	5.70044	3.58496	3.58496	5.20945	3.58496	2.58496	2.80735	3.70044	4.45943	4.08746	5.04439	6.22882	5.67242	4.75489	2.32193	3.45943	4.24793	5.64386	5.20945	3.58496	4	6.06609	5.45943	4.64386	7.33092	4.9542	2.80735	6.08746
CTD-3074O7.5	6.42626	4.9542	4.75489	6.2854	6.58496	8.25739	6.90689	4.32193	6.47573	6.94252	6.39232	6	6.76818	6.56986	8.0607	5.35755	6.91886	6.91886	7.05528	7.21917	6.32193	6.76818	6.10852	6.84549	6.85798	5.67242	6.52356	5.42626	6.18982	4.9542	6.56986	9.02791	7.88264	7.91289	6.08746	6.83289	6.10852	5.88264	7.36632	4.90689	6.78136	4.45943	7.41785	7.13955	7.17991	5.16993	6.44294	5.93074	5.12928
ST3GAL4-AS1	4.64386	6.18982	3.90689	5.70044	7.11894	5.12928	6.62936	5.58496	5.39232	7.06609	7.22882	6	6.39232	7	4.80736	6.26679	7.17991	6.18982	6.53916	7.12928	4.80736	8.08746	6.52356	4.90689	5.88264	5.93074	4.16993	4	6.42626	6.89482	5.88264	9.02514	8.15987	8.19967	7.09803	5.35755	5.39232	5.88264	6.72792	7.21917	6.32193	6.39232	5.83289	7.35755	7.45943	7.02237	4.75489	6.30378	6.42626
TMEM9B-AS1	5.39232	4.16993	3.16993	4.39232	4.64386	5.55459	4.64386	3.45943	3.80735	5.78136	4.52356	3.32193	4	3.16993	4	3.90689	0	0	7.03342	6	6.72792	5.58496	5.9542	5.16993	6.32193	4.75489	2.32193	5.24793	4.16993	2.58496	4.16993	3.45943	7.27612	6.02237	4.08746	4.9542	4.32193	5.80736	4.58496	8	4.24793	4.80736	6.02237	6.37504	6.02237	6.39232	7.61471	2.80735	4.24793
RP11-712L6.5	3.32193	4.16993	3.70044	4.45943	5.20945	5	4.9542	4	4.75489	4.85798	5.24793	4.85798	1.58496	4.16993	4	4.64386	3.45943	0	6.52356	5.9542	4.08746	6.32193	3	5.2854	6.02237	5.42626	3	4.24793	4.64386	4	3.32193	6	5.49185	6.08746	3	4.52356	5.32193	5.16993	4.52356	4.64386	4.75489	3.58496	4.9542	5.39232	6.30378	3.70044	5.20945	5.49185	4
ZBED5-AS1	8.44708	7.06609	7.22882	7.35755	7.17991	8.39232	6.16993	6.20945	7.62936	8.13443	8.76155	8.12928	5.42626	7.08746	7.46761	6.55459	7.58496	5.72792	8.91886	9.27146	8.44294	6.83289	6.84549	8.01123	7.60733	7.6865	2.80735	7.7211	8.04439	5.67242	6.22882	7.31288	10.0028	8.78463	6.6865	8.10852	8.08746	6.98869	8.39232	5.2854	7.57743	7.33985	6.87036	7.37504	9.45327	6.97728	7.60733	7.23841	7.46761
RAB30-AS1	6.59991	6.87036	6.02237	7.98869	7.25739	9.53333	9.03617	7.34873	7.12928	9.52356	8.77479	7.33092	8.67243	7.74147	7.44294	7.76155	7.11894	8.53528	9.13699	9.45121	8.42206	8.67243	6.61471	7.65105	8.35315	7.39232	7.71425	6.65821	7.65105	8.38802	6.83289	11.0056	9.28771	9.91737	8.57365	7.77479	6.90689	6.72792	8.3443	7.29462	7.82655	7.24793	7.55459	9.06609	10.0403	9.22641	7.99435	7.40088	7.53138
SNHG1	9.31061	9.30606	8.5157	8.71081	10.6275	11.5765	12.3529	10.0444	10.2021	12.3693	10.7903	10.1923	9.29921	10.2276	10.1611	10.1762	8.3837	10.5196	11.3443	10.7168	10.5641	12.0587	9.37286	10.0014	12.2104	12.1111	9.31288	10.2095	9.95855	10.9307	10.0444	12.638	12.26	10.3185	10.5469	11.7669	8.89178	9.97871	11.1376	11.3426	9.96	9.71768	11.9513	10.4419	11.381	10.792	10.3443	10.3231	11.1344
BACE1-AS	6.08746	5.72792	5.9542	5.64386	7.3837	7.16993	7.07682	6.79442	5.85798	8.3837	7.75489	6.76818	6.61471	6.20945	5.72792	6.72792	5.58496	5.9542	7.7211	7.32193	6.42626	8.30834	6.62936	7.14975	6.98869	6.20945	5.61471	6.06609	6.49185	6.79442	6.71425	7.56986	8.35315	7.2854	6.6865	5.97728	5.90689	7.15987	7.33985	7.08746	6.59991	6.02237	8.01123	7.90087	8.41785	6.6865	7.6865	7.09803	5.45943
C10orf111	5.90689	3.58496	4	2.58496	3	4	4.39232	4.58496	3.32193	4.32193	4	2	4.16993	2.32193	2.80735	5.55459	0	0	4.75489	4.39232	3.90689	4.75489	2	3.45943	5.12928	5.20945	2.58496	5.52356	5.49185	2	2	5.85798	4.85798	4.70044	5	2.32193	1.58496	3.45943	3.32193	3.32193	4.16993	4.16993	5.20945	4.80736	5.35755	6.20945	3.32193	2.58496	5
RP11-144G6.12	1	0	0	1.58496	2.32193	0	2.32193	1.58496	1	1	0	0	0	0	1	2.58496	0	0	4	2.32193	1	3	1	1	3	1.58496	0	2.32193	1.58496	2.32193	0	1.58496	2.32193	2	1.58496	1	0	2	0	2.32193	1	2.32193	2.80735	1	2.58496	4.45943	3.70044	0	1.58496
C10orf25	3.90689	5.83289	4.9542	5.32193	6.02237	5.45943	6.37504	5.20945	5.2854	6.93074	5.49185	5.12928	8.26679	5.39232	4.70044	8.02237	5.58496	5.39232	6.52356	5.32193	3.90689	8.59619	5.83289	5.35755	5.55459	5.70044	5.16993	5.52356	5.12928	5.75489	3.70044	8.72792	7.13955	6.02237	8.3837	4.32193	4.70044	4.08746	3.70044	6.71425	6.84549	4.64386	7.62936	8.55075	6.6865	5.42626	6.10852	5.52356	5.70044
RP11-536K7.3	4.90689	5.08746	3.45943	5.90689	5.78136	6.12928	5.93074	4.80736	4.64386	8.42627	5.83289	5.61471	4.85798	3	4.80736	5.49185	6	4.52356	6.62936	6.75489	5.52356	5.9542	5	6.9542	5.80736	5.12928	4.32193	3.80735	5.49185	5.04439	3.58496	6.74147	6.79442	5.55459	5.12928	4.58496	3.58496	6.6865	5.72792	4.45943	5.58496	4.80736	4.85798	7.56986	6	6.30378	5.24793	6.50779	5.72792
RP11-186N15.3	5.32193	5.58496	2.32193	3.90689	5.45943	4.32193	4.75489	4.85798	4.52356	4.70044	5.75489	4.9542	2	3.45943	2.80735	5.04439	2.58496	0	5.67242	4.32193	5.32193	5.58496	4.85798	4.24793	5.58496	5.32193	3.90689	4.08746	4.85798	4.58496	3.32193	5.78136	6.32193	5.32193	5.20945	2	3.80735	4.85798	5.42626	5.32193	3.90689	4.80736	4.39232	5.88264	5.55459	5.12928	4.75489	4.58496	5.35755
SGMS1-AS1	6.58496	6.70044	6.50779	5.12928	7.5157	8.40514	6.75489	5.80736	7.59246	7.37504	5.2854	6.78136	5.78136	6.35755	5.61471	7.08746	8.31288	5	8.62205	7.25739	6.85798	6.98869	6.04439	7.35755	6.12928	7.57743	4.45943	6.24793	7.53138	5.45943	5.20945	6.47573	8.47167	7.17991	6.93074	6.37504	7.06609	7	7.49185	7.18982	5.83289	7.74819	7.21917	7.85175	7.89482	7.82018	6.85798	5.55459	6.53916
RP11-119F7.5	4.16993	4.70044	5.75489	3.90689	8.61471	6.18982	6.08746	4.58496	6.06609	5.42626	5.80736	5.08746	5.55459	6.14975	6.59991	8.39232	3	5.9542	7.50779	6.96578	5.67242	9.82655	3.90689	5.61471	6.84549	7.72792	5.04439	6.10852	6.26679	4.75489	7.42626	5.80736	6.2854	8.04439	8.64025	5.2854	6.49185	6.22882	5.61471	7.69349	7.39232	5.35755	7.59991	4.58496	7.43463	7.84549	4.24793	7.13955	6.30378
ZNF503-AS2	8.10329	7.54689	5.04439	6.6865	8.30378	7.22882	4.08746	6.40939	3.80735	9.49185	7.46761	6.75489	11.0112	7.75489	7.13955	7.84549	6.04439	8.35315	8.71425	6.06609	8.7039	5.90689	5.58496	9.0954	7.01123	7.66534	6.06609	7.67242	8	6.18982	7.02237	9.11634	8.69	9.97154	7.8009	5.9542	6.62936	6.85798	7.21917	4.24793	7.98299	7.35755	8.79766	9.17243	8.36194	5.24793	6.82018	7.53916	7.93664
RP11-399K21.14	5.12928	4.45943	1	2.58496	5.78136	5.75489	2.32193	2.58496	0	5.93074	5.61471	4.32193	6.58496	3.90689	4.75489	4.80736	3.32193	4.9542	5.49185	3.16993	6	2.58496	3.80735	5.72792	4.32193	4.39232	3.90689	3.45943	4.39232	3.90689	4.75489	5.85798	6.24793	6.55459	4.90689	3	4.08746	4.24793	5.80736	1	3.58496	4.08746	5.32193	5.90689	5.12928	3.90689	3.32193	4.45943	5.04439
RP11-344N10.5	3.70044	4.45943	3	3.16993	5.35755	3.90689	3.80735	4.45943	5.35755	6.39232	6.49185	3.90689	5.72792	2.80735	2	5.64386	2	2.32193	5.32193	4	7.23841	5.2854	3.16993	3.32193	4.08746	2.58496	3.45943	2.80735	4.64386	4.80736	3.70044	5.39232	5.04439	3.80735	5.42626	3.16993	2.58496	4.45943	4.24793	4.52356	4.08746	3.45943	6.08746	5.32193	5.24793	6.80736	5.04439	4.16993	5.52356
LINC00863	5.45943	4.9542	3.58496	4.85798	5	6.2854	5.83289	3.32193	3.80735	5.83289	6.37504	4.52356	4.90689	4.24793	4.32193	6.24793	3.70044	4.64386	8.33539	6.90689	3.90689	5.75489	5.2854	5.67242	6.62936	5.24793	2.32193	4.08746	5.49185	3.45943	4.85798	6.76818	6.04439	6.47573	5.78136	5.12928	5.20945	4.32193	4.75489	5.52356	4.16993	6.04439	6.32193	5.2854	6.08746	5.45943	6.33985	4	5.39232
RP11-166N17.1	0	2.32193	0	2.58496	4.39232	1.58496	2	2	2.32193	3.16993	3.58496	3	0	2.58496	1	2.32193	1	0	3.90689	3	3.16993	3	1.58496	1	3.16993	3.16993	1	2	3.70044	2.58496	1.58496	3.58496	3.58496	3.58496	3	0	1	2.58496	2.32193	2	1.58496	1	1.58496	4.16993	4.39232	5	3.45943	1.58496	3.45943
RP11-388P9.2	0	1.58496	1	1	3.58496	0	1.58496	2	0	2.58496	3.16993	1.58496	0	1	0	1.58496	0	0	4.52356	3.32193	1.58496	1.58496	1.58496	1	3.70044	3.16993	1	2.32193	2	1.58496	1.58496	2	3.80735	3.45943	3.32193	1.58496	2	3.58496	2.58496	0	0	2.32193	1.58496	3.32193	11.2306	7.87036	3	0	2
RP13-39P12.3	4.39232	3.32193	1	1.58496	4.16993	2	1	1	3.32193	4.32193	2.32193	3.16993	1.58496	1.58496	2.32193	3.80735	0	4.08746	5.2854	2.58496	4.64386	3.90689	2.80735	3.16993	5.16993	4.16993	1	3.45943	4	1	3	3.45943	4.75489	2.80735	3.16993	3.16993	1.58496	4	4	3.90689	3.16993	4.16993	2	3.80735	4.52356	7.56224	3.80735	2	3.80735
RP11-316M21.7	2	1.58496	1	2	2.32193	2.32193	3.32193	1	1.58496	2.32193	3.32193	3.16993	1	1.58496	2.80735	3.32193	3.45943	3.58496	5.04439	2.32193	2.80735	4.52356	1	3.16993	3.90689	3.90689	1	2.80735	1.58496	2	3	4.32193	4.24793	3.32193	2.80735	1	1.58496	2.58496	2.80735	3	1	3.80735	3.58496	4	3	4.45943	2	2.32193	3.45943
RP11-162G10.5	3.16993	2.80735	0	1	0	2	3.32193	1	1	2.32193	2.58496	2.32193	0	1.58496	1	3.45943	1	0	2.80735	2.80735	3.58496	4	2.32193	1.58496	3	2.80735	0	1.58496	2	1	1.58496	2.32193	4.70044	1	3.58496	1.58496	1.58496	0	2.32193	2.80735	0	2.58496	2	3	3.90689	3.70044	2	0	1.58496
RP11-25G10.2	1.58496	2.58496	0	1	3.32193	3.58496	4.39232	3	0	4.24793	2.80735	2.58496	3	3.45943	2.80735	3.16993	2.32193	3	2	3.80735	2.32193	3.90689	0	3	3.70044	2.58496	0	1.58496	3.32193	4.24793	1	4.90689	4.24793	5.12928	1.58496	3.70044	2	2.32193	0	0	3.16993	3.16993	3.32193	1.58496	4	7.05528	0	2.32193	2.80735
RP11-316M21.6	3	2	3	1.58496	3.32193	2.80735	4	2	2.32193	3.70044	1.58496	1.58496	2	1	0	2	1	0	4.08746	3.16993	2.58496	3.45943	1	2.58496	3.45943	1.58496	1.58496	2	2.58496	3.80735	1.58496	4.52356	4.08746	3	3.45943	2.58496	3	2	3.45943	2.58496	2.32193	3.45943	2	1.58496	4.52356	4.64386	3.16993	3.16993	3.58496
RP11-298J20.4	3	0	0	1	1.58496	1	2.80735	1.58496	0	2.32193	1.58496	0	0	1	2	2	0	0	5.12928	2.32193	1.58496	4.39232	3.16993	0	4.45943	2	0	2.58496	2.80735	1.58496	3.58496	3.80735	3.80735	3.70044	1.58496	3	2.32193	1	0	3.80735	1	3	4.64386	3.58496	2.58496	2.32193	4.08746	1	1
RP11-59C5.3	6.9542	5.85798	2.80735	4.52356	6.97728	5.24793	5.97728	5.08746	5.20945	5.85798	5.78136	6.39232	2.80735	3.45943	4.16993	4.9542	1	3	7.85175	4.64386	5.61471	6.12928	6.52356	4.08746	7.94252	6.14975	3.70044	5.75489	7.33092	5.78136	6.32193	6.22882	7.5157	6.90689	6.79442	1	4.90689	6.55459	6.44294	6.12928	3.70044	5.45943	5.83289	6.47573	7.05528	8.76487	6.37504	5	6.55459
RP11-427L15.2	2.80735	2.58496	1.58496	1	2.80735	2.32193	2.58496	2.32193	2	3.45943	3.16993	1	2	2.80735	2.58496	2.58496	0	0	4.90689	3.16993	3.58496	3.45943	2.80735	2	5.52356	4.32193	2.32193	3.32193	4.90689	2.80735	2.58496	2.80735	4.80736	1.58496	4.08746	0	1	3.58496	3.80735	3.80735	1.58496	3.16993	3.32193	3.90689	4.90689	8.70044	3.58496	3.32193	3.90689
CASC2	8.06609	4.52356	6.2854	3.70044	5.32193	7.47573	5.78136	5.20945	6.16993	7.06609	8.07146	6.10852	5.32193	6.08746	5.35755	6.47573	6.24793	5.75489	8.42206	8.49985	6.71425	6.83289	5.12928	6.14975	7.12928	7.70736	3.90689	7.16993	7.42626	5.52356	4.75489	7.02237	8.14975	7.70736	6.79442	5.42626	6.93074	5.08746	6.64386	6.70044	5.61471	8.03342	7.77479	6.76818	7.67948	9.85953	7.16993	5.04439	5.24793
RP11-383C5.5	1	1.58496	0	1.58496	2	4.08746	3.32193	2	1.58496	2.32193	4.58496	1	3.45943	2.58496	2.58496	1	0	1.58496	4.24793	3.70044	2.80735	3.45943	2.58496	1	2.80735	1	1.58496	1	2.32193	1	3.45943	3.32193	2.32193	2	3.16993	2.80735	1.58496	2	3.70044	1.58496	1.58496	2.80735	3	3.16993	2.58496	3.32193	1.58496	1	1
RP11-57H14.4	5.52356	4.9542	5.35755	5	6.74147	5.9542	5.64386	5.12928	5.78136	7	6.42626	5.45943	4.75489	4.32193	5.08746	6.39232	3.80735	3.80735	6.58496	4.85798	5.88264	8.2621	5.9542	5.2854	6.93074	5.49185	4.52356	4.70044	5.83289	6.10852	6	7.16993	8.0607	5.90689	5.61471	4	5.35755	5.70044	5.80736	8.40514	5.04439	5.20945	7	6.85798	6.35755	8.25267	8.01123	6.26679	5.32193
EDRF1-AS1	1.58496	1	1.58496	2	3.16993	3	2.80735	1.58496	3.16993	1.58496	2.32193	2.80735	0	1	0	4.16993	0	0	4	1.58496	3.45943	2.58496	3.16993	2.58496	4.45943	3.80735	2	2	4.58496	1.58496	2.80735	2.58496	3.80735	2.80735	3.32193	1.58496	2	5.32193	3.16993	3.32193	0	2.58496	2.80735	3.90689	3	7.59991	3.70044	1	3.45943
RP11-47A8.5	6.76818	6.50779	2.58496	4.64386	6.39232	5.2854	5.35755	5.49185	5.42626	6.75489	5.78136	4.64386	5.24793	4.24793	5.12928	7.21917	5.64386	4.16993	8.47573	4.90689	6.06609	5.52356	5.67242	5.32193	7.7211	4.64386	3.70044	5.45943	7.25739	4.90689	5.20945	7.15987	7.69349	5.45943	5.42626	6.76818	5.90689	6.6865	4.80736	4	4.32193	6.49185	7.06609	5.42626	5.90689	5.49185	6.70044	4.39232	5.20945
FLJ37035	4.75489	3.58496	3.58496	1	4.32193	5.70044	4	2.80735	1.58496	4.24793	3.70044	4.39232	4	4	3	4.52356	1	4.70044	5.20945	5.24793	2.80735	3.32193	5.39232	4.9542	5.16993	4.08746	1.58496	3.80735	4.90689	2.58496	3.45943	5.39232	6.9542	6.47573	2.80735	2.32193	4.32193	4.45943	4.80736	3	4.58496	5.88264	5.39232	4.45943	5.2854	4	4.08746	3	3.45943
RP11-57H14.2	0	1	0	1	2.32193	0	3.16993	1	2	3.45943	2.32193	0	4.45943	0	0	1	0	1	3.70044	2.58496	1	3.90689	0	1.58496	3	0	1.58496	0	1	2	1	4.39232	3.90689	2.32193	2.80735	0	0	1.58496	1.58496	1	2.32193	2	2.80735	3	3.45943	3.80735	3.45943	1	2.32193
RPARP-AS1	8.33985	6.93074	7.53916	7.58496	9.71081	11.8937	10.4189	7.74147	8.44294	9.90388	9.66534	9.12153	11.1485	9.3837	7.94837	9.48784	10.6653	10.7406	9.59246	9.64746	8.31288	9.57743	8.36194	9.53916	9.86419	9.97585	7.25739	8.19967	9.14466	8.07146	7.87652	11.628	10.4105	11.2609	9.51964	8.62936	8.53528	8.81057	9.75989	7.41785	9.03617	9.47371	10.7895	9.06878	9.683	8.61102	9.23362	8.50779	8.54689
RP11-318E3.9	0	3.45943	2.80735	2	2	4	3.45943	3.32193	2.58496	3.58496	4.90689	2.32193	5.04439	3.32193	2.80735	4.08746	2.32193	0	4.64386	4.75489	2	3	2.32193	2.80735	3.70044	5	3	3	3.90689	2.58496	2.58496	4.75489	4.45943	3.16993	3	3	2	2.32193	4.90689	3.16993	3.32193	2.80735	3.90689	3.32193	2.80735	2.32193	2	3.58496	2.58496
RP11-398C13.6	5.70044	5.55459	3.32193	4.24793	5.04439	6.56986	5.97728	3.80735	4.08746	5.90689	5	4.39232	5.75489	4.9542	5.20945	5.88264	4.85798	4.24793	7.09803	6.12928	4	5.88264	4.08746	4.90689	6.44294	5.20945	2.58496	4.24793	5.32193	4	4.9542	7.24793	5.04439	5.78136	5.58496	5.55459	4.75489	4.24793	6.22882	5.45943	4.9542	5.49185	5.24793	6.26679	5.70044	3.80735	5.67242	4.52356	4.9542
RP11-305E6.4	3.16993	5.20945	4.75489	3.45943	4.45943	6.16993	6.87036	4	4.9542	7.16993	6.75489	5.08746	4.85798	5.90689	4.64386	6.88264	4	3.58496	6.93074	5.80736	6.40939	8.44708	3.45943	5.08746	6.62936	6.16993	3.80735	4.70044	5.64386	4.45943	5.12928	5.24793	6.70044	6.26679	6.04439	4.52356	5.32193	4.9542	4.80736	8.56605	5.32193	4.16993	7.57743	7.13955	6.02237	7.05528	6.76818	5.61471	5.04439
RP11-464F9.20	4.32193	3.45943	3.58496	3.16993	4	5.35755	4.90689	3.32193	4	3.70044	4.52356	3.58496	4.45943	3.32193	4.24793	4.45943	3.58496	2	5.85798	6.30378	5.83289	5.52356	2.58496	3	4.32193	4.24793	1	3.45943	3.45943	4.16993	3.80735	5.52356	5.9542	3.32193	4.58496	5	3.16993	3	4.64386	4.16993	4.58496	5.24793	4.16993	2	4.9542	3	4.70044	2.58496	4.24793
RP11-464F9.1	1	0	0	0	1.58496	0	1	1	1	1.58496	0	1	0	0	1.58496	1	0	0	2.58496	1	0	1.58496	0	0	2.80735	1.58496	0	1	0	0	1	1.58496	1.58496	0	1	2	0	0	1.58496	1.58496	0	0	2.80735	1	1.58496	2.32193	1	0	0
RP11-574K11.29	3.16993	3	1.58496	3.16993	3.70044	2.80735	3.58496	3.80735	2.58496	4.08746	3.32193	3.16993	2.32193	2.32193	2.80735	4.32193	3.80735	1.58496	5.16993	3.70044	4.85798	4.85798	3.16993	2.32193	5.49185	4.39232	1.58496	1	3.32193	2.58496	2.58496	4.85798	5.20945	3.32193	3	0	2	3.16993	3.58496	4	2.32193	4.24793	4	4.70044	4.16993	6.6865	3.58496	2.32193	4.32193
RP11-574K11.5	2	2.80735	0	2	3.16993	1.58496	2	1.58496	2.32193	2	1	2.58496	0	2.80735	2	2	0	0	3.58496	2.32193	2.80735	4.75489	2	1.58496	2.58496	3.90689	1	2.58496	2	3	2	3.80735	3.58496	2	2.58496	0	1.58496	2.32193	4.16993	3.32193	1	4	0	3.70044	2.58496	3.58496	3.32193	3.32193	3
RP11-500G22.5	1	3.16993	2.32193	2	3.90689	4.45943	3.70044	3.58496	3.70044	4.70044	3.32193	4.32193	4.52356	3.58496	3	2.80735	0	3.70044	5.04439	2.80735	4.16993	4.58496	2.80735	2.32193	6.59991	4.80736	3.58496	3.16993	4.16993	3	4.32193	5.32193	5.9542	5.78136	3.45943	4.39232	4.24793	3.58496	4.32193	4.64386	2.80735	4.32193	4	4.16993	4.32193	7.44294	4	4.75489	4.24793
PITRM1-AS1	3.45943	4.9542	2.80735	3	5.12928	4.24793	5.16993	4.39232	3.80735	5.64386	5.08746	4.32193	3.70044	4.32193	2	3.32193	0	1	6.65821	3.90689	5.72792	4.45943	3.80735	4.45943	6.40939	5.39232	2	3.90689	4.64386	2.58496	3.70044	2.80735	5.08746	4.64386	4.32193	3.32193	3.58496	3.70044	5.24793	3.45943	4.08746	4.52356	4.64386	5.83289	5.64386	7.33092	4.32193	3.58496	5.61471
RP11-182L21.6	4.64386	4.90689	1	4.80736	3.80735	5.78136	6.50779	3.16993	3.58496	6.16993	7.15987	4.32193	6.06609	4.64386	3.90689	6.55459	3.90689	4	7.16993	6.20945	5.78136	6.64386	4.24793	4.85798	6.2854	5.67242	3.90689	4.39232	4.75489	3	4.16993	7.47573	6.6865	4.08746	4.75489	5.16993	3.58496	3.45943	4.70044	5.2854	3.32193	4.75489	5.80736	4.85798	5.24793	5.08746	4.75489	3.90689	4.70044
STAM-AS1	1.58496	3.58496	2.32193	2	4.70044	4.52356	4.32193	3	4	3	3.58496	2.80735	1	2.32193	2	3.58496	1	0	4.45943	4.32193	4.39232	4.58496	2	0	4	4.16993	1	3	3.16993	3	2.58496	3.32193	6	2.80735	4.70044	2	1	3.32193	4	4.16993	2.58496	4	3.45943	4.58496	4.39232	5.24793	3.16993	4	4.08746
RP11-363N22.3	3.32193	6.10852	3	2.80735	4.32193	4	6	3.80735	1.58496	4.9542	4	4.32193	5.39232	3.90689	4.90689	5	0	2.80735	4.9542	4.32193	5.42626	5.16993	4.45943	4	4.85798	4.64386	3.70044	3.45943	4.58496	4.70044	4.16993	6.49185	6.08746	4.75489	5.04439	3.58496	3.80735	4.85798	5.78136	4.64386	4.85798	5.58496	3.90689	4.85798	6.10852	7.02237	4.16993	4.24793	5.67242
RP11-506M13.3	2.32193	1.58496	1	1	4.39232	4.16993	4.16993	2	2.58496	4.9542	4.39232	4.45943	2.80735	2.32193	1	3.32193	0	3.58496	4.80736	4.16993	4.64386	5.88264	1.58496	4.45943	4.75489	2.80735	0	3.16993	3.70044	3.70044	3.16993	4	4.64386	3.90689	3.70044	2.32193	1	3.70044	4.08746	3.80735	1	2.32193	4.90689	4.9542	4.16993	6.16993	5.72792	5	3.58496
NUTM2B-AS1	7.70044	7.55459	6.56986	7.3837	8.23362	8.67596	8.24317	6.65821	6.72792	8.78463	8.24317	7.34873	8.37938	7.6865	7.79442	7.14975	6.84549	7.14975	9.43671	9.00282	8.74819	9.27845	6.71425	8.36632	9.77808	8.84235	6.04439	7.44294	8.18487	7.40939	7.13955	9.59059	9.47776	8.44708	7.69349	6.84549	7.03342	7.52356	6.87036	7.47573	7.48382	7.49985	9.27612	8.35755	9.11894	10.6018	8.49185	6.98869	8.10852
RP11-77P6.2	5.67242	4.45943	3.58496	3.58496	6.22882	6.06609	5.9542	3	4.24793	5.72792	6.90689	4.64386	5.64386	4.64386	4.08746	5.32193	3.90689	5.58496	6.30378	5.70044	4.16993	6.26679	4.32193	4.39232	5.90689	5.32193	3.70044	4.70044	5.58496	5.12928	4.75489	6.65821	7.19967	5.64386	5.61471	5.88264	3.58496	5.2854	7.29462	4.39232	4.32193	5.42626	6.12928	6.04439	5.61471	5.93074	5.12928	5.12928	6.70044
RP11-108L7.15	2.80735	3.32193	3.32193	4.32193	5.58496	7.08746	5.90689	3.70044	4.24793	6.55459	5.88264	4.16993	7.7211	5.20945	4.08746	6	5.49185	5.90689	6.70044	5.61471	3.32193	5.90689	2.32193	3.90689	6	5.42626	2.58496	4.85798	4.08746	3.70044	5.04439	6.06609	5.88264	6.26679	4.90689	4.58496	3.45943	3	5.61471	4.58496	5.39232	4.32193	4.39232	5.32193	6.33985	5.35755	4.16993	3.16993	4.75489
WAC-AS1	8.75489	10.6421	8.8857	8.5157	9.87498	10.7855	9.26679	8.11374	9.45327	11.03	10.567	9.59059	9.55267	8.93664	8.65105	11.1163	8.96	8.22882	10.6917	10.5736	9.82337	10.8588	8.37504	10.2597	9.70908	9.87958	8.40088	8.92184	10.4543	8.5812	8.41363	11.4226	11.3778	11.1787	10.1408	9.33985	8.90989	8.9629	9.36413	8.25267	9.56796	9.28309	9.65821	11.2131	11.4903	9.08746	9.64926	9.39232	9.97871
ADIRF-AS1	3.16993	4.58496	3.58496	4.39232	4.85798	5.70044	9.01681	2.32193	6.89482	7.34873	6.02237	3.80735	8.12412	5.42626	3.90689	8.00563	5.80736	4.45943	6.40939	4.45943	5.61471	6.83289	4	4.52356	5.49185	4.08746	4.80736	2.58496	4.08746	7.17991	6.59991	9.09011	9.22159	5	6.10852	3.32193	4.24793	5.39232	5.80736	5.80736	4.70044	4.9542	8.08215	6.39232	8.36632	5.70044	5.12928	4.52356	8.01681
RP11-295P9.3	7.40088	8.77479	6.08746	6.70044	8.07146	8.35755	8.55459	7.29462	7.40088	7.90087	8.40088	7.29462	6.30378	6.42626	6.40939	8.87344	7.3837	6.56986	9.19967	7.76818	7.8009	8.86728	7.01123	7.26679	8.84235	7.91289	4.85798	7.33985	8.14466	7.19967	7.94837	8.18487	9.03067	7.9542	7.7211	6.26679	6.50779	8.57365	9.00563	8.55842	6.59991	8.14466	8.62936	9.75656	9.04985	11.4635	8.77479	7.70736	8.18487
RP11-80H5.7	1	0	0	0	0	0	2	0	1	2.58496	3.70044	0	0	0	1	1	0	0	3.70044	1.58496	0	3.80735	1	0	2.58496	1.58496	0	1	2.32193	1.58496	0	1	2	1.58496	2.80735	0	0	0	2	1.58496	0	2.32193	0	2	1.58496	3.58496	1.58496	1.58496	2.58496
RP11-351D16.3	4.24793	3.58496	0	3	4.39232	5.39232	4.9542	3.32193	3	4.16993	6.12928	3.58496	4.16993	4.24793	3.32193	3.80735	3.45943	4.39232	4.39232	5.32193	4.16993	5.12928	3.70044	4.32193	4.58496	4.32193	2	3.45943	3.80735	4.08746	3.58496	5	5.55459	3.80735	3.16993	4.32193	3.80735	3.32193	5.35755	4.08746	1	4.45943	4.08746	5.24793	4.24793	3.16993	3.80735	4.08746	4.75489
RP11-517P14.2	3.80735	4.32193	0	2	4.39232	3	4.85798	1.58496	3.80735	3.32193	3.45943	2	2.32193	3.90689	4.39232	4	0	2.32193	5.75489	4	4.45943	5.2854	3.90689	3.16993	4.64386	4.32193	2.32193	4	3.70044	2	4.39232	4.32193	5.2854	5.35755	3.58496	3.70044	4.52356	3.80735	1	5.58496	2.80735	2.32193	4.16993	6.33985	4.32193	3.16993	5.97728	2	4.39232
ZNF32-AS2	2.58496	3.32193	1.58496	2.32193	4.64386	3.70044	5.24793	2	3.45943	4.85798	2.80735	4.32193	2.32193	1	1	4.52356	1	0	4.16993	3.90689	3.80735	6.14975	2	4	5.52356	4.45943	1.58496	3.80735	3.58496	3.45943	2.58496	5.32193	6.14975	4.45943	4.39232	3.16993	2.58496	3.70044	4.08746	3.32193	2	3.80735	3.45943	5.67242	5.88264	6.10852	4.75489	3.32193	4.16993
RP11-541N10.3	7.41785	4.45943	5.20945	5.9542	6.2854	5.2854	5.04439	4.58496	5.9542	6.39232	6.06609	5	5.78136	5.08746	4.80736	6.32193	2.80735	3.58496	7.93074	6.02237	4.52356	6.35755	6.61471	6.35755	6.10852	5.61471	2.32193	4.85798	6.53916	3.70044	5.80736	6.79442	6.33985	5.72792	5	5.83289	5.80736	5.88264	4.85798	5.35755	5.90689	6.52356	7.49985	5.75489	5.78136	6.16993	7.59991	5.83289	4.9542
RP11-508N22.12	2.80735	4	2.58496	2.80735	4.58496	3.90689	3.70044	2	1.58496	5.93074	4.75489	3.90689	3.16993	2.58496	2.80735	5.61471	1	0	3	3.70044	2.80735	6.85798	3.45943	4.08746	5.12928	2.32193	2	3	4.24793	2.58496	4.24793	3.80735	5.85798	5.20945	4.90689	0	2.32193	4.70044	4	4.75489	2.58496	4.08746	3.80735	4.32193	4.70044	8.61102	3.80735	2.58496	4.52356
RP11-348N5.7	2.32193	3	1.58496	3.70044	4.58496	4.08746	2.58496	0	3.45943	4.9542	2.80735	4.16993	1.58496	1	2	2.80735	6.06609	3.45943	4.85798	3.45943	3.16993	3	3	3.45943	5.12928	4.16993	0	3.16993	3.45943	3.16993	3.90689	3.45943	4	3.32193	3.32193	2.58496	1.58496	3.45943	3.80735	4.80736	1.58496	3	2.80735	4.75489	4	7.76155	3.45943	2.58496	3.70044
RP11-152N13.16	3.80735	5.49185	3	3.16993	5.70044	6.32193	5.83289	3.32193	4.32193	7.52356	5.08746	4.70044	6.72792	4.80736	5.35755	4.64386	3.90689	5.52356	5.49185	5	5.55459	7.77479	4.24793	4.08746	6.12928	6.94252	5.88264	4.39232	4	4.70044	5.12928	6.10852	6.32193	3.80735	5.85798	4.80736	3.80735	4.45943	5	5.49185	5.04439	4.45943	4.45943	4.45943	5.45943	6.67242	6.04439	6.33985	5.39232
RP11-152N13.5	5.9542	4.16993	4.80736	4.39232	5.42626	7.12928	5.90689	3.45943	5.52356	6.91886	7.23841	4	7.22882	6.37504	4.45943	5.04439	5.12928	5.83289	6.9542	6.61471	7.01123	6.42626	4.9542	5.16993	6.32193	5.85798	3	4.64386	5.49185	4.58496	5.08746	7.74147	7.70044	6.08746	6.20945	4.08746	4.75489	4.52356	6.88264	6.44294	5.32193	5.67242	6.50779	5.49185	7.10852	5	4.85798	5.04439	5.97728
RP11-324I22.3	1	3.45943	0	1.58496	2.58496	3	2.80735	0	3.32193	5.42626	3	2.58496	3.80735	2.58496	1	3.58496	0	2.80735	3.80735	3.80735	3	3.58496	1	3.16993	3.58496	1.58496	0	1	3	0	2	3	4.80736	4.70044	2.32193	3	1	1.58496	2.80735	2.32193	2	1	1.58496	2.58496	4.16993	5	3.16993	2	3.45943
RP11-324I22.4	5.80736	4.90689	2.58496	3.58496	5.88264	6.67242	6.30378	4.58496	4.75489	6.79442	6.98869	4.16993	6.06609	5.42626	3	5.97728	3.45943	2	6.22882	4.90689	6.64386	5.42626	5.04439	4.9542	4.9542	5.61471	3	4.75489	5.42626	5.58496	4.32193	5.67242	6.56986	6.33985	5.42626	3.70044	4.70044	4.64386	5.32193	6.44294	4.24793	5.35755	6.12928	6.35755	6.62936	6.16993	5.24793	4.9542	5.52356
RP11-38L15.8	0	0	1	2	1.58496	1	2.32193	0	0	2.58496	2.80735	2.80735	3.45943	0	1	2.80735	0	1	0	3.16993	1	2	0	0	2.58496	1	0	1	0	2.80735	1	2	2.32193	1	2	1	0	1	1.58496	0	0	2.32193	2.32193	2.58496	1.58496	0	1	1	1
PPP3CB-AS1	6.52356	6.22882	4.39232	5.42626	6.59991	7.13955	7.04439	4.52356	7.13955	7.12928	7.17991	5.75489	5.85798	5.58496	5.42626	5.75489	6.24793	4.58496	7.39232	7.25739	8.224	6.30378	6.10852	5.45943	7.31288	6.58496	3.90689	5.39232	6.55459	6.16993	5.83289	6.26679	8.44294	6.72792	7.03342	5	5.9542	6.24793	6.2854	5.83289	6	6.6865	6.32193	6.56986	8.23841	8.6865	6.33985	5.58496	6.65821
CCDC147-AS1	1.58496	3.16993	1.58496	2	1.58496	2.58496	2.32193	3.45943	2.32193	3.16993	0	1	0	1	2.58496	4.08746	0	2	2.58496	3.45943	1.58496	2	0	3.80735	2	2.32193	1	1	2	1	1	3.45943	3.58496	0	2.58496	1.58496	2	1	0	0	0	4.24793	2.58496	3.80735	0	3.70044	1.58496	3.16993	3.16993
NUTM2A-AS1	7.18982	6.67242	6.35755	6.04439	8.07146	8.69349	8.29002	4.52356	7.12928	9.08215	7.32193	6.53916	8.23841	7.53916	6.37504	7.54689	6.33985	7.34873	9.64386	8.67596	6.94252	8.06609	6.82018	8.18487	9.41363	8.06609	6.04439	7.27612	7.49185	7.30378	6.71425	9.77314	8.28077	8.42627	7.44294	7.21917	6.6865	7.08746	7.33985	7.39232	6.9542	7.29462	9.47371	8.24793	8.21917	9.30834	9.06609	7.17991	7.98299
RP11-441O15.3	4.16993	3.32193	3.32193	3.70044	5.72792	5.24793	5.49185	2	4.39232	6.02237	6.24793	4.58496	5.75489	4.9542	3	4.39232	2	5.04439	6.30378	5.16993	4.08746	6.04439	2.80735	3.90689	6.12928	5.16993	3.16993	4	5.04439	4.08746	5.04439	5.2854	6.26679	5.83289	4.85798	3	3.45943	5.20945	6.02237	5.64386	4.9542	4.58496	5.93074	5.72792	6.22882	6.89482	5.24793	4.9542	5.39232
RP11-80H5.9	0	0	1	0	1	2.32193	2.58496	0	3.16993	2	2.32193	1	0	0	0	1	0	0	2.80735	0	1.58496	2.80735	1	1	1.58496	2.58496	0	1	0	1	1	2.32193	3.45943	1.58496	3	0	0	1	2.80735	2.32193	1	2	2	2.32193	2.32193	3.32193	2	1	1
ENTPD1-AS1	4.52356	3.90689	3	2.58496	5.32193	5.16993	5.70044	5.04439	3.90689	4.75489	5.16993	3.90689	4.70044	4.52356	4.16993	4.52356	3.45943	3.45943	6.30378	5.85798	2.32193	6.39232	4.70044	5.75489	6.30378	5.08746	3.80735	4.58496	5.12928	4	4.32193	6.08746	5.85798	6.90689	5.32193	4.45943	5.12928	4.9542	4.24793	6.30378	3.70044	5.24793	6.33985	4.52356	5.04439	8.14975	4.39232	4	5.61471
ZEB1-AS1	7.63663	6.91886	6.18982	6.62936	6.22882	7.08746	7.46761	5.20945	6.61471	7.94252	7.76818	6.26679	7.43463	8.17493	7.17991	8.62571	5.08746	4.45943	9.36632	8.22882	6.64386	9.43671	5.78136	6.67242	8.09276	6.83289	5.20945	6.75489	7.79442	6.97728	5.64386	8.30834	8.38802	6.82018	7.15987	7.19967	6.45943	6.47573	6.67242	8.67596	6.70044	6.9542	8.26679	7.30378	8.17991	7.19967	8.51964	5.93074	7.30378
OLMALINC	8.69349	6.50779	7.43463	7.70736	9.62753	9.85798	7.71425	7.26679	7.56224	8.3443	7.49185	7.5157	7.97728	7.13955	7.72792	6.06609	7.36632	6.52356	10.545	8.62936	6.98869	7.12928	8.01681	8.79766	8.66534	8.56224	6.59991	8.18983	8.92778	6.04439	7.15987	8.80413	9.03067	10.6366	7.73471	7	7.82018	8.59991	9.03342	7.40088	8.21432	8.5157	8.91289	8.8392	8.9571	7.02237	7.71425	7.78136	7.8009
RP11-253E3.3	5.45943	5.35755	4.58496	5.20945	5.32193	3.45943	7.21917	5.64386	5.52356	7.41785	4.64386	3.70044	6.58496	5.80736	5.67242	6.78136	4.80736	0	5.88264	4.24793	5.75489	9.03617	6.62936	5.49185	5.16993	4.16993	4.70044	4.80736	6.12928	6.04439	7.08746	8.36632	7.13955	6.44294	6.08746	4.58496	5.83289	4.90689	3.58496	6.67242	5.88264	5.85798	7.79442	7.8392	5.85798	6.33985	7.81378	5.49185	5.20945
RP11-372B4.3	1.58496	2.80735	2.58496	3.32193	4	6.33985	4	1.58496	2.32193	4	4.39232	4.45943	2.80735	4.24793	4.85798	3.32193	3.58496	5	4.85798	5.72792	2.32193	4.9542	1.58496	2.80735	4.52356	4	1.58496	1.58496	3.80735	3.45943	3.32193	4.90689	3.70044	5.78136	2	5.08746	3.16993	3.16993	5.16993	3.80735	3.32193	3.70044	3.90689	3.80735	3.45943	4.52356	4.80736	4	4.24793
RP11-283I3.6	6.50779	7.58496	6.52356	6.20945	7.31288	7.76155	7.90689	6.39232	7.48382	8.55459	7.34873	7.30378	6.44294	6.84549	6.93074	8.65464	4.32193	5.58496	9.14211	8.66534	6.96578	8.79116	6.84549	7.36632	8.05528	7.22882	4.75489	7.15987	6.93074	6.56986	7.34873	8.24317	8.04985	7.62936	7.93074	6.62936	7.67948	7.82018	6.37504	8.84235	6.40939	7.76155	9.21917	9.91139	7.72792	8.33985	8.39232	6.91886	7.24793
RP4-816N1.6	3.32193	2.32193	1	2	2.58496	5.08746	3.90689	0	2	3	3.45943	2.80735	3.80735	3.80735	1	1	2	4.52356	4.75489	4.52356	2.32193	3.70044	2.58496	3.58496	3.16993	3.16993	1.58496	2.32193	1.58496	2	3.16993	4.08746	3.58496	3.80735	2.32193	2	3.45943	2.58496	3.32193	1	2.58496	2	4.9542	4.80736	3.90689	4.24793	3.32193	1	2
PLBD1-AS1	2	3.16993	1.58496	2	3.32193	2.58496	2	2.80735	2.80735	3.58496	1.58496	2.32193	0	2.32193	0	3.90689	1	0	3.80735	4.32193	1	5.64386	2.58496	0	2	1	1	2.32193	3.45943	3	4.08746	6.24793	5.20945	2.32193	3.45943	1.58496	3	2.58496	1	2	3.32193	3.80735	2	1	4.64386	4.39232	4.64386	2	2.80735
RP11-359J14.2	0	2.58496	0	0	2.32193	1.58496	1	3	2	0	1	1	0	0	1.58496	2.32193	0	0	4.39232	0	2	2.80735	1	0	4.24793	2.58496	0	1.58496	0	2.32193	0	1	2.80735	1	1.58496	0	0	2.32193	1.58496	1	0	2	1.58496	2	3.70044	7.48382	1	1.58496	3
RP11-582E3.6	5.12928	6.12928	5.78136	6.04439	8.64746	7.90087	7.88264	6.37504	7.96578	8.91588	8.91886	6.85798	6.35755	6.98869	7.18982	8.91289	4.85798	7.35755	8.66178	7.58496	5.83289	9.39446	5.70044	7.43463	9.2738	7.90087	5.20945	6.85798	7.49185	7.89482	7.71425	7.12928	8.8857	7.93664	8.22882	7.93664	7.49985	7.57743	8.04439	7.39232	8.50383	7.22882	9.31967	10.2143	8.60363	8.72792	7.45121	8.21432	7.56224
RP11-266K4.9	2.58496	4.90689	2.58496	3.70044	3.32193	3.58496	3.80735	4.58496	4.45943	5.85798	2.80735	3.70044	5.45943	2.32193	2.58496	5.61471	3	0	4.52356	5.16993	4.16993	5.88264	5.93074	2	6.04439	4.90689	4.32193	4.16993	3.80735	4.24793	5.90689	6.18982	5.52356	5.24793	5.67242	2	1	4.39232	6.62936	2.58496	3.70044	5.55459	6.45943	5	5.64386	5.12928	5.20945	4.52356	4.80736
RP1-197B17.5	0	3.80735	2.58496	3.16993	4.24793	5.93074	5.70044	2	4.08746	5.9542	5.20945	3.58496	5.83289	3.90689	3.32193	3	2.32193	4.52356	4.58496	5.97728	4.64386	5.35755	2	4.32193	5.16993	4.75489	3.32193	3.58496	1.58496	5	3.45943	4.85798	3.16993	5.61471	4.16993	4	3	3.45943	3.80735	5.58496	3.80735	3	3.70044	5.67242	4.08746	6.06609	3	4.45943	3.58496
RP11-84G21.1	3.80735	3.90689	3	1	2.58496	5.2854	4.64386	2.32193	4.16993	5.16993	5.85798	3	2.80735	3.16993	3.58496	3.32193	4.9542	4	6.35755	6.37504	4.58496	4.08746	2.58496	4.39232	5.20945	4.52356	0	4.16993	3.58496	3.32193	3	5.16993	5.80736	3.16993	3.16993	4.39232	4.16993	3.32193	3	4.58496	3.58496	5	3	2.32193	4.52356	4.52356	4.08746	3	3.45943
RP11-530C5.1	2.32193	3	0	1.58496	1.58496	2.80735	1	3	2.32193	3.80735	1.58496	1.58496	1	1	3	2	0	0	5.32193	3.16993	3.80735	4.75489	2.32193	2	3.45943	0	0	2.32193	2	1	4	4.24793	4.58496	2.80735	1	2.32193	2.80735	1.58496	1.58496	3	1	3.32193	3.90689	3.32193	2	4.75489	4.70044	0	3
RP11-823E8.3	2.80735	6.10852	1.58496	3.45943	5	3	1	3.70044	3	3.70044	1.58496	4.08746	0	3	1.58496	4.08746	0	0	7.20945	3.45943	3.32193	4.24793	3.70044	4.16993	4.70044	4.16993	2.32193	4.32193	3.80735	2.80735	3.70044	2.32193	3.70044	3.32193	2	4.24793	2.80735	4.45943	4.85798	6.06609	2.58496	4.16993	2.32193	4.85798	3.45943	4.70044	4.24793	2.80735	3.70044
BCDIN3D-AS1	4.64386	4.80736	3.80735	3.16993	3.80735	3.32193	5.04439	3.16993	4.64386	4.45943	5.08746	3.90689	5.04439	4	3.45943	4.39232	2.32193	2.80735	5.39232	5.24793	4.32193	5.2854	3.32193	4	4.64386	5.20945	3	3.80735	4.39232	5	4.70044	6.16993	6.47573	4.58496	4.70044	3.90689	3.80735	4.70044	5	5.16993	3.16993	5.52356	4.90689	7.27612	6.06609	6.58496	4.64386	3.80735	5.20945
RP11-474P2.6	1	4.16993	1	2	2.32193	3	4.32193	1.58496	3.90689	3.32193	3.90689	2.32193	3.45943	1	2	2.32193	0	0	4.52356	3.70044	3.70044	2.80735	1	2.32193	3.45943	3.58496	2.58496	3	3.16993	4.58496	2.58496	5	4	2.58496	3.32193	1.58496	2	2.58496	2.80735	1.58496	2.80735	2.80735	1.58496	4.9542	4.39232	8.60733	4.24793	2.32193	4.08746
RP11-734K2.4	5.24793	7.5157	4.16993	7.30378	7.76818	8.30834	4.24793	5.64386	5.52356	7.06609	5.85798	6.33985	4.16993	6.75489	3.80735	6.08746	7.11894	7.61471	8.224	6.35755	5.58496	6.32193	6.53916	5.80736	8.81378	7.19967	3.58496	7.08746	6	3.58496	7.21917	6.30378	5.70044	4.75489	5.64386	7.69349	6.98869	7.77479	7.16993	5.24793	6.40939	6.04439	5.16993	6.42626	6.93074	10.0293	6.65821	5.55459	7.79442
RP11-1109F11.3	2.32193	3.80735	2.80735	3	5.75489	3.90689	3.70044	3.80735	3.58496	4.80736	5.80736	3.16993	4.75489	2	2	4.24793	0	3.16993	6	3.80735	3.32193	4.70044	2.58496	3.32193	4.80736	4.24793	2	4.08746	4.24793	2	3.58496	4.80736	5.20945	2.32193	5.39232	2	2.58496	4.52356	5.08746	3.80735	2.58496	4.90689	4.45943	5.12928	5.08746	7.14975	3.32193	3.70044	5.08746
RP11-843B15.4	2	1.58496	1.58496	2	3.45943	5	2.80735	1.58496	1.58496	6.47573	2.58496	2.80735	3.16993	3.45943	0	4.75489	0	0	3.90689	4.9542	1	4.32193	2.80735	3.80735	5.12928	3.32193	0	2.32193	3	3.80735	2.80735	2.58496	3.45943	3.70044	1.58496	4	2.80735	3	2	4.52356	2.32193	1.58496	4.45943	4.52356	4.45943	7.17991	3.70044	3.32193	3.45943
RP11-554E23.4	2.32193	1.58496	0	1.58496	2.32193	2.32193	2.80735	1	1	3.90689	4.52356	1	2	2.58496	2.58496	2.58496	0	0	3.16993	2.32193	1	4.58496	1	1.58496	4.58496	3.16993	0	2	1.58496	2.58496	1	3.70044	3	3.45943	1	1	0	2.58496	3.58496	2.32193	1	0	1	2.32193	4.45943	3.90689	2.58496	2.32193	3.45943
RP11-412D9.4	2	4.32193	2.80735	4.39232	4.45943	3.80735	5.04439	2.80735	1	4.75489	4.08746	3	4.16993	2.32193	5.24793	5.42626	4.08746	2	5.24793	4.32193	4.80736	7.05528	2.32193	4.39232	4.32193	2.80735	3.16993	3.45943	3.70044	4.16993	4.08746	6.94252	5.12928	5.90689	5	3.58496	3.90689	2.58496	3.32193	5.52356	2	4.32193	3.58496	3.45943	5.52356	1.58496	4.24793	3.80735	4.52356
RP11-20E24.1	2.32193	2.80735	0	3.16993	1.58496	1.58496	0	1.58496	3	2.58496	3.58496	2.32193	2.58496	2	3	3.45943	0	0	3.45943	1	3	0	2.32193	3	3	0	1	2.32193	3	1.58496	1	3.16993	3.90689	3.58496	2	1	2	1	2	1	0	3	2.32193	2	2.32193	1.58496	1	1.58496	1.58496
RP11-421F16.3	5.61471	7.53138	5.88264	6.65821	8.56224	9.08481	7.45121	6.22882	9.10852	8.66178	8.89482	7.67242	8.71081	8.62205	6.56986	9.03342	6.53916	8.27146	9.66534	8.31741	6.44294	10.255	6.02237	8.89482	8.32193	8.15482	3.90689	6.85798	8.23362	8.29921	8.17493	9.31515	9.27612	9.02237	6.79442	7.75489	7.33092	8.41785	8.30834	7.92481	7.57743	8.00563	6.84549	10.1836	8.7039	9.16239	7.98299	8.9542	8.74819
RP11-321F8.4	2	2	2	1	3.90689	4.45943	4	1.58496	2.58496	4.08746	5.20945	2.32193	4.75489	2	1.58496	4.32193	1.58496	3.90689	4.58496	4.70044	2.58496	4.24793	1.58496	2.58496	4.08746	2.32193	2.32193	2.58496	2.58496	1	2.58496	4.70044	4.16993	4.08746	3	2	2.58496	1	5.42626	2.80735	3.45943	2	2.80735	4.70044	4.52356	2.32193	3.45943	4.24793	3
RP11-214K3.21	1	2.32193	0	0	1	2.32193	4	1	1.58496	3.16993	2.80735	2.80735	4.24793	0	2.58496	0	0	0	2.80735	2.80735	1.58496	4.32193	0	0	3.80735	2.80735	1.58496	0	0	2.58496	2.58496	3.90689	3.16993	1.58496	3.16993	2	0	2	1	1.58496	1	1	3	1	2.80735	7.59246	3.58496	2	4.08746
RP11-817I4.1	4.08746	8.11894	5.04439	4.64386	5.24793	7.59246	4.85798	5.64386	5.20945	8.03342	3.70044	6.02237	5.45943	6.10852	2.58496	7.17991	0	5	7.62205	8.05528	5.35755	6.94252	4.70044	6.97728	8.69697	6.80736	3.16993	5.80736	5.78136	5.24793	5.75489	6.72792	7.75489	7.09803	5.58496	7.81378	6.56986	7.48382	4.39232	4.64386	4.45943	4.9542	8.12928	9.32193	6.26679	8.7211	6.89482	4.9542	6.97728
RP11-214K3.20	0	1	1.58496	0	2.80735	2	3.32193	2.32193	2.32193	1	2.32193	1	3.16993	1	3	2	1	0	2.80735	2	1.58496	3.16993	0	1	3.16993	1	1.58496	1.58496	1	2	0	2.32193	2.32193	3.32193	1	0	1	0	1	1.58496	1.58496	2.58496	3.32193	1	1.58496	7.19967	2.58496	1	3
LINC00936	2.32193	6.04439	3.58496	4.90689	4.90689	4.90689	4.39232	3	4.64386	5.04439	6.06609	5.20945	3.80735	4.45943	4.52356	7.09803	1	2.80735	7.41785	4.90689	5.75489	5.88264	4.39232	4.75489	6.30378	4.85798	3.70044	4.70044	4.39232	2.58496	4.08746	4	6.70044	5.2854	4.39232	5.04439	4.70044	5.32193	5.52356	4.39232	4.08746	4.90689	4.16993	4.70044	6.04439	4.70044	5.42626	5.93074	5.39232
RP11-214K3.25	0	1	0	1	1	2	1	0	1.58496	2.80735	0	0	1.58496	1	0	1	0	4.24793	2.32193	1.58496	0	3.80735	1.58496	3.16993	1.58496	1	0	2.32193	0	0	0	3.90689	2.80735	1	1	0	0	0	1	0	1.58496	0	2.32193	2.58496	1	0	0	1.58496	1
LINC01257	0	1	0	0	0	0	0	0	0	2	3.32193	0	2.58496	0	0	6.37504	0	0	1	0	2.58496	1.58496	0	0	1	0	0	0	0	2.58496	1	5.97728	5.75489	0	6.02237	0	0	1	0	0	0	2.32193	3.90689	8.15987	3.58496	0	2.58496	0	0
CEP83-AS1	3.70044	3	3	3.32193	2.58496	4.90689	4.08746	3	1.58496	4.08746	4	3	4.24793	3.70044	3.32193	6.22882	0	0	5.67242	4.9542	4	5.64386	2.58496	4.16993	5.49185	4.08746	2.32193	4.39232	4.08746	3	2.58496	5.72792	5.72792	4.52356	3.80735	3.58496	3.58496	3.58496	5.24793	5.52356	3.70044	4.75489	3.70044	4.24793	4.85798	3.70044	3.70044	3.32193	4.80736
RP11-627K11.6	1	2.32193	1	0	2.80735	3.58496	3.32193	0	2.32193	4	2.32193	2.32193	4.16993	3	0	2.32193	2.80735	2	3.58496	4.08746	1.58496	3.58496	1	4.45943	3	2.80735	1.58496	2.32193	1.58496	1.58496	2	2.80735	4.52356	2.32193	1	3.45943	2.80735	1.58496	0	1.58496	2.32193	1	4	4.16993	4.16993	6.37504	4	3.45943	2
A2M-AS1	4.16993	6.04439	3.16993	4.45943	4.16993	4.75489	4.45943	3.45943	2.32193	5.97728	5	3.90689	4.52356	2.80735	3.32193	6.24793	4.45943	3	5.64386	5.32193	4.45943	5.70044	3.58496	5.24793	5.2854	3.70044	3.32193	4.08746	3.80735	3	3.80735	4.24793	6.64386	5.2854	5.2854	2.80735	3.90689	4	4.80736	7.36632	2.32193	4.75489	5.39232	5	6.33985	5.83289	5.20945	5.2854	5.32193
AC025165.8	2.58496	1.58496	0	3.32193	3.45943	1	2.32193	0	0	3.45943	1	0	0	1	1	1.58496	0	0	3	0	3.32193	6.61471	2.58496	3.16993	4.64386	1	0	1.58496	0	4	4	4.80736	4.58496	3	3.90689	0	0	2.58496	3.16993	5.39232	1.58496	2.32193	3.32193	4.32193	2.58496	5.80736	2.58496	3.80735	2
RP11-571M6.17	2	4.08746	2.32193	2.58496	5.04439	4.90689	5.70044	2.32193	3.32193	4.75489	4.58496	3.70044	5.24793	5	4.16993	5.61471	4.52356	5	5.04439	4.90689	4.64386	5.72792	2	4.32193	4.52356	4.24793	3	4.58496	3.70044	3.90689	4.70044	6.04439	4.58496	6.12928	4.45943	4.45943	4.24793	4.45943	4.90689	4.52356	4.85798	3.32193	4.08746	6.94252	5.2854	5.52356	5.42626	4.64386	4
RP11-273B20.1	5.2854	5.32193	1.58496	4.32193	4.80736	3.45943	3.45943	4.16993	4.75489	5.04439	4.80736	4.16993	4.32193	2	2.58496	4.9542	0	3.80735	6.33985	4.08746	4.24793	5.55459	4.39232	3.32193	5.97728	3.90689	2.80735	4.24793	4.80736	3.90689	4.58496	3.70044	5.39232	3.32193	5.70044	1.58496	3.32193	5	5.58496	5.12928	2.80735	5.55459	4.45943	4.64386	4.90689	6.49185	5.75489	3.32193	4.85798
RP11-218M22.1	6.52356	8.31288	6.52356	8.0607	6.56986	7.01123	6.32193	5.58496	7.43463	8.24793	8.03892	6.40939	8.61839	5.08746	6.32193	9.50779	6.90689	7.03342	9.43671	5.90689	5.67242	5.16993	6.04439	6.6865	8.16992	7.15987	5.45943	7.17991	7.6865	7.05528	6	7.53916	8.8857	7.58496	7.91289	7.05528	7.30378	7.8392	7.05528	7.19967	7.48382	6.98869	7.57743	10.2046	8.13955	6.50779	8.30378	6.32193	7.40088
RP11-359B12.2	5.97728	5.08746	5.16993	5.24793	6.02237	5.97728	5.75489	4.64386	4.64386	5.64386	5.70044	5.32193	6.40939	5.61471	5.04439	7.02237	5.20945	5.45943	7.10852	6.40939	5.16993	5.70044	4.58496	5.75489	7.01123	6.04439	3.70044	5.97728	6.20945	5.16993	4.85798	6.45943	7.78136	7.43463	5.80736	5.49185	6.16993	5.78136	5.55459	6.26679	5.52356	6.20945	5.70044	6.83289	5.80736	6.61471	6.35755	5.64386	5.78136
LINC01465	3.80735	4.45943	1.58496	3.58496	4.39232	5.08746	3.90689	3.16993	4.16993	5	4.32193	3.45943	5.70044	3.70044	3.45943	3.70044	4.16993	3	5.39232	4.16993	4.45943	5.04439	3	4	4.39232	4.52356	0	2.58496	3.32193	2.58496	3.45943	5.49185	4.52356	5.83289	4.45943	4.90689	4.32193	2	3.90689	2.32193	4.16993	3.70044	3.45943	6.06609	3.80735	5.88264	3.90689	2.80735	2.58496
RP11-631N16.2	3.32193	5.64386	2.58496	5.39232	5.70044	7.41785	5.2854	5.75489	5.08746	7.8009	6.88264	6.33985	5.20945	3.16993	4.32193	6.87036	6.14975	4.08746	6.98869	5.55459	5.42626	6.93074	4.08746	5.16993	6.40939	5.80736	4.24793	4.80736	5.16993	3.90689	5.64386	6.32193	6.32193	6.40939	6.18982	3.90689	3.45943	5.93074	6.96578	7.21917	4.64386	4.75489	5.64386	8.2621	6.06609	8.40088	5.64386	6.14975	6.35755
RP11-631N16.4	2	4.58496	1	3.80735	4.58496	5.93074	4.16993	2.32193	4.52356	6.40939	6.62936	4.32193	7.42626	3	3.45943	3.45943	3.32193	5.45943	5.42626	3.90689	4.08746	7.24793	1.58496	4.58496	4.80736	4.24793	3.16993	3.70044	3	4.64386	4.85798	6.39232	5.70044	4.85798	5.24793	3	2.32193	4.75489	5.67242	5.12928	4.9542	4.16993	3.70044	6.52356	5	6.30378	3.80735	5.04439	5.04439
RP4-761J14.8	1	3.58496	0	2	1.58496	1	3	3.16993	1.58496	2	1.58496	2.58496	1	1.58496	2	0	0	0	3.80735	2	1.58496	2.58496	1	0	3.16993	1.58496	1	1	2.58496	1	2.58496	1.58496	3	3.32193	2	1.58496	1	2.58496	2.58496	3.58496	1.58496	1.58496	2	2	1.58496	3.80735	3.45943	1	2.58496
U47924.31	5.61471	4.16993	3.58496	5.32193	4.85798	7.99435	4.90689	4.52356	4.85798	6.04439	6.78136	5.88264	5.58496	4.08746	3.90689	4.90689	4.52356	5.55459	5.08746	5.20945	3.80735	6.26679	5.08746	5.49185	5.88264	5.93074	2.58496	4	5.12928	4.52356	5.58496	5.52356	5.16993	4.24793	5.75489	4.85798	5.39232	4.24793	5.80736	5.04439	4.64386	4.90689	3.16993	5.24793	4.9542	4.85798	4.64386	4.45943	5.49185
RP1-228P16.8	2	3.58496	2	3.58496	4.52356	5.67242	4.58496	3.45943	4.08746	4.39232	3	4.52356	3.58496	2.80735	4	4	4.45943	3.70044	4.45943	3.90689	3.70044	5.08746	1	3.80735	4.75489	3.45943	1	2.58496	3.45943	4	3.16993	4.08746	3.32193	4.58496	3.45943	2.58496	3.58496	4	4.52356	4.45943	3.58496	3.16993	4.39232	4.64386	3.90689	3.16993	3.70044	4.90689	3.32193
DNAH10OS	5.72792	3.80735	4.08746	4.08746	5.52356	5.39232	2	4.32193	2.80735	7.87036	4.70044	5.04439	5.52356	3.70044	7.03342	6.67242	1.58496	0	3.58496	5.35755	4.58496	6.65821	6.44294	7.21917	8.07682	4	4.9542	6.35755	4.85798	2.58496	6.2854	6.64386	6.97728	6.49185	6.6865	6.06609	5.83289	5.93074	6.32193	4.16993	3.16993	7.22882	7.29462	4.24793	5.20945	5.58496	8.04439	4.58496	5
RP11-677M24.1	0	0	0	0	3	1.58496	2	0	1.58496	0	1	1	5.70044	0	0	3.45943	0	0	1	2.80735	0	4	0	1	0	1	1	0	2.32193	0	1	1	3.16993	2.32193	1	0	0	0	1.58496	1.58496	0	0	2.80735	3.16993	2.58496	4.85798	3.90689	2.32193	2.32193
RP11-366L20.2	1.58496	1.58496	2.58496	1.58496	2.58496	2.80735	4.16993	1.58496	1.58496	2.58496	3.70044	2.80735	5.70044	3	1.58496	5.42626	5.64386	1	3.45943	4.75489	1	2.80735	2.80735	3.32193	3.16993	2.32193	1.58496	2.58496	3.90689	0	3.32193	1.58496	7.67948	3.70044	4.08746	2	2.58496	1.58496	3.32193	3.90689	1.58496	3.32193	4.16993	3.45943	4.32193	9.23122	5.52356	5.39232	4.52356
RP11-295I5.3	1.58496	3.32193	1	1	3.32193	4.85798	2.32193	2	2	3.90689	4.16993	3.32193	1	0	1	3.80735	1	0	4.45943	4.58496	2.80735	2.80735	1.58496	2.58496	4.08746	3.58496	1.58496	2.80735	2.32193	2	2	1.58496	4.52356	3.32193	2	3	1.58496	1.58496	3.70044	3.32193	2	3.90689	3.16993	5.16993	4.45943	7.27612	2.58496	3.90689	3.45943
RP11-197N18.2	3.45943	2.58496	1.58496	2	3.80735	4.58496	4.9542	3.80735	3	4.75489	4	2.32193	3.45943	2	2	1.58496	3	2.58496	5.16993	3.45943	3.80735	4.08746	1.58496	3.80735	5.61471	3.58496	1.58496	3.45943	3	3.32193	4.24793	4.9542	4.85798	4.32193	3.80735	2	2.32193	4.24793	4.85798	4	3.45943	2.58496	3.45943	5.08746	5.55459	4.39232	3.80735	3.45943	3.70044
RP11-923I11.6	0	2.80735	2.32193	3.58496	3.45943	2.80735	4.32193	2.80735	2.58496	7.62205	4.90689	2.80735	7.44294	2.58496	2.32193	6.56986	1.58496	3.45943	4.16993	4.16993	4.16993	4	3.16993	7.33985	4.24793	1	5.12928	1.58496	2.58496	7.36632	0	9.25974	7.33985	3.70044	7.15987	1	1.58496	3.32193	2.58496	6	3.58496	3	5.55459	3.16993	7.3837	4	5.42626	4.75489	4.45943
RP11-968A15.2	0	4.80736	2	3.32193	4.39232	5.16993	5.42626	3.70044	3.16993	6.9542	5.85798	4.16993	6.52356	2	2.58496	3.58496	1	5.16993	4.08746	4.08746	2.32193	5.78136	0	3.32193	5.52356	4.70044	2	2.80735	3	5.52356	3.70044	5.93074	4.64386	4.75489	3.70044	2.32193	2	3.70044	4.64386	4.32193	3.70044	3.80735	2.32193	5.35755	5.04439	7.08746	3.90689	4.39232	5.88264
RP5-940J5.3	2	0	0	1	1.58496	1.58496	4.24793	0	2	2.58496	0	1	1	1	1.58496	1	0	0	4.58496	2.32193	2	2.80735	2.32193	2.32193	2.80735	2	0	2	1	2.32193	1	2.32193	2.80735	2	2.58496	1	3	1.58496	2	3	1	3	3.70044	4.80736	2.32193	1.58496	3.32193	1.58496	2
RP5-940J5.6	3.70044	4.58496	2.32193	3.32193	4.64386	4.85798	4.32193	4.64386	4.39232	4.58496	3.90689	3.32193	1	3.32193	3.32193	4	0	4.32193	5.32193	2.80735	3.58496	4.24793	3.32193	3.90689	4.45943	4	2	4.08746	3.16993	4.80736	3.58496	4.64386	5.32193	4.45943	4.39232	2.80735	3.70044	3	3.16993	4.70044	3.32193	5.16993	3.70044	6.62936	4.58496	7.94252	3.70044	3	5.12928
RP11-351C21.2	1	2.32193	1.58496	3.45943	2.32193	2.32193	3.58496	2	1.58496	2.58496	4.24793	2	2.32193	2.32193	2.80735	1.58496	0	0	3.90689	2.80735	1.58496	5.12928	1.58496	2.58496	4.24793	3.90689	1.58496	2.32193	1.58496	3.70044	2	4.16993	4.52356	2	2.80735	1	2	2.58496	2.32193	2.58496	3	1.58496	2	6.08746	2.58496	5.58496	3.45943	3	3.32193
RP11-305O6.4	0	2.32193	0	0	3.45943	3.58496	4.39232	0	2	3.32193	2.80735	3.16993	4.70044	2	2	3.16993	2.80735	3.16993	3.70044	2.32193	1.58496	3.80735	0	2.32193	4.16993	2.80735	2.32193	2.32193	2.32193	2.58496	3.45943	4.58496	2.32193	4.16993	3.32193	3.45943	3.16993	2.32193	2	0	1.58496	1	2.32193	4.08746	4.85798	7.19967	2.80735	0	3.32193
RP11-454E5.4	4.16993	4.90689	3.90689	4.32193	3.32193	4.75489	3.16993	2.58496	3.80735	5.80736	5.97728	4.24793	6.42626	5.39232	4.52356	5.9542	3.16993	5.49185	6.88264	5.49185	4.08746	3.45943	3.80735	4.39232	6.10852	4.52356	3.45943	4.08746	4.80736	3.45943	4.9542	6.78136	4.80736	6.45943	3.45943	3.80735	3.58496	3.90689	5	7.09803	4.90689	5.24793	5.67242	5.08746	4.39232	4.52356	4.75489	5.24793	5.2854
RP11-352M15.2	6.9542	8.04985	6.44294	8.07682	8.48784	9.18983	8.53138	6.72792	7.40088	9.31741	9.16742	7.99435	8.71081	8.12928	7.88264	9.71253	7.02237	7.06609	10.2668	9.57743	8.87958	10.2703	6.49185	8.5157	10.2372	8.95129	6.16993	7.96	7.92481	9.03067	8.24793	9.43254	9.49385	8.9571	8.24317	8.41363	8.2621	8.50383	9.84078	8.66888	8.07146	8.29462	10.1637	10.6987	9.3443	9.84706	8.79442	8.42627	9.45121
RP11-278C7.3	2	3	1	1	2.80735	2.58496	2.58496	2.58496	3	3.90689	4.64386	2.58496	3.45943	2.80735	0	4.08746	1	0	3.70044	3.32193	2.80735	4.08746	3	3.32193	4.32193	3.32193	2.32193	3	2.58496	3.32193	3	3.32193	4.80736	2	2.58496	1	1	3.70044	3.80735	3.70044	2.80735	3.70044	3.45943	5.08746	3.45943	6.70044	2.80735	3.80735	3.90689
RP11-278C7.5	0	3.16993	2.32193	3	3.58496	5.45943	5.04439	2.32193	3.70044	6.08746	4.39232	4.32193	5.35755	3.90689	2.58496	4.08746	3.16993	1.58496	6	4.39232	1.58496	6.45943	1	4.75489	6.2854	4.24793	3.16993	2.80735	3.32193	4.90689	2.58496	4.24793	5.39232	4.70044	4.52356	3.16993	2.32193	4.58496	4.08746	4.32193	1	4.08746	6.20945	7.11894	5.9542	8.11374	5.08746	5.12928	4.16993
RP11-478C19.2	1	2.80735	1	2.32193	2.80735	0	2.80735	3.16993	2.32193	3.70044	2.32193	2	0	1.58496	1	2	0	0	4.32193	1.58496	2.80735	3.45943	1.58496	0	4.85798	2.80735	1	2.80735	1.58496	2.80735	1.58496	4	4	3.32193	3.45943	1.58496	0	3.32193	2.58496	3	1.58496	2.32193	2	2	3.45943	5.72792	2.80735	1.58496	3.32193
RP11-977G19.12	2.80735	3.32193	1	1.58496	3.58496	3.80735	4.52356	2.80735	2	3.80735	2	3.32193	2.32193	3.58496	3	4.16993	1	1	4.90689	2.32193	4.08746	5.32193	2.80735	3.90689	4.9542	3.32193	0	2	3.16993	2.80735	2.80735	3.90689	4.16993	4.80736	2.58496	3.70044	3.70044	3.80735	3.45943	5.49185	2.58496	4.70044	5	4.90689	3.16993	5.78136	4.45943	3.45943	3.32193
RP1-267L14.6	1	2.32193	0	2.32193	3.70044	3.32193	4.24793	1.58496	2.32193	3.80735	1.58496	1.58496	1	1.58496	2	2	0	0	4.32193	3.32193	3.45943	3.45943	1	2.32193	3.90689	2.32193	0	2.58496	2.80735	3.70044	2.32193	2.80735	3	4.32193	2.58496	1.58496	0	2	2.80735	1	0	1	1.58496	3.45943	3.80735	5.04439	4	1.58496	3
RP11-864J10.4	1.58496	2.80735	2	0	3	1	1.58496	3.16993	2.58496	1.58496	0	1.58496	1.58496	0	2.58496	1.58496	4.64386	2.32193	4.70044	2.80735	2.32193	3.80735	2.32193	2	5.97728	3.16993	0	2.58496	2.80735	1	1.58496	3.58496	3.70044	3	2.32193	1.58496	2.58496	3.16993	2	3.32193	1.58496	2.58496	1	2	3	7.55459	2.80735	2.80735	3.58496
RP11-793H13.8	1.58496	1	0	1	2.80735	2.80735	1.58496	1.58496	1.58496	1.58496	1	0	0	0	0	0	0	0	3.90689	2	0	2	2	0	4.32193	2	0	1	1.58496	0	1	0	2	2	0	0	1	1.58496	0	1.58496	0	1.58496	1	3.32193	2	0	3.58496	0	1.58496
RP11-967K21.1	4.85798	5.70044	4.52356	5.32193	5.12928	4.16993	4.08746	4.9542	5.04439	6.20945	5.32193	5.16993	5	5	4.16993	7.77479	4.45943	3.32193	7.45943	6.47573	5.55459	6.02237	3.70044	4.64386	5.67242	5.16993	3.16993	5.08746	5.72792	5.2854	4.64386	6.2854	6.62936	5.78136	5.64386	5.08746	5.2854	5.45943	5.85798	5.58496	4.16993	5.32193	5.39232	8.55075	6.02237	6.08746	6.02237	4.64386	5.64386
RP11-837J7.4	1	0	0	2	2	2.58496	0	0	2.32193	2	3.32193	2.32193	1	0	0	0	0	0	3	1	0	2.32193	1	0	3.16993	2	0	1	0	1.58496	1	2	3.16993	2	0	0	1	2.32193	2.32193	0	0	1	0	1.58496	2.58496	4.32193	2	2.32193	2.32193
RP13-941N14.1	3.32193	1.58496	1.58496	1.58496	2.32193	3.32193	3.90689	1.58496	3.45943	2.80735	4.9542	1	5.20945	2	0	2.58496	3.45943	3	3.90689	2.58496	2	1	2	2	4	2.32193	2.58496	3	3	2.58496	2.80735	2.58496	3.45943	4.58496	3.32193	0	3	2	3.32193	3.90689	3	3.16993	4	2.58496	2.58496	3.16993	3.16993	2.80735	3.16993
RP11-347I19.8	4.08746	4.64386	1.58496	3	6	3.45943	3.80735	4.58496	4.90689	5.12928	2.58496	4.58496	2	1.58496	2.80735	5.12928	1.58496	0	6.02237	3.58496	4.45943	6.65821	4.75489	3.70044	5.93074	4.45943	3.16993	4.24793	4.80736	3.80735	4.24793	5.2854	5.52356	5.72792	5.45943	1.58496	3.32193	5.67242	4.45943	4.64386	3.32193	5.24793	5.85798	4.9542	4.75489	5.2854	6.02237	2.58496	6.24793
RP11-347I19.7	1	2.32193	0	2	3.70044	2.80735	4	2	2.80735	4.58496	4.32193	2	3.58496	1	2	2	0	2.80735	5.08746	3	3.16993	4.52356	2.80735	2.32193	4	2	1	1.58496	2.80735	1.58496	3	2	4.45943	4.16993	2.58496	0	2.32193	3.70044	3	2.58496	2	2.58496	4.08746	3.32193	3.16993	5.35755	4.64386	2.32193	4
RP1-267D11.6	5.61471	5.12928	5.2854	5.97728	6.16993	7.31288	7.22882	5.32193	5.88264	6.80736	7.15987	5.9542	7.14975	6.14975	6.52356	7.53916	4.9542	4.39232	8.18983	7.39232	5.64386	7.46761	5.12928	6.24793	7.02237	7.21917	4.39232	5.72792	5.9542	5.39232	5.45943	7.56986	7.24793	7.42626	5.97728	6.04439	5.55459	5.58496	7.35755	6.70044	6.37504	7.21917	6.06609	6.02237	6.49185	5.39232	6.70044	5.97728	6.32193
RP11-996F15.2	1	4.75489	1	1.58496	3.45943	5.24793	4.08746	5.35755	4	5.88264	6.83289	5.64386	0	2	2.32193	4.16993	3.45943	1	6.02237	4.58496	4	4.08746	2.58496	4.39232	5.45943	4.85798	0	4	3.32193	3.90689	4	4.45943	4.80736	3.58496	4	4	2.32193	3.58496	5.24793	4.32193	3.32193	5.2854	3	5.45943	6.78136	8.32193	4.52356	4.16993	3.58496
RP11-996F15.5	0	2	0	1.58496	3	3.45943	2.32193	1.58496	2.32193	4.75489	2.32193	2	1.58496	1.58496	0	3.70044	3.16993	1	4.16993	3.58496	2.32193	4.9542	0	3.58496	3.45943	3.16993	1	1	2.32193	2.32193	3	2.58496	3.58496	3	2	2	2	1.58496	1.58496	3.16993	1.58496	2.58496	2.58496	4.58496	3.90689	6.33985	4	3.16993	2
RP11-996F15.6	2.80735	2.58496	3.32193	4.45943	4.52356	5.32193	3.90689	2.58496	3.32193	5.97728	4.80736	1.58496	1	3.45943	3.90689	5.04439	0	2	4.70044	4.75489	3.45943	6.40939	2.32193	4.32193	5.16993	4.85798	2	3.32193	3	4.45943	3	4	4.75489	4.85798	2.80735	4.32193	4.24793	4	3.16993	4.80736	3	3.45943	4.32193	6.94252	5.20945	7.33985	4.52356	4.16993	4
RP11-705C15.3	4.24793	6.26679	2.80735	5.08746	6.04439	6.49185	5.78136	5.16993	6.08746	6.26679	5.2854	5.20945	6.08746	5.75489	4.45943	6.82018	4.9542	4.08746	7.59246	6.40939	5.72792	6.89482	4.16993	5.42626	7.19967	6.32193	2.32193	4.85798	5.85798	5.45943	4.80736	5.97728	6.06609	4.39232	4.70044	5.55459	4.58496	5.49185	5.39232	7.24793	6.14975	4.58496	6.16993	6.67242	5.78136	9.63299	5.72792	6.59991	6.06609
RP11-771K4.3	0	1	1	2	0	2.80735	2	3.16993	2.58496	3.45943	1.58496	0	5	2.32193	1.58496	3.58496	0	2	3.16993	2.58496	0	4.9542	0	2.80735	4.08746	3.70044	1	2	0	2	1.58496	5.35755	3	3.16993	2	2.32193	1.58496	0	2	3.32193	0	2	3.32193	3.16993	2.80735	3.80735	1	2	3
DENND5B-AS1	0	1	0	0	2.58496	0	3.45943	4.58496	1	2	2.32193	1	3.16993	1	0	3.16993	1	3	6.44294	3.70044	1.58496	6.59991	1	1.58496	2.32193	2.32193	1	2	2	2	2	3.58496	2	1.58496	2	0	1.58496	0	1.58496	0	1.58496	1	1.58496	3.32193	2.32193	3.70044	1.58496	1	2.58496
RP11-637A17.2	4.52356	3.16993	2.32193	2	2.58496	4.39232	4.32193	2	3.80735	3.32193	5.83289	2.80735	2	1.58496	2	2.80735	3.16993	0	3.16993	4.58496	3.32193	3.90689	2.32193	2	3.58496	3.16993	0	2.32193	3.16993	3.58496	3	5.85798	3.90689	3.45943	3.70044	1	2.58496	1	2	3.80735	1.58496	2.58496	3.32193	3.45943	5	5.20945	3.70044	1	3.45943
TMPO-AS1	4.75489	6.24793	5.32193	5.75489	7.13955	7.56224	6.94252	6.65821	5.85798	8.65105	7.40939	6.42626	8.46352	6.47573	6.2854	6.75489	5.70044	5.45943	8.45121	7.26679	7.11894	7.59246	4.64386	5.35755	8.67596	7.18982	5.16993	6.33985	6.78136	6	6.10852	8.03342	6.79442	9.43671	7.10852	5.93074	6.84549	5.04439	7.23841	7.53138	6.44294	8.41785	5.67242	6.02237	8.03892	6.24793	5.90689	6.26679	8.13955
CD27-AS1	4.70044	9.07146	6.06609	8.04439	8.04985	9.34207	9.25503	7.49985	8.90388	9.61102	7.3837	7.50779	9.3443	4.39232	6.62936	8.9542	8.03892	7.45943	9.56033	9.22882	7.53916	10.1434	8.23362	8.45943	7.81378	7.85175	5.55459	7.65105	8.51175	7.88874	7.08746	10.5167	10.0914	9.01123	8.80413	7.35755	7.45943	8.04985	7.94837	7.17991	8.39232	7.86419	9.16742	10.2456	10.3219	7.62936	7.57743	8.49586	8.15482
RP11-977G19.11	3.45943	4.64386	2.32193	3.70044	4.39232	5.9542	5.64386	4.58496	4.85798	6.08746	4.9542	4.64386	7.44294	3.90689	2.58496	3.80735	5.52356	3	6.04439	5.24793	5.64386	5.16993	2.58496	4.58496	5.35755	3.70044	4.08746	3.45943	4	4.24793	3.80735	6.18982	5.12928	6.82018	4.90689	4.16993	4.16993	4.70044	4.75489	3.70044	3.45943	5.20945	5.04439	6.32193	6.37504	5.20945	4.08746	4.32193	4.58496
C1RL-AS1	6.04439	7.02237	4.08746	6.08746	6.6865	6.52356	4.39232	6.37504	7.08746	6.96578	6.20945	5.58496	5.90689	4.39232	4.52356	6.52356	5.49185	6.22882	8.01681	5.67242	5.16993	7.45121	6.14975	5.70044	7.14975	6.06609	4.64386	5.61471	6.75489	5.42626	5.93074	7.11894	7.09803	4.80736	7.25739	2.58496	4.64386	6.76818	6.59991	6.79442	5.78136	7.25739	5.64386	5.35755	7.08746	8.86419	7.56986	6.37504	6.76818
RP11-644F5.11	7.29462	7.29462	5.42626	7.62936	6.35755	8.63299	7.85175	5.97728	7.97154	8.26679	7.03342	6.02237	7.45943	6.65821	6.35755	7.54689	6.22882	4.70044	8.99152	8.7039	7.59991	7.40939	6.87036	8.13955	7.90087	7	4.80736	7.07682	7.14975	8.8392	7.40088	9.64926	8.72451	8.6865	6.56986	6.59991	6.62936	7.16993	7.01123	7.57743	7.13955	7.89482	7.10852	9.28077	8.31288	5.83289	6.6865	6.9542	7.26679
LOH12CR2	4.24793	3.70044	3.58496	4.64386	4.32193	6.40939	6.2854	3.45943	2.80735	5.9542	6.10852	3.80735	5.75489	4.52356	3.70044	6.53916	5	3	6.32193	6.70044	5.16993	4.75489	3.90689	5.64386	5.35755	4.9542	2	4.9542	5.04439	4	4.16993	6.33985	7.35755	6	4.52356	4.70044	4.85798	4.70044	5.08746	4.08746	4.58496	5.70044	5.08746	4	5.80736	3.32193	5.78136	5.04439	5
DDX11-AS1	2.80735	4.85798	3	3.45943	5.08746	5.85798	4.24793	3.90689	4.45943	5.93074	4.52356	4.52356	6.75489	4.85798	4.75489	4.64386	4	4.39232	6.12928	5.83289	3.16993	6.02237	5.12928	4.58496	5.78136	4.08746	3.45943	4.85798	5.24793	5.12928	5.32193	6.65821	5.90689	7.89482	4.52356	4.85798	4.08746	5	6.10852	5.88264	4.75489	5.45943	6.56986	6.24793	5.20945	5.32193	4.64386	4.9542	4.70044
DYNLL1-AS1	9.57743	7.93664	7.32193	7.27612	8.66534	10.2597	8.99152	9.22159	8.59246	9.7879	9.2621	8.11374	9.73978	8.40939	8.12928	7.67242	8.48382	8.55459	10.7082	10.0728	8.73809	9.13443	8.42627	8.79766	9.0607	9.53916	6.56986	9.28771	8.94544	8.01123	8.33092	10.9166	9.06339	10.1997	8.41363	8.59991	8.94544	8.33985	8.17493	8.79116	9.00563	9.53528	9.69349	8.40939	9.90689	9.62936	8.92481	8.16992	7.7879
RP11-680A11.5	3.80735	4.08746	0	4.52356	3.16993	5.90689	5.16993	2	3.70044	5.64386	5.67242	4.58496	4.16993	4.24793	4.08746	3.80735	4.32193	6.08746	5.39232	4.75489	4	5.32193	4	5.24793	5.67242	4.24793	4.32193	3.16993	4.08746	5.55459	3.70044	6.59991	5.04439	4.64386	3.90689	2.58496	4.08746	3.90689	4.52356	5.04439	4.52356	2.80735	4.24793	5.85798	5.20945	4.08746	3.58496	4.45943	5.45943
FAM66C	4	4.24793	2.32193	3.32193	4.45943	4	2.80735	3.45943	2.58496	5.24793	3.80735	2.58496	5.04439	3.70044	2.80735	6.26679	2.80735	1	4.24793	3.45943	5.24793	5.83289	3.80735	4.45943	5.42626	4.32193	3.45943	4.24793	4.08746	3.32193	5.08746	6.04439	6.65821	6	5.9542	0	3.90689	5	5.24793	3	2.32193	5.52356	5.12928	5.12928	5.64386	6.47573	4.39232	4.39232	4.39232
RP1-197B17.3	4.90689	4.64386	2.80735	3.80735	2.80735	5.93074	5.2854	4.58496	5.2854	6.04439	4.70044	3.70044	5.52356	3.16993	2.80735	3.58496	5.49185	3.70044	4.85798	5.64386	5.08746	3.70044	4.08746	4.80736	3	4.08746	4	4	4.39232	6.04439	3.90689	5.72792	5.75489	6.10852	4.32193	3.58496	3.70044	3.45943	3.70044	5.24793	2.58496	3.70044	5.20945	6.37504	6.10852	5.20945	5.58496	3.70044	4.24793
RP11-386G11.5	2.80735	3.16993	1.58496	1.58496	2.58496	2.80735	3.32193	3.80735	3.32193	3.16993	2.58496	2.58496	1.58496	1.58496	2.58496	2.80735	1	0	4.52356	3.32193	3.80735	7.23841	2	3	3.90689	1.58496	1	3.58496	2.32193	1.58496	2.32193	3	2.80735	4.39232	5.39232	3	2.32193	2.58496	3.32193	2.58496	2.58496	3.16993	3	3.70044	3	5.20945	1.58496	1.58496	3.58496
PXN-AS1	6.40939	5.67242	4.39232	5.9542	7.32193	9.29002	8.38802	5.70044	5.67242	7.42626	6.56986	6.52356	8.58496	6.58496	6.2854	5.52356	7.52356	7.74147	6.94252	7.2854	6.61471	6.6865	7.04439	7.29462	7.07682	6.30378	4.58496	6.32193	6.24793	5.35755	6.20945	8.83605	6.79442	9.40301	6.08746	5.58496	6.72792	6.37504	6.82018	6.20945	8.01123	7.11894	7.25739	6.50779	7.70736	5.49185	6.74147	5.80736	6.04439
RP11-611E13.2	5.83289	5.58496	4.70044	4.9542	6.08746	6.82018	6.84549	5.49185	5.39232	6.49185	7.40088	5.35755	7.34873	5.52356	5.2854	5.24793	6.14975	6.44294	6.74147	7.7211	5.16993	7.21917	5.70044	6.40939	6.80736	5.39232	5.20945	5.61471	4.90689	5.70044	4.85798	9.0607	6.10852	7.26679	6.02237	4.16993	4.24793	5.97728	6.40939	5	5.75489	5.93074	6.12928	7.8009	6.94252	6.08746	6.71425	6	6.24793
MAPKAPK5-AS1	8.21432	7.5157	6.98869	8.53138	8.8857	10.7305	9.24317	8.60363	8.63299	9.98726	9.41996	8.56986	10.733	8.66888	7.92481	9.01959	9.29921	9.66178	10.1599	9.94398	8.43463	10	8.47167	9.25503	10.1124	8.81057	7.25739	8.62936	8.51175	8.58496	8.6865	11.0934	9.68825	10.2276	8.62205	8.60733	8.45533	8.50779	8.7039	9.1472	8.96	8.89482	9.31967	9.41363	9.71253	7.20945	8.73132	8.92184	8.47573
RP11-181C3.1	1	2.80735	2.32193	3.32193	4.39232	6.12928	4.24793	2.32193	5	3.70044	4.64386	3.16993	5.24793	4	1.58496	3	3.90689	0	3.80735	4.24793	3.80735	1	0	3.16993	3.32193	3.32193	0	3.16993	3.16993	1	2.32193	6.04439	5.2854	6.59991	3.80735	3	4	2.58496	3.90689	4.70044	1	5.97728	2	1.58496	5.20945	3.80735	3.70044	3.58496	4.45943
RP11-983P16.4	7.01123	7.61471	5.61471	7.06609	7.54689	8.38802	8.19967	5.20945	6.90689	9.52748	8.56986	7.48382	7.53138	6.12928	6.62936	6.37504	7.10852	6.84549	8.19476	7.60733	8.47167	7.58496	7.82655	7.18982	7.59246	7.29462	6.59991	6.65821	7.21917	8.69697	6.90689	10.0196	9.11894	9.36194	8.27146	6.96578	6.55459	7.18982	8.11894	5.83289	7.45121	8.89482	6.47573	10.2912	8.07146	8.45943	7.26679	7.05528	8.07682
RP11-61K9.3	6.40939	7.6865	4.24793	6.33985	7.03342	8.89178	6.18982	4.85798	6.61471	7.21917	6.67242	7.03342	7.17991	6.89482	5.80736	7.48382	4.85798	5.2854	8.69697	7.69349	7.49185	6.24793	6.04439	7.70736	7.15987	6	5.72792	6.64386	7.26679	5.20945	6.04439	8.12928	7.29462	7.39232	5.75489	7.34873	7.57743	6.40939	7.54689	6.18982	7.49185	6.79442	7.64386	6.70044	7.50779	4.32193	6.83289	6.14975	5.70044
RP11-523H24.3	1	3	0	2.32193	4	4.70044	3.90689	0	3.70044	4.80736	5.04439	3.32193	2	2	2.32193	2.80735	1.58496	0	4.52356	4.08746	4.08746	4.24793	1.58496	3.90689	3.90689	5.52356	0	3.32193	3.45943	2	4.64386	4.08746	4.64386	1.58496	3.16993	2.80735	3	3.70044	3.70044	3.16993	3.45943	2.58496	3	4.58496	3.58496	6.55459	3.70044	2.32193	3.45943
PAN3-AS1	2.32193	4.45943	3.32193	4.16993	4.64386	4.08746	4.58496	3.58496	5.2854	6.10852	5.49185	4.08746	6.58496	1.58496	4	6	2.80735	2.58496	4.9542	5.2854	5.2854	6.37504	2.80735	4.75489	5.88264	4.75489	4.08746	2.80735	3.90689	4.24793	4.16993	4.39232	6.49185	3.70044	4.58496	4.75489	3.32193	4.75489	4.52356	4.85798	5.12928	4.70044	5.75489	4.52356	4.70044	6.22882	6.08746	4.45943	4.9542
RBM26-AS1	5.2854	4.08746	4.9542	4.90689	5	6.44294	5.49185	4.08746	4.32193	6.62936	7.50779	5.83289	5	3.70044	4.90689	5.90689	3	3.32193	7	5.72792	6.47573	6.37504	4.24793	4.64386	6.50779	5.45943	2.80735	4.9542	4.64386	5.39232	5.49185	5.88264	7.19967	5.16993	4.39232	3.32193	5.61471	5.61471	4.32193	4.85798	5.08746	5.52356	6.14975	4.52356	5.58496	6.89482	6.50779	4.39232	4.64386
RP11-142E9.1	4.24793	6	2.32193	3.45943	7	5.75489	5.32193	4.08746	4.45943	7.66534	5.85798	4	3	4.75489	4.16993	5	0	2	7.45121	5.35755	6.61471	6.64386	4.80736	3.45943	7.31288	6.02237	3.16993	4.80736	5.12928	3.58496	6.91886	3.45943	5.80736	7.10852	5.08746	5.97728	5.35755	4.45943	3.80735	7.98299	4.64386	4.52356	5	4.39232	5.45943	8.35755	4.32193	5.39232	4.39232
MIR17HG	0	2	1	2	3.58496	6.10852	5.35755	3.80735	4.16993	6.79442	4	4.85798	6.59991	2.58496	4.24793	4.80736	3.58496	4.75489	5.49185	3.45943	5.61471	7	1	4	6.06609	4.75489	4.58496	3.70044	4.24793	4	2.32193	6.93074	7.26679	3.16993	3.80735	4.08746	2	4.9542	5.24793	5.32193	4.75489	2.32193	4.52356	6.32193	6.50779	9.35535	4.58496	3.90689	3.90689
STK24-AS1	3.45943	3.58496	2	2.80735	4.52356	4.24793	4.52356	2.32193	3	4.24793	3.58496	3.80735	2.58496	2.80735	2.32193	4.64386	3.45943	3.16993	5.16993	3.90689	3.58496	4.9542	2.58496	3	3.70044	4.08746	1.58496	3.58496	3.45943	4.16993	3.16993	4.52356	5.80736	3.80735	4	3.90689	2.80735	3	4.90689	2	4.16993	3	2.32193	4	5.35755	3.45943	1	3.80735	3.70044
RP11-151A6.4	1	1.58496	1	1.58496	3.45943	0	3	3.16993	3.58496	3.80735	0	2.32193	0	2	1.58496	2	3	0	5.93074	1.58496	1	2	2.58496	2.58496	4.24793	2	0	2.80735	2	3.16993	2.80735	2.32193	3	2.80735	1.58496	2.58496	1.58496	2	1	3.70044	3.16993	2.58496	2.32193	2.32193	2.80735	5.78136	4.70044	2.58496	1.58496
TSC22D1-AS1	5.08746	5.04439	0	3	4	4.16993	4.70044	4.45943	4.24793	6	6.32193	3.70044	4.85798	3.32193	3.16993	5	0	3.80735	7.09803	4.24793	4.90689	4.16993	5.49185	4	6.47573	4.39232	2.32193	5.08746	4.52356	4.70044	4.32193	3.45943	6.10852	3.58496	3.45943	4.52356	3.90689	5.35755	4.24793	5.20945	3.80735	4.85798	6.14975	4.75489	5.08746	6.91886	4.45943	4.70044	5.32193
DOCK9-AS2	4.85798	5.42626	3	4	3.70044	5.52356	3.16993	2.32193	4.64386	5.32193	4.64386	3	6.20945	3.58496	4.08746	4	4.45943	1.58496	6.70044	5.2854	4.64386	2.32193	4.70044	5.83289	5.72792	4.45943	1	4.32193	4.64386	4.52356	4.64386	5.24793	7.03342	5.12928	2	4.32193	4.70044	3.45943	5.16993	3.16993	5.24793	5.12928	4.80736	4.90689	4.85798	2.32193	4.32193	4.39232	4.32193
RNASEH2B-AS1	2.58496	3.45943	0	1.58496	1.58496	4.32193	4	1.58496	3	4.08746	4.58496	2.58496	1.58496	1.58496	1.58496	3.45943	0	0	5.35755	3.45943	3.45943	3.90689	1.58496	3	4.58496	3	1	3	3.58496	3.90689	2.32193	2.80735	4.75489	3.70044	2	1.58496	1.58496	3.80735	2.80735	4.75489	2.32193	2	3.32193	4.52356	3.45943	6.93074	2.32193	2.32193	3.45943
DLEU1	4.75489	6.02237	5.83289	5.61471	6.72792	8.85175	8.27612	5.49185	7.17991	8.12928	6.89482	7.13955	7.36632	7.55459	7.53916	7.17991	6.64386	5.2854	7.21917	8.81378	6.39232	9.7039	5.42626	6.74147	8.15987	7.26679	4.32193	6.52356	7.03342	6.04439	7.02237	8.32643	6.87036	8.43045	6.40939	5.83289	7.15987	7.23841	5.55459	8.67596	6.45943	7.13955	8.74147	6.06609	7.58496	9.83605	6.97728	6.26679	6.42626
RP11-29G8.3	3.80735	4.39232	2.32193	2.32193	3.32193	5.12928	5.04439	2.58496	3.45943	5.45943	2.32193	3.58496	3.45943	3.45943	2.32193	4.08746	0	0	4.90689	4.64386	4.52356	5.93074	3.58496	4.32193	5.08746	3.45943	0	3.90689	3.90689	2	5.12928	4.45943	4.75489	4.90689	3.70044	3.32193	4.80736	3.45943	2	2.80735	3.70044	3.32193	5.49185	5.67242	4.16993	7.46761	5.16993	3.16993	2.58496
TPT1-AS1	7.30378	8.21432	6.32193	7.33092	9.65284	9.27845	8.25739	7.02237	7.97154	9.73978	9.35755	7.19967	9.19967	7.44294	6.2854	8.83605	9.16742	9.35975	10.9986	8.50383	8.83605	8.46761	6.62936	8.44294	10.2527	7.43463	6.62936	7.85798	8.37504	9.87958	7.62205	9.85487	9.13955	7.76155	7.18982	7.41785	7.09803	8.93369	8.11894	8.32193	7.57743	8.87652	8.80413	7.14975	9.31515	9.62388	8.97728	9.96578	7.72792
RP11-90L1.8	3.45943	4.32193	2	3.45943	5.08746	3	3.58496	2	4.08746	4.64386	2	2	3.45943	4.08746	1.58496	4.32193	2.80735	4.24793	5.49185	4	4.70044	3.16993	4.80736	4.16993	5	4	0	2.32193	3.16993	2.80735	4.08746	3	4.64386	3.58496	3.45943	4.24793	3.80735	2.80735	1	1	3.90689	3.70044	3.32193	5.39232	4.24793	3.80735	4.64386	3.45943	3
RP11-74J13.9	2.58496	3.58496	3	2	4.39232	5.52356	3.90689	1.58496	3.80735	5.42626	5.2854	3.16993	2.80735	3.90689	3.70044	2.32193	4.39232	3.90689	5.35755	5.58496	4.39232	4.80736	2.32193	2.58496	4.75489	4.90689	1	3	4.24793	3.70044	3.80735	4.16993	4.75489	4.16993	3	3.80735	2.80735	4.52356	4.16993	4.16993	3.80735	3.45943	3.80735	4.45943	3.80735	5.08746	3.70044	4.24793	2
RP11-187A9.3	2	2	1.58496	1	2.32193	2.58496	2.80735	2.32193	2	3.58496	0	2.58496	1	2.32193	1	2	3.16993	0	3.70044	3.32193	3.90689	4.85798	1.58496	1.58496	5.16993	3.45943	0	1	2.80735	3	1	2	5.04439	3.16993	1	2	2.58496	2	1.58496	3	1	1.58496	2.58496	2	2.58496	5.9542	4.08746	0	2
RP11-172H24.4	5.42626	8.18983	4.24793	4.16993	2.80735	4.90689	6.74147	5.45943	4.39232	7.24793	5.39232	5.12928	4.08746	6.26679	5.90689	6.83289	1	2.80735	5.49185	4.75489	6.47573	3.32193	6.06609	4.08746	6.94252	6.22882	4.58496	5.55459	4.16993	3.45943	5.04439	7.5157	8.03342	7.01123	4.70044	5.35755	5.61471	4.70044	5.32193	5.52356	6.12928	4.32193	7.90689	6.37504	3.58496	4.39232	3.58496	5.67242	5.12928
INTS6-AS1	4.85798	4.52356	3.45943	4.80736	4.70044	6.64386	7.21917	2.58496	4.90689	7.45943	6.24793	5.35755	6.65821	4.16993	3.70044	6.14975	3.80735	2.58496	5.85798	6.52356	7.06609	5.39232	4.45943	5.35755	6.61471	5.20945	4.24793	4.45943	4.70044	6.50779	4.24793	6.59991	8.42206	6.62936	5.24793	4.24793	4	5.75489	5.93074	5.83289	3.80735	5.2854	6.26679	5.83289	7.3837	7.10852	5.88264	5.67242	5.64386
ANKRD10-IT1	3.58496	7.34873	4.80736	4.58496	7.25739	4.85798	6.24793	4.75489	6.42626	7.24793	5.32193	6.50779	4.16993	4.58496	5.04439	7.21917	7.64386	7.13955	8.55842	6.87036	7.5157	7.58496	3.90689	5.12928	9.11894	7.09803	4.85798	6.14975	6.2854	6.42626	5.97728	6.64386	8.42206	5.78136	6.85798	5.39232	5.49185	7.6865	5.67242	7.37504	5.04439	5.80736	6.64386	7.59991	8.30378	10.6073	7.67948	5.85798	7.25739
RP11-365P13.5	0	3	0	2.58496	3.32193	2.80735	3.80735	1.58496	3.80735	4.39232	4.58496	2.32193	3.58496	1.58496	2.80735	3.45943	0	2.58496	4.75489	2.32193	3	4.90689	1	1	3.32193	3.32193	2.32193	2.80735	3.58496	3.16993	2	3.58496	4.64386	3.16993	3.90689	0	0	3.58496	2.32193	2.80735	3.32193	2.80735	2.58496	3.45943	4.52356	5.2854	3.16993	2.32193	1.58496
MYCBP2-AS1	1	3	0	1	2.32193	2.58496	1	0	1.58496	4	2.58496	2	0	0	2.32193	3.45943	0	0	2.80735	2.32193	4.08746	4.08746	1	2.80735	3.16993	2.80735	1.58496	1.58496	0	2	1	1.58496	2.58496	1	0	1	0	1.58496	0	3	2	1.58496	2.58496	3	0	7.69349	2.32193	1.58496	2.80735
RP11-245D16.4	2.80735	1.58496	2	3.80735	4	5.08746	5.20945	2.58496	3.32193	4.80736	5.2854	3	5.35755	4.75489	5.58496	5.32193	1	4	5.08746	5.45943	5.35755	4.64386	3.90689	2.80735	5.08746	3.90689	1	3.45943	3.45943	2.80735	4.39232	5.93074	5	6.88264	4.58496	0	1	3.32193	4.64386	5.12928	4.75489	3.16993	5	3.16993	5.72792	2.32193	3.32193	4	3
RP11-78J21.7	1.58496	2	2	2.58496	3.80735	3.58496	4.08746	2.32193	2	4.70044	0	1.58496	1.58496	2.32193	2.32193	3	0	0	5.24793	3.16993	2.80735	6.14975	0	2.58496	5.16993	2.32193	0	0	2.80735	2.58496	2.32193	3.45943	3.80735	4.52356	2.32193	1.58496	2.32193	1.58496	1.58496	3.70044	2.80735	2	5	2.32193	4.24793	2.58496	3.80735	0	2
RP11-93H24.3	3.45943	4.32193	2.32193	2.58496	5.20945	6.14975	5.39232	3	4.70044	6.16993	5.49185	3.80735	6.74147	3.16993	4	4.85798	4.39232	4.58496	5.9542	5.61471	4.75489	6.47573	2.58496	4.9542	6.04439	5.49185	3.90689	4.24793	4.08746	4.24793	4.70044	5.12928	6.32193	4.39232	4.52356	4.39232	3.58496	4.85798	4.90689	4.45943	4.16993	4.45943	5	5.58496	5.32193	5.58496	5.12928	5.55459	4.70044
RP11-214F16.8	2	2	2.32193	0	2.58496	0	3.58496	0	1	2.58496	0	0	1.58496	1	3.16993	2	0	0	3.58496	2.80735	2	3	2	1	3.16993	2	1	0	2.32193	0	3.58496	0	3.32193	3.45943	2.80735	0	3	1.58496	0	2.80735	0	2.58496	5.16993	2.80735	1.58496	2	4.80736	1	1.58496
RP11-230F18.5	4.39232	4.52356	1.58496	3.58496	4.80736	3.80735	2.58496	2.32193	3	5.20945	5	3.58496	3	2.32193	2.80735	3.80735	1	1	5.75489	4	4.58496	5.12928	2.32193	3.16993	5.9542	3.32193	3.16993	4	3.16993	4.85798	4.70044	4.08746	6.10852	3.80735	4.64386	3.70044	2.58496	2.58496	3.16993	3.80735	3.90689	3.32193	4.16993	6.59991	4.16993	7.94252	4.58496	4.85798	4.52356
N4BP2L2-IT2	4	5.58496	1.58496	4.52356	6.04439	5.9542	5.9542	4.32193	4.58496	6.53916	5.75489	5.45943	3.32193	3.70044	3.90689	4.64386	4	3.32193	5.9542	5.93074	5.75489	6.02237	3.45943	4	6.59991	5.08746	3.45943	4.08746	4.85798	5	5.70044	5.32193	7.13955	5.08746	5.24793	4.80736	3	5.24793	4.39232	5.39232	4.24793	5.20945	5.04439	5.85798	6.33985	10.0375	5.39232	4.90689	6.04439
LINC00539	4.58496	3.80735	2.80735	3.70044	5.12928	4.80736	4.39232	2.80735	5.16993	6.32193	5	2.58496	1.58496	2	2.32193	4	2.58496	0	6.30378	4.64386	3.16993	4.52356	2	4.32193	5.24793	3.80735	3	3.45943	3	3.58496	2.80735	3.58496	4.90689	3.16993	3.32193	2.32193	2.32193	4.58496	3.32193	4.39232	2	3.80735	4.9542	4.80736	4.70044	7.34873	4	3.32193	3.32193
LINC00571	2.32193	2.80735	1	2.32193	2.32193	2.80735	0	1.58496	2.58496	5.70044	3	2.32193	0	2.32193	1.58496	2	3	2.32193	5.49185	2.58496	4.70044	3.90689	2.80735	3.32193	6.45943	3.70044	1.58496	2.32193	2.80735	2.32193	3	1.58496	4	2	2.58496	2.32193	3.16993	4.08746	0	2.32193	2.58496	3.16993	3.80735	3.16993	3.16993	6.76818	2.80735	2	2.80735
DLEU2	4.24793	5.9542	3.16993	4.58496	6.9542	7.22882	7.18982	4.90689	6.72792	8.32643	7.24793	5.85798	5.2854	5.2854	7.9542	6.16993	4.45943	5	7.44294	7.2854	6.6865	9.58496	4.08746	5.24793	7.5157	6.59991	4.90689	4.52356	5.45943	5.80736	5.75489	8.51964	7.86419	7.80736	5.83289	5.67242	5.16993	4.9542	5.45943	6.40939	5.32193	5.55459	7.21917	6.88264	6.72792	9.50779	7.53916	6.72792	6.70044
RP11-12G12.7	8.89178	9.51373	5.93074	7.85175	8.23362	9.93516	8.01681	8.36632	6.62936	9.68124	8.52356	7.85175	9.08746	7.85798	7.46761	7.3837	8.48784	8.63663	10.3772	10.0375	7.44294	9.35094	7.87036	8.62571	9.23362	8.73809	6.33985	8.07146	7.69349	9.14211	8.32193	8.94252	7.9542	8.21432	7.48382	8.37504	7.90087	7.93664	7.27612	8.08746	8.67596	8.69349	7.19967	8.2854	8.94544	6.52356	8.40088	7.69349	9.01123
DNAJC3-AS1	5.2854	7.12928	5.16993	5.04439	5.72792	7.16993	6.67242	4.70044	6.47573	8.18487	7.03342	5	6.67242	5.12928	5.93074	7.62205	5.75489	3.80735	9.01959	7.70044	7.23841	7.40088	4.70044	6.02237	8.48382	8.06609	4.80736	6.42626	6.02237	5.80736	6.79442	7.33985	7.59991	6.9542	6.61471	5.35755	6	6.10852	5.61471	7.96	6.42626	6.58496	6.78136	7.14975	7.76818	8	6.06609	5.61471	6.44294
UBAC2-AS1	5.97728	5.45943	4.39232	4	6.40939	7.26679	7.59991	4.45943	5.58496	7.78136	5.24793	5	6.96578	6.08746	5.52356	6.45943	4.85798	4	5.42626	7.21917	6.88264	6.35755	5.49185	5.88264	5.78136	5.90689	3.90689	5.93074	5.45943	4.75489	5.67242	5.72792	8.29462	6.56986	5.16993	5.39232	5.88264	5.24793	4.32193	6.76818	5.55459	5.85798	6.12928	5.04439	8.53138	5.42626	5.67242	4.70044	5.35755
RP11-327P2.5	5.12928	5.12928	3.32193	5.49185	5.45943	7.25739	5.24793	5.2854	4.85798	6.06609	6.52356	5.9542	5.52356	5.64386	4.80736	6.70044	5.97728	3.90689	6.88264	6.30378	5.2854	5.70044	4.80736	6.20945	6	5.12928	3.45943	4.90689	5.24793	4.70044	4.75489	7.35755	7.13955	6.10852	4.75489	6.58496	6.06609	5.20945	5.75489	4.64386	5.2854	5.55459	5.24793	5.85798	7.03342	4.16993	5.70044	5.45943	4.90689
RP11-74J13.8	2.32193	4	2	3	4.32193	5.83289	4.45943	3	3.32193	5.75489	4.32193	3.32193	5.12928	3.45943	2.58496	3	2.58496	1	4.75489	5.49185	5.16993	3.80735	3.70044	3.45943	4.85798	3.58496	2	4.08746	2.80735	4.08746	3	5.97728	6	6.32193	3.32193	3.32193	3.16993	4.16993	3.70044	5.64386	2.58496	5	4.32193	3.32193	5.04439	6.18982	4.08746	2.80735	3
ARHGAP5-AS1	5.61471	5.08746	4.24793	5.80736	6.04439	6.45943	6.47573	4	5.85798	6.06609	5.45943	4.70044	7.34873	6.50779	7.01123	7.05528	4.64386	4.85798	6.9542	6.67242	5.72792	8.85798	4.70044	6.06609	6.88264	4.32193	3.45943	5.75489	5.83289	6	5.72792	8.0607	7.88264	8.30834	6.83289	6.44294	5.2854	5.45943	5.42626	6.94252	5.20945	5.35755	4.9542	7.10852	7.74147	4.70044	6.65821	5.45943	5.64386
CTD-2213F21.2	3.16993	3.32193	1	3.58496	3.16993	3.32193	2.58496	1.58496	3	4.45943	3.16993	0	3	1.58496	3.16993	3.32193	3.16993	3	4.16993	3.45943	3.32193	5.12928	2.80735	2.80735	4.32193	3.16993	1	1.58496	2	3.16993	1.58496	4	3.80735	4.32193	4	3.16993	2.80735	3	2.58496	3	2.80735	3.32193	3.45943	3.90689	3.45943	6.9542	3.70044	2	3.80735
SLC25A21-AS1	4.24793	3.16993	3.80735	3.45943	5.42626	6.56986	6.18982	2.58496	0	6.02237	4.32193	4.70044	3.70044	4.70044	3	5.55459	4.64386	4.16993	6.50779	3.70044	5.24793	7	4.16993	4.80736	3.80735	5.45943	1	5.61471	4.90689	4.24793	4.16993	4.16993	3.58496	5.70044	5.67242	4.32193	4.9542	4.90689	6.26679	4.24793	4.90689	4.58496	4.75489	5.78136	6.85798	5.04439	5.39232	3	5.12928
RP11-902B17.1	4.16993	3.80735	2.58496	4	3.70044	3.16993	0	4	4.32193	4.85798	3.90689	3	1	2.80735	0	2	1	0	6.22882	2.32193	4	2.32193	3.45943	0	5.72792	3.90689	0	3.32193	4	2.80735	3.80735	1	3.32193	5.42626	3.45943	1.58496	3	3.90689	3.90689	1.58496	3	3.90689	3	4.80736	5.08746	6.52356	3.80735	3.32193	4.39232
CTD-2555O16.4	3.90689	4.64386	2.32193	3.80735	4.16993	5	4.75489	4.08746	5.12928	5.39232	5.85798	4.52356	3.16993	3.16993	3.90689	4.75489	2.80735	2	5.97728	5.45943	6	5.32193	3.32193	4	5.08746	4.16993	2.80735	4.45943	4.45943	2.80735	3.32193	5.78136	5.04439	5.35755	4.75489	3.90689	4.08746	3.32193	5.16993	6.04439	4.64386	4.16993	4.9542	6.30378	5.08746	6.56986	4.52356	4.45943	4.90689
RP1-261D10.2	4.70044	4.16993	3.45943	3	4.75489	6.42626	4.80736	3.58496	3.16993	4.08746	5.20945	4.32193	2.32193	4	2.32193	3.70044	3.80735	4	6.14975	5.55459	5.20945	5.42626	4.16993	4.52356	5.45943	4.32193	1	4.39232	4.08746	4.58496	4.32193	6.16993	7.04439	6.37504	4.52356	4.45943	3.90689	4	4.75489	3.32193	4.45943	4.58496	4.32193	4.58496	5.35755	5.67242	3.58496	2.58496	4.90689
CTD-2555O16.2	3.32193	3.80735	1.58496	3.32193	2.80735	3	3.16993	3.32193	4.24793	4.70044	3.70044	2.58496	2.32193	2.58496	2.58496	3.16993	3.32193	2.58496	5.67242	4.85798	5.04439	5.55459	1.58496	3.58496	4.85798	3.16993	0	3.70044	3.45943	2	3.16993	5.12928	4.24793	4.85798	3.58496	3.58496	3.45943	4	2.58496	4.75489	3	3.32193	4.9542	5.85798	4.16993	5.58496	4.70044	2.80735	4
RP11-109N23.4	2.58496	1.58496	2.58496	2.58496	3	1	3.58496	2	3.16993	2.58496	3.90689	1.58496	3.16993	3.32193	2	3.80735	2	3.32193	4.90689	3.45943	3.16993	3.58496	2	3	3.16993	3.32193	1.58496	2.32193	2.80735	1.58496	2.32193	4.85798	4.39232	3.58496	4.08746	3.90689	3.80735	2.58496	3.45943	2.58496	3.32193	3.16993	4.64386	4	3.32193	4.90689	3.16993	1.58496	2.80735
FUT8-AS1	3.90689	1.58496	1.58496	3.16993	3.70044	3.32193	3.45943	2.32193	3.16993	4	4.08746	2.32193	2	1.58496	3.16993	3.90689	0	2.32193	6.42626	3	6.10852	2	2.80735	2.32193	4.70044	1	0	3.70044	2.32193	3.32193	3.16993	4.85798	6.98869	2.80735	2.80735	2.80735	2.58496	3.16993	3	3.70044	1	3.70044	3.32193	3.70044	4.80736	3.32193	4.85798	0	4.52356
RP3-449M8.9	1.58496	1.58496	1	2	2.80735	2.58496	1.58496	2.32193	1	4.70044	1	0	2.80735	2.80735	2	2.32193	2.58496	0	3.16993	2	1.58496	6.18982	1	2.32193	2.58496	1.58496	1.58496	1	2	1	0	4.75489	4.58496	0	1.58496	3	0	1.58496	2.58496	2	3.16993	1	2.80735	3.16993	4.16993	4.52356	3	2	2
RP11-649E7.7	1.58496	2	1	1.58496	1	0	2	2	1	3	3.16993	1.58496	0	1	2	1.58496	0	0	3.32193	1.58496	2.32193	2.80735	1	1	3.32193	1.58496	0	1	0	0	1	1.58496	3.16993	1	2	0	1.58496	1.58496	1.58496	2.32193	0	1	1.58496	1.58496	2	4.16993	2.58496	1	2.58496
RP11-471B22.3	1.58496	5	3.45943	3.32193	4.45943	4.70044	3	3.32193	2.80735	4.16993	3.58496	2.80735	4.52356	0	3.32193	4.52356	1	2.58496	6.16993	3.80735	5	1	2.32193	2	5.58496	4.9542	2	3.32193	3.70044	2.32193	3	6.06609	5.58496	5.61471	5.24793	2.80735	2.58496	2.80735	4.16993	2.32193	2.80735	4.32193	4.16993	4.45943	5	3.32193	4.58496	3	4.9542
CTD-2017C7.2	2.32193	2.32193	1.58496	3.32193	2	3.80735	4.32193	3.45943	2.58496	1.58496	3.70044	2	2.58496	2.32193	1.58496	2.80735	0	0	4.85798	4.70044	1	3.58496	3.16993	3.70044	1.58496	2	0	2	3.16993	0	2.32193	4.64386	3.90689	3.90689	2	2.80735	3	2.58496	1	3.45943	1.58496	2.32193	2.58496	0	3.45943	5	4.24793	0	2
RP11-471B22.2	1.58496	2.32193	0	1	2	1	3.70044	1.58496	1	2	2	1.58496	0	1	2.32193	2.80735	0	0	4.85798	3.16993	3.32193	3.32193	0	1.58496	6.06609	2.80735	1	1.58496	2.58496	2.58496	1.58496	3	4.64386	2.58496	2.58496	1	1	3	1.58496	2	2	2	1	3.80735	3.80735	5.85798	2.80735	0	3
FRMD6-AS1	3.16993	1.58496	0	1.58496	3.32193	4.16993	3.90689	3.16993	0	3.90689	4.16993	2	4	3.32193	2.32193	5.04439	0	2.32193	4.70044	3.45943	3	5.9542	2	3.32193	3.32193	2.80735	2	2	4.16993	1	3.80735	3.16993	3	1	3.45943	4	2.80735	1	4.16993	4.16993	1.58496	3.32193	1	2.58496	3.16993	5.20945	3.58496	3.58496	4.08746
RP11-365N19.2	2.80735	3.80735	1	1.58496	4.16993	2	3.80735	3.58496	3.58496	2.32193	4.90689	4.08746	0	1.58496	2.80735	3	0	0	4.90689	3.32193	4.75489	3.58496	2.80735	2.32193	4.32193	3.16993	3.70044	2.32193	3	5.32193	3.16993	5.35755	5.39232	4.70044	4.32193	3	2.80735	3.70044	4.80736	3.45943	3.70044	2.58496	2.80735	4.70044	3.80735	4.32193	4.70044	3.58496	4
RP1-292L20.3	3.16993	2.32193	1.58496	3.80735	4.24793	4.64386	3.32193	2.32193	2.80735	3.90689	4.32193	3	1	1.58496	3.16993	4.9542	1.58496	4.32193	3.80735	3.45943	2.80735	4.52356	2.80735	4	3.32193	2.80735	2	2.58496	3.16993	2.80735	2	5.12928	5.20945	4.24793	4.64386	3.16993	3.45943	3	3.32193	3.16993	4	2.32193	3.90689	2.58496	5.32193	4.24793	3	2.80735	3.16993
RP11-638I2.4	3.16993	2	2.32193	1.58496	3.16993	2.32193	2.58496	5.12928	2.80735	2	2	2.58496	1	0	1.58496	4.58496	2	2	4	2.58496	2.32193	3.90689	2	2.80735	4.08746	2.80735	1	2.32193	2.32193	0	1	6.06609	3.58496	3.70044	2.58496	0	2.32193	0	2.58496	2	2.32193	1	2.32193	4.16993	3.16993	0	1.58496	1	2.32193
PRMT5-AS1	2.80735	2.80735	2.58496	1	3.32193	4.39232	4.64386	4.64386	3.32193	4.32193	4.80736	3.80735	2.32193	2.58496	3.16993	3.45943	0	3	4.45943	4.16993	4.45943	5.08746	3.16993	2.80735	5.16993	3.58496	1.58496	3	2.80735	3.45943	4.16993	4	4.75489	4.08746	4.52356	2.58496	3.32193	4.16993	4.16993	4.9542	2.58496	3.45943	3.90689	4.16993	3.90689	5.61471	3.80735	1	4.85798
RP11-298I3.1	1.58496	2.80735	2.32193	1	5	3.45943	5.12928	5.52356	3.58496	6.52356	3.90689	3.32193	3.45943	2.58496	3.32193	4.32193	0	2.80735	5.39232	4.75489	3.32193	4.16993	3.45943	3.45943	5.08746	4.08746	0	3	3.90689	3.90689	5	4.39232	7.23841	6.59991	4.75489	3.90689	3.80735	4.45943	3.90689	5	4.39232	5.45943	5.61471	4.16993	4.80736	6.14975	2	2	5.16993
RP11-298I3.4	4.85798	3	2	4.32193	5.04439	5.16993	4.58496	2.32193	4.32193	3.58496	5.49185	4.39232	5.42626	4.32193	3	4.24793	5.55459	3.80735	6.02237	5.90689	4.58496	6.62936	4.45943	4.24793	4	3.90689	3.70044	3.16993	4.75489	2.80735	5	6.22882	6.62936	7.02237	5.78136	3.70044	3.80735	3.58496	5.90689	5.70044	4.45943	4.52356	3.45943	5.20945	5.72792	4.52356	4	3.58496	5
RP11-66N24.4	4.16993	3.45943	0	2.58496	5.08746	4.9542	4.52356	3.45943	4.39232	5.93074	6	4.64386	4.32193	2	2.80735	3.32193	7.63663	6.24793	5.93074	4	3.80735	5.32193	3.32193	3.90689	6.42626	4.24793	3.16993	4.24793	3	5	4.16993	6.50779	6.2854	4.16993	5.72792	1	3.32193	5.04439	6.02237	3	3	4.80736	3.70044	6.78136	5.64386	7.10852	4.9542	4.24793	4.85798
RP11-66N24.3	6	5.2854	3.90689	4.75489	7	6.20945	6.82018	4.24793	5.42626	7.2854	6.78136	5.85798	3.16993	3.45943	3.80735	3.32193	3	3.16993	7.97728	5.08746	4.80736	5.85798	6.16993	5.12928	7.39232	5.32193	2.80735	5.20945	5.32193	6.26679	6.10852	6.18982	7.63663	5.12928	6.74147	3.45943	4.45943	6.26679	8.84862	5.39232	4.39232	4.80736	5.08746	8.29002	7.20945	6.55459	5.55459	5.04439	6.16993
RP11-248J18.2	3.58496	3.80735	2	3.70044	4.24793	6.94252	6.20945	4.08746	4.08746	6.10852	4.85798	3.80735	3.45943	4.16993	3.16993	3.16993	3.58496	3	6.75489	6.02237	5.24793	4.9542	2	6.10852	6.94252	4.75489	3	4.24793	3.16993	4.16993	4.58496	5.90689	3.90689	6.59991	4.24793	5.39232	4.39232	3.58496	3.16993	5.52356	4.58496	3.70044	4.45943	5.52356	4.45943	6.44294	4.80736	4.16993	4.52356
RP11-248J18.3	0	3.16993	1	3	4.08746	5.04439	3.80735	3.90689	4.64386	3.16993	5	2.80735	2	2	6.55459	2.80735	1.58496	2.80735	5.39232	5.32193	3.70044	5.04439	1.58496	4.80736	4.24793	3.45943	1.58496	2.32193	3.90689	3.45943	3.80735	4.90689	5.12928	5.04439	3.58496	4.75489	3.90689	2.32193	3.58496	5.16993	2.58496	3	3.32193	3	5.16993	5.20945	4.80736	3.16993	3.80735
RP11-950C14.3	1.58496	1	0	0	2.80735	2.58496	2.80735	1	2.32193	2.32193	2	3.45943	1	0	1.58496	2	5.32193	0	2.80735	2.80735	2.80735	2	1.58496	1	4.08746	2.58496	1.58496	0	1.58496	3	1.58496	3.58496	2.32193	2.58496	2.80735	1.58496	1	2.80735	3.45943	2.58496	1.58496	2.32193	0	3	3.32193	4.52356	1.58496	1.58496	2
CTD-2292M16.8	4.64386	3.90689	3.45943	2.58496	4.39232	3.16993	6.06609	2.80735	4.08746	3.45943	5.85798	4.70044	3.80735	3.32193	3.58496	5	3.70044	1.58496	4.24793	4.52356	4.80736	6.82018	3.58496	3.16993	4.16993	3.80735	2.80735	4	4.39232	5.58496	4.75489	3.90689	6.61471	5.2854	6.20945	2	3.16993	4.70044	3.32193	5.90689	2.80735	3.58496	6.94252	5.78136	5.88264	7.41785	6.24793	3.80735	4.16993
RP11-203M5.7	1	3	1.58496	1	2.58496	0	3.16993	1.58496	1.58496	2.58496	3	2	0	0	1	3	0	0	4.24793	2.58496	2.80735	3.80735	1	2	6.02237	2.32193	0	2.58496	3.16993	3.16993	3.16993	2.80735	4.90689	3.32193	2.80735	2.80735	1.58496	2.80735	3.16993	4.58496	1.58496	1.58496	2	3.58496	3.80735	6.02237	3.45943	1	3.90689
LINC00641	6.50779	6.88264	5.24793	5	7.09803	7.52356	8.07146	6.18982	6.9542	7.32193	6	7.02237	4.70044	5.67242	5.93074	7.25739	2.58496	4.08746	8.65821	6.58496	7.97154	9.00843	6.04439	6.78136	8.87652	6.37504	4.70044	6.72792	6.44294	7.06609	8.55842	7.17991	8.17493	7.10852	6.62936	5.70044	6.35755	7.78136	6.42626	10.5038	5.39232	6.80736	7.64386	8.15987	7.22882	9.82496	8.9542	5.35755	7.39232
RP11-600F24.7	5.42626	5.2854	2.80735	4.64386	5.35755	4.90689	7.09803	5.39232	4.75489	5.52356	5.64386	4.39232	3.45943	2.80735	5.55459	4.9542	2.80735	3.45943	6.04439	5.9542	5.55459	5.55459	4.80736	4.24793	5.75489	5.20945	4.24793	5.16993	4.16993	5.49185	5.85798	6.94252	8.23841	5.90689	6.08746	3.32193	3.32193	4.45943	6.26679	4.45943	4.32193	5.04439	6.70044	6.52356	6.04439	6.61471	5.90689	3.70044	5.70044
RP11-894P9.1	4.58496	5.52356	0	4.39232	5.67242	5	5.58496	5.88264	4.9542	5.39232	5	4.64386	1.58496	3	4.58496	4.52356	8.44708	5.08746	7.2854	5.39232	6.39232	5.90689	5.39232	3.70044	7.57743	6.45943	2.80735	5.2854	4.85798	5.67242	5.52356	5.9542	6.42626	5.08746	5.49185	3.80735	4.85798	6.22882	5.42626	6.14975	3.70044	5.9542	4.45943	6.32193	6.04439	9.65284	6.24793	2.80735	6.30378
RP11-73M18.6	1	3	0	1	3	5.70044	3.80735	2.32193	2.80735	2.80735	1	1.58496	2	1.58496	3.32193	1	5.12928	3.80735	4.58496	3.45943	3.32193	4.9542	1.58496	2.32193	4.52356	2	1.58496	2.58496	1.58496	2.58496	2.32193	2.80735	4.16993	2.58496	3	2	0	3.70044	2.58496	4.08746	3	2.80735	2	3.32193	2	8.62205	2.80735	3.32193	3.80735
RP11-73M18.10	2.58496	3.16993	1.58496	0	3.58496	4	4.90689	3.80735	3	2.58496	4.32193	2	0	3.16993	4	2	0	3.16993	5.78136	3.58496	3.32193	5.16993	3.80735	3.32193	5.04439	3.45943	1	3.32193	3.16993	3	4.08746	4.64386	5.08746	4	1.58496	3.80735	2.80735	3.90689	3.45943	3.45943	2	3	4.16993	4.90689	4.45943	6.83289	4.64386	2	3.45943
RP11-73M18.7	2.32193	2.80735	0	2	4	5.24793	4.64386	2.32193	2.58496	3.58496	4.16993	2.32193	1	2	3.16993	1.58496	2.58496	4.24793	6.06609	4.9542	3.45943	5.70044	0	4.58496	5.2854	3.32193	1	3.32193	2.58496	3.32193	3.16993	5.12928	5.70044	5.20945	3.32193	1	2.80735	2	3.80735	4.08746	3	3	4.39232	4.9542	4.39232	6.50779	4.9542	3	3.80735
RP11-45P15.4	2	2.58496	3.80735	4.32193	3.45943	4.64386	5.67242	3.32193	2.80735	3.80735	5.49185	2.32193	5.78136	3.58496	2.58496	5.39232	3.58496	2.80735	6.12928	5.39232	2.80735	5.83289	2	3.90689	4.9542	5.12928	2.80735	2.80735	4.90689	1	3.16993	5	5.08746	5.49185	4.70044	4.58496	2.80735	4.39232	5.12928	3.16993	3.90689	3.90689	4	3.90689	4.80736	3.70044	5.49185	4.24793	4.9542
RP11-507K2.3	0	2	1.58496	2	2.58496	0	2	1.58496	2.58496	3	0	0	3	2.58496	2	3.90689	3	0	4.39232	2.80735	4.64386	1.58496	2	0	3.16993	2	0	1.58496	1.58496	0	3	4.80736	4.45943	3.45943	4.16993	2.80735	2.80735	0	3.45943	0	4.24793	4.16993	5.04439	4.45943	5.04439	5.24793	4.24793	2.32193	4
RP11-507K2.6	3	3.70044	1.58496	2.80735	3.32193	4.45943	3.32193	3.70044	2.32193	3.70044	4.80736	1.58496	0	3.58496	3.16993	2.58496	2.58496	3.70044	4.16993	1.58496	5.04439	3.45943	2.58496	3.58496	4.64386	3.70044	2.58496	3.90689	3.58496	4	3.32193	3.90689	3.45943	6.62936	4.08746	1.58496	3.32193	2.80735	4	5.32193	3.80735	4.24793	1.58496	4.80736	3.90689	8.35755	3.16993	3.45943	5
CTD-2302E22.4	0	1	1	1	2.58496	1.58496	3.16993	1.58496	1.58496	1.58496	2.58496	1	2	1	2.58496	2	0	1.58496	3.90689	2.80735	1.58496	2.80735	1	1	3.16993	1	0	0	2	2.32193	1	4	4.16993	2.32193	3	1	0	1	4.45943	0	2.58496	1.58496	2.80735	3.16993	4.32193	1.58496	1.58496	0	2.58496
RP11-544I20.2	1	3.16993	0	1	2.80735	3.16993	3.58496	1.58496	2.58496	2.32193	4	2.32193	3.45943	3.32193	0	4	0	2.32193	4.80736	2.58496	4.70044	3.16993	1.58496	2.32193	4.58496	2.58496	0	3.80735	2	3.32193	3	3.58496	5.12928	3.80735	4	2	2	3.32193	4.52356	3.90689	2.58496	2.80735	4.32193	3.80735	4.58496	4.52356	2.80735	2.58496	4.64386
RP11-468E2.5	1.58496	3.58496	1	3	4.16993	5	3.58496	1.58496	4.64386	4.24793	4.80736	3.90689	4.24793	1.58496	2	2.32193	4.70044	4.52356	5.08746	3.58496	3.32193	4.39232	2.32193	4.58496	5	3.32193	1	3	3.58496	2.58496	2.32193	5.2854	5.20945	3.90689	3.32193	3.32193	2	1.58496	4.75489	3	3	2.80735	1	5.42626	4.32193	4	5.04439	3.70044	4
RP11-468E2.11	5.80736	5.52356	4.08746	5.80736	6.53916	7.2854	6.55459	5.85798	6.75489	6.80736	6.12928	5.78136	6.62936	4.9542	5.12928	5.78136	7.22882	6.58496	7.08746	6.72792	5.20945	6.44294	5.70044	6.16993	6.65821	6.10852	3.90689	5.39232	5.58496	6	5.78136	7.44294	7.22882	6.47573	5.9542	5.45943	5.24793	5.9542	7.30378	6.32193	5.2854	6.32193	4.85798	7.32193	6.87036	6.55459	6.04439	5.39232	6.30378
AL136419.6	3.70044	4.24793	2.32193	4.52356	5	5.9542	5.93074	4.24793	4.70044	4.90689	4.85798	4.58496	5.24793	3.16993	3.90689	4.70044	4.58496	4.70044	6.24793	5.75489	4.16993	5.67242	3.80735	5.08746	5.78136	4.08746	1.58496	4.16993	4.08746	4.32193	4.58496	6.65821	5.64386	4.52356	5.04439	4.16993	3.80735	5.04439	4.9542	5	3.70044	4.80736	4.58496	5.78136	5.32193	4.52356	5.67242	4	5.39232
CTD-2002H8.2	3.32193	3.58496	2	3	3.45943	2.80735	3.58496	2.80735	4	3.70044	4.08746	3.80735	1	3	1.58496	3.90689	1	2.58496	5.75489	3.70044	4.80736	4.70044	4.24793	2.32193	5.72792	3.16993	1	3.32193	3.58496	4.16993	2.58496	4	5.58496	4.58496	4.39232	2.32193	3	3.16993	3.80735	5.16993	2	3.90689	3.90689	5.67242	5.08746	7.24793	4.08746	2	4.85798
LINC00216	0	2.80735	1	0	2.58496	2	1	1.58496	1.58496	0	3.45943	1.58496	0	0	2.58496	3.32193	0	0	3.45943	1.58496	2.80735	3.90689	1	1.58496	4.58496	2	0	2	2.32193	2.32193	1.58496	3	3.45943	3.90689	4.24793	0	1	2	1.58496	3.58496	2.80735	3	1.58496	2.32193	3.32193	8.29921	2.80735	2	3.80735
RP11-517O13.1	1	0	0	1.58496	1.58496	3.45943	3.90689	0	1.58496	2.32193	2.80735	1.58496	0	1.58496	0	1.58496	3.16993	1.58496	1	2.80735	2	2	0	3.58496	0	0	1	1	1.58496	2	1	1.58496	2	3.16993	1	0	1	0	1.58496	2.32193	2	0	2	2.32193	2	1.58496	1	1	1.58496
LINC00638	6.02237	5.16993	2.58496	5.80736	5.35755	5.64386	5.24793	4.16993	4.70044	3.70044	4.32193	1.58496	5.88264	5.16993	2.80735	5.67242	5.16993	5.16993	6.35755	5.61471	5.52356	6.26679	6.04439	5.45943	2.80735	4.16993	1.58496	5.88264	5.9542	4.45943	4.52356	8.08215	7.35755	8.13955	7.13955	3.45943	5.64386	4.16993	5.88264	3.45943	5.08746	5.12928	6.47573	7.52356	5.04439	4.80736	4.70044	4.32193	5.97728
RP11-407N17.4	1.58496	2.32193	0	1	2.58496	2	2.80735	3.16993	2.80735	3.45943	2.58496	3	3.45943	1	1	1.58496	0	2.32193	3.58496	3.45943	2.58496	2	2.32193	2.80735	4.85798	2.58496	2	2.32193	1	1	1	2.32193	2	3.32193	2.58496	2.32193	3.32193	2.80735	2.32193	2	2	0	3	2.80735	3.16993	4.45943	3.58496	1.58496	2
RP11-407N17.5	4.39232	3.45943	2.32193	3.16993	4.08746	5.75489	4.16993	2.58496	3.58496	4.16993	4.80736	3.45943	2.80735	2.80735	2.80735	4.32193	3.32193	3.16993	6.58496	5.90689	4.64386	3.90689	2.80735	4	4.58496	4.64386	1	4.16993	4.08746	2.58496	3.58496	6.04439	6	4.58496	3.90689	4.70044	4.24793	3.45943	3.32193	3	3.16993	3.70044	2.80735	4.75489	5.83289	6.14975	4.39232	2.58496	4.16993
RP11-317N8.5	3.45943	1	2.32193	3.16993	1.58496	3.32193	2	1	0	2.32193	2.32193	2	3.58496	1	3.16993	3	0	1.58496	3.32193	2.32193	3.90689	3.32193	2.80735	3.45943	3	0	1	2.58496	2.32193	2.58496	3.32193	4.52356	3.16993	3	2.80735	2.58496	2	1.58496	3	2.32193	1	0	6.08746	3.16993	3.16993	2.80735	3.70044	1	2.58496
RP11-973N13.4	2	2.32193	1	0	3.16993	0	1	1.58496	1	2.32193	1	1	0	0	0	0	0	1	4	1.58496	2.32193	3.90689	1.58496	0	3.70044	2.58496	0	1	1.58496	0	1	2.58496	3	1.58496	1.58496	0	2	2.58496	1	2.80735	0	2.58496	1.58496	3	2.32193	7.49985	2.58496	0	2
RP11-521B24.3	5.93074	5.83289	3.80735	5.35755	5.32193	5.39232	5.16993	5.85798	3.32193	5.75489	5.88264	4.39232	3.32193	5.80736	4.45943	5.80736	4	4.64386	7.24793	6.04439	5.83289	8.82655	6.37504	5.20945	6.22882	4.64386	5.32193	5.16993	6.04439	5.52356	6.24793	6.33985	7.27612	9.21189	6.50779	6.14975	6.35755	5.70044	5.88264	7.5157	5.42626	6.50779	6.14975	6.22882	7.6865	4.9542	6.75489	4.45943	6.10852
RP11-521B24.5	3.16993	4.24793	1.58496	2.80735	5.78136	5.78136	6.75489	5.08746	4.9542	5.20945	5.61471	5.85798	1	1.58496	3.32193	4.52356	0	3	6.67242	6.2854	4.90689	5.97728	3.80735	4.24793	7.40088	4.58496	4.16993	5.08746	5.12928	5.12928	5.24793	5.16993	6.16993	5.90689	5.24793	2.80735	3.16993	5.70044	5.04439	4.08746	4.64386	4	4.90689	6.18982	6.24793	7.49985	5.42626	3.58496	5.12928
RP11-488C13.5	2.32193	3.70044	3.45943	3.80735	3.90689	6.12928	5.04439	3.58496	4.08746	3.90689	4.52356	3.70044	4.70044	3.32193	3	5.49185	9.06339	6.37504	4.75489	4.45943	4.70044	5.88264	2.80735	6.02237	4.64386	3.70044	4	2.80735	4.32193	3.90689	4.32193	6.56986	5.61471	5.55459	5.08746	3.45943	3.80735	4.64386	5.16993	5.55459	3.16993	3.58496	5.97728	6.06609	5.49185	4.16993	4.90689	3.70044	3.32193
AC005519.4	3.32193	4.08746	0	2.32193	4.75489	3	4.16993	3.80735	3.90689	4.52356	2.80735	3.80735	0	2.80735	2.32193	4.9542	0	1.58496	4.85798	4.24793	6.02237	3.90689	3	3.16993	6.70044	4.08746	3.32193	3.45943	4.32193	4.58496	4.32193	5.20945	6.40939	3.58496	6.08746	3	1.58496	5.08746	4.58496	5.20945	2.58496	3.32193	4.45943	5.20945	5.61471	6.67242	5	3.45943	5.2854
RP11-73E17.2	4.08746	5.9542	5.2854	5.45943	6.12928	6.62936	4.70044	4.90689	5.97728	7.73471	6.18982	5.45943	7.22882	6.12928	5.39232	6.32193	5.16993	4.90689	7.40088	6.79442	4.90689	7.55459	4.32193	6.50779	7.25739	6.80736	3	5.78136	6.22882	4.39232	4	7.96578	8.13955	7.89482	5.90689	5.78136	6.42626	5.85798	5.97728	5.9542	5.58496	4.90689	7.90689	6.52356	6.65821	6.6865	6.40939	5.45943	6.26679
RP5-1021I20.1	6.71425	4.90689	3.70044	3.70044	5.42626	6.16993	3.90689	3.16993	5.52356	5.45943	4.58496	5.58496	7.52356	5.32193	2	6.71425	4.80736	5.52356	5.61471	6.79442	5.32193	7.25739	5.97728	7.07682	3.58496	3.58496	3.80735	3.90689	3.80735	4.64386	4.45943	7.74147	6.47573	6.58496	6.96578	4.64386	4.70044	4.58496	6.24793	3.90689	3.80735	4.08746	6.42626	5.55459	6.35755	3.70044	5.42626	4.24793	4.80736
HIF1A-AS1	1	3.58496	0	1.58496	1	1	1	2.32193	0	2.80735	2.58496	0	2.80735	1.58496	0	3	0	0	4	3.16993	2	2	2.32193	3	3.58496	3	1	2.58496	1.58496	4.58496	1.58496	3.80735	4.08746	2.32193	1	2	2.32193	3.58496	1	3	2.58496	2.32193	3.58496	4	2	2	1	2.32193	3
CTD-3035D6.2	0	3.58496	2	0	2.80735	3.16993	4.08746	3.45943	1	2.58496	2.32193	3	2.80735	3.58496	1	0	0	1	4.39232	2.32193	4.08746	2	3.32193	2.80735	2.32193	2	2	1.58496	2.58496	3	0	6.37504	6.47573	7.49185	3	2.58496	2.32193	1	2.58496	1	0	2.32193	1.58496	2.58496	5.67242	2	2.32193	2	2.32193
RP11-293M10.6	2.58496	4.45943	3.80735	3.58496	4	4.85798	2.80735	3.32193	6.10852	4.9542	4.32193	2.58496	3.80735	3.45943	3	5.75489	3.16993	2	5.83289	4.39232	4.24793	4.24793	3.90689	4.39232	4.90689	4.52356	1.58496	3.45943	4.08746	4	3.32193	5.12928	6.83289	4.9542	5.67242	3.32193	3.80735	3.70044	3.16993	5.75489	3	4.52356	5.24793	5.20945	6.12928	6.12928	4.90689	3.16993	5.35755
CTD-2506P8.6	4	3.70044	2	3.32193	2.32193	6.02237	4.45943	2.80735	4.16993	3.32193	4.16993	4.64386	3.45943	3.80735	3.90689	4.85798	2.32193	2	5.20945	5.52356	5.78136	4.64386	3.32193	4.39232	4.85798	4.58496	2.32193	3.32193	4.45943	3.16993	4.32193	4.9542	6.85798	5.55459	3.80735	3.80735	3.80735	2	4.80736	4.45943	4.32193	4.70044	4.32193	5.93074	6.89482	3.16993	4.64386	3	4.08746
DHRS4-AS1	9.35755	8.7039	8.53528	8.88874	9.71425	8.31288	8.81378	7.93074	8.97154	10.2597	9.02791	8.54303	9.00563	8.62205	7.90689	9.783	7.22882	6.6865	10.2633	9.5411	8.90689	10.7022	9.13443	8.40939	9.72792	9.43463	7.44294	8.73471	9.20212	7.25739	8.9571	9.47978	10.851	10.4471	10.4686	7.98299	9.24793	9.38802	9.09803	8.84235	8.85175	8.84862	10.5897	10.2784	10.5603	8.69697	9.66534	8.2621	9.70908
RP11-80A15.1	3.58496	1	0	2.58496	1	4.70044	4.90689	3.32193	2.32193	2	2.80735	2	4.64386	1	2.58496	4.39232	2.32193	1	4.24793	3.90689	1.58496	3.16993	4.32193	2.80735	4.64386	2.80735	1	3.32193	1	1.58496	2.58496	5.90689	4.75489	2.32193	4.58496	2	2.58496	1.58496	3.16993	1	0	2.80735	4.9542	3.16993	4.52356	1.58496	3.45943	0	1.58496
RP6-65G23.3	5	4.32193	5.2854	4.52356	6.64386	7.93074	6.45943	4.85798	6.32193	5.67242	6.74147	5.67242	6.55459	6.52356	7.48382	6.2854	6.90689	6.53916	8.37938	8.33092	5.61471	7.53138	5.04439	7.42626	6.62936	6.52356	4.70044	6.18982	6.37504	5.24793	6.04439	8.31741	6.80736	7.87036	7.54689	6.70044	6.33985	6.02237	6.26679	6.83289	6.24793	5.9542	6.08746	6.06609	7.37504	5.93074	6.39232	4.64386	5.42626
KTN1-AS1	4.64386	4.80736	3	4.39232	5.35755	6.87036	7.29462	5.08746	5.70044	5.70044	5.61471	5.32193	7.99435	6.24793	5.08746	5.85798	6.26679	4.85798	7.15987	6.88264	6.72792	8.49185	4.85798	5.16993	6.44294	4.64386	4.39232	5.08746	4.80736	5.97728	5.58496	8.15987	7.43463	7.36632	5.55459	4.52356	5.2854	6.16993	5.70044	7.45121	5.20945	5.80736	7.06609	5.78136	7.14975	6.18982	6.84549	5.08746	5.20945
SNHG10	6.75489	5.88264	5.93074	6.14975	7.09803	9.24555	9.17742	5.58496	7.06609	7.77479	8.37504	7.20945	8.09803	6.65821	8.11894	8.17493	6.06609	7.67242	8.50383	8.62205	7.45943	8.61102	6.75489	6.65821	8.89785	7.65821	6.50779	6.91886	6.62936	6.62936	6.96578	9.42206	8.54689	9.7364	7.50779	7.44294	6.37504	7.17991	8.6865	7.65821	7.7879	6.61471	8.08746	8.35315	8.27612	7.7879	7.78136	7.02237	7.11894
PSMA3-AS1	7.43463	8.94252	7.76155	8.17991	9.93664	10.9001	9.96	8.224	9.81698	10.3443	10.352	9.48583	8.64746	7.96	8.79116	9.90087	8.45943	8.30834	10.9226	10.4584	10.0403	10.5177	7.82655	9.90237	11.3061	9.6865	7.5157	9.18239	9.38154	9.3837	8.62205	10.8471	11.4325	10.9506	10.2691	9.39017	8.82018	10.0795	10.444	9.86728	9.04439	8.67948	10.8226	10.8009	11.3896	11.3083	9.72622	8.97442	10.1085
RP11-133K1.11	0	0	1	0	3.32193	3.58496	3.58496	0	1.58496	3.58496	1.58496	2	2.80735	3.16993	2.32193	2	0	1	2.58496	1.58496	1	4.16993	0	0	3.16993	1.58496	2.32193	1	2.32193	2.32193	3.70044	1	2.58496	4.58496	2.58496	2	2	1	1	3.70044	3	1	2.58496	2.32193	2	5.61471	0	2.80735	0
IQCH-AS1	6.70044	6.52356	6.33985	6.18982	7.02237	8.31741	7.63663	6.16993	7.27612	8.73132	7.75489	7.10852	8.93664	6.6865	5.39232	8.59246	7.70736	7.96	8.56224	8.45533	6.32193	7.74147	6.45943	7.09803	6.74147	5.55459	5.85798	6.45943	6.78136	5.58496	6.12928	8.98584	7.62205	8.19476	6.76818	7.71425	7.33092	7.49185	8.28077	6.42626	7	6.55459	7.11894	7.97728	9.20945	8.40514	8.57743	6.20945	6.37504
RP11-502I4.3	4.75489	2.58496	3.58496	3.58496	4.16993	6.76818	5.24793	1.58496	4.32193	4.52356	5.85798	5.08746	5.32193	3.90689	4.75489	5.93074	3.45943	3.16993	6.44294	6.39232	3.90689	6.50779	2	5	5.2854	6	2	3.70044	5.2854	2.58496	4	5.49185	5.64386	3.90689	4.32193	5.64386	5.39232	3	5.67242	5.20945	4.64386	3.80735	4.24793	6.44294	6.08746	3.70044	4.70044	3.70044	5.04439
NPTN-IT1	2.32193	3.45943	0	1.58496	2.32193	1	1	3	2.80735	2.32193	3	1.58496	1	0	3.80735	3.16993	0	0	5.16993	3	4.24793	4.85798	3.45943	1	6.30378	4	0	3.70044	3.90689	1.58496	4.24793	0	4.32193	2.58496	3.80735	2	2.80735	4.24793	2.32193	4.64386	1	3.58496	3.16993	3.32193	4.16993	8.63299	4.85798	1.58496	3.90689
RP11-152F13.8	0	0	0	0	0	2	1.58496	0	0	2.80735	0	0	0	0	0	0	0	0	3.80735	2	0	3.70044	0	2	4.52356	0	0	0	0	0	0	2.58496	3.90689	0	0	0	0	0	0	0	0	0	2.32193	3.32193	3.90689	2.32193	3.32193	0	0
CTD-2323K18.1	2.80735	3.16993	1.58496	3.16993	2.58496	5.35755	4.80736	2.80735	2.58496	5.24793	2.32193	4.16993	3.16993	2.58496	2.80735	2.32193	3.16993	0	4.24793	4	2	4.90689	2.80735	3.32193	5.16993	2.32193	2	3	2	2.32193	3.45943	6.10852	3.45943	3.90689	3.16993	2.32193	2.80735	2.80735	2.58496	3	3	3.32193	2	3	5.42626	6.22882	3.70044	2.32193	4.16993
RP11-323F24.3	0	1	0	0	3	4.39232	3.70044	1.58496	1.58496	3.16993	4.08746	2.80735	3.80735	1.58496	2	2.80735	2.58496	1.58496	3.45943	3.45943	0	2.80735	1	1.58496	3.16993	1.58496	0	1.58496	1	1	2	3.58496	2	2.32193	2.80735	2	1	1	2.58496	1	1	1	1	2.58496	1.58496	4	1.58496	0	2.58496
RP11-817O13.8	4.08746	4.64386	4	5	5.45943	7.22882	6.61471	2.58496	4.85798	6.2854	6.50779	5.16993	5.45943	5.2854	5.49185	4.80736	4	4.70044	7.53138	6.82018	4.75489	5.9542	4	6.10852	5.67242	5.04439	3.16993	4.08746	5.20945	4	4.70044	7.56224	6.67242	5.04439	5.78136	5.93074	5.39232	4.58496	6	3.32193	5.08746	4.80736	5.20945	6.6865	7.40088	5.24793	5.83289	3.45943	5.08746
USP3-AS1	4.24793	3.58496	3.90689	3	6.16993	6.02237	5.67242	3.70044	3.90689	4.58496	4.52356	4.80736	2	4.08746	3	5.2854	1	4.90689	6.44294	5.83289	3.32193	7.48382	4.16993	4.32193	6.6865	4.75489	2.58496	4	4.80736	3.80735	3.45943	7	6.35755	5.08746	4.58496	4.52356	4.9542	4.64386	5.2854	4.39232	4.08746	4.9542	4.64386	6.08746	7.06609	8.5157	4.52356	3	4.64386
RP11-37C7.3	2	3	2.58496	1.58496	4.16993	4	4.90689	3	2.80735	4.64386	4.39232	3.80735	5.85798	2	2.32193	4	0	3	4.85798	4.24793	4.16993	2.32193	2.80735	3.16993	4.64386	3.80735	2.32193	3	2.58496	4.52356	3.45943	3.58496	5.72792	1.58496	5.32193	1.58496	1	4.64386	5.16993	5.24793	2.58496	4.24793	5.32193	5.42626	3.45943	6.10852	4.16993	4.45943	4.52356
RP11-797A18.6	2	3.16993	1	3.32193	3.80735	1.58496	6.18982	2.58496	2.32193	5.24793	3	2.58496	4.08746	1.58496	4.75489	2.58496	0	1.58496	4	4	2.32193	6.97728	1.58496	3	5.08746	3.58496	4.16993	2	2	2.32193	3	5	4.16993	4	3.70044	3.16993	2.32193	2.32193	2.32193	2.80735	2.58496	2.80735	2	2.32193	3.90689	8.59246	4.52356	1	4
RAD51-AS1	5.88264	5.55459	4.9542	5.72792	7.16993	8.09803	6.83289	4.39232	6.20945	7.79442	7.62936	6.72792	5.83289	5.35755	5.16993	5.52356	6.52356	5.04439	8.13443	7.22882	6.37504	6.22882	6.20945	6.39232	7.82018	6.58496	5.20945	6.32193	6.33985	5.61471	6.37504	6.74147	8.34873	6.2854	6.61471	5.72792	5	7.19967	8.77149	5.83289	6	7.05528	6.71425	7.89482	7.53916	7.3837	6.55459	6.04439	6.50779
RP11-31H5.3	2	2.32193	1	2.32193	3.70044	4.90689	4.9542	0	3.32193	4.08746	4.70044	2.58496	4.08746	3.70044	3.16993	4.58496	0	2.32193	5.67242	5.16993	2	5.90689	0	3.80735	5.58496	4.52356	1	1.58496	2.32193	2.32193	2	4.80736	4.08746	3.45943	3.80735	4.24793	3.58496	1.58496	4.24793	3.45943	3.70044	2.58496	3	3.90689	3	6.53916	4.32193	3.70044	3.58496
RP11-50C13.1	3.32193	5.42626	3.70044	4.52356	5.80736	4.75489	6.24793	2.32193	6.10852	5.90689	5.93074	6.08746	2.32193	4.24793	5.52356	4.70044	0	2.58496	5.80736	6.56986	4.39232	5.90689	4	5.52356	4.45943	5.45943	3	4.75489	5.45943	5.9542	4.08746	6.10852	5.32193	5.49185	5.08746	4.80736	4.64386	4.85798	5.35755	6.94252	5.32193	3.80735	5.39232	5.88264	5.42626	5.04439	6.71425	5.24793	4.58496
AC068831.6	3.58496	3.45943	1	3.90689	4.16993	4.24793	3.90689	3.58496	3.32193	4.52356	5.61471	3.45943	2.58496	2.80735	3	2.58496	3.16993	2.32193	4.32193	4.32193	3.58496	4.64386	3.70044	3.16993	4.45943	2.32193	1.58496	3.16993	3.32193	3.80735	3.80735	5.08746	4.45943	4.08746	4.32193	2.80735	3.80735	2.80735	4.52356	3.45943	4.24793	3	2.80735	2.58496	4.16993	3.80735	3.32193	3.16993	4.9542
RP11-210M15.2	4.16993	5.08746	5.75489	5.90689	7.66534	7.47573	2.80735	5.58496	2	8.21917	6.96578	5.45943	6.98869	5.67242	1	7.53138	6.14975	5	9.39446	8.21432	4.39232	5.42626	8.11894	7.35755	7.90087	7.87652	4.9542	6.94252	6.70044	5.42626	6.45943	7.43463	8.59246	6.35755	6.83289	6.20945	7.32193	7.80736	6.64386	9.16742	6.08746	6.76818	7.19967	7.19967	6.88264	9.48784	7.37504	5.58496	6.85798
CTD-2026K11.4	1	2.32193	0	2	3.16993	2.58496	3.16993	1	3.45943	3.58496	3.32193	3.16993	1	2.32193	2.80735	3	2.58496	0	4	2.58496	1	3.45943	1.58496	2.58496	3.16993	2	2	2	0	2	2.32193	3.90689	3.70044	2	3.58496	0	2.32193	1.58496	2.80735	2.32193	3.32193	2.58496	3.58496	3.32193	3.16993	3.32193	2.32193	2	3.16993
CTD-2562G15.3	2	1	1.58496	2.32193	3.16993	5.12928	5.42626	1.58496	3	5	4.45943	2	5.32193	2.32193	3.45943	1.58496	0	1	3.70044	3.80735	2.32193	4.08746	3.16993	2.32193	3.16993	2.80735	2.58496	2.58496	2.58496	2	3.58496	5.16993	4.70044	2.32193	4.52356	3.16993	1.58496	2.58496	4	2.80735	3	2.32193	3.90689	3.58496	4.52356	5.39232	4.52356	2.32193	4.32193
RP11-6O2.3	2	2.80735	1	0	3.16993	1.58496	2.80735	1	3	4.08746	3.45943	3.58496	0	2.58496	1.58496	3.70044	0	0	4.45943	2.80735	3.45943	4	2.32193	2	4.24793	3	2	2	3.45943	2.58496	2.80735	2	4.08746	2.58496	3.80735	0	1.58496	3.90689	2.80735	3.70044	1.58496	1.58496	2.58496	3.16993	4.52356	6.65821	4.08746	3.16993	4.16993
AC011330.13	1	0	2.32193	1.58496	1	2.80735	3	0	2.80735	3	0	1.58496	0	1	1	0	0	2	2.80735	2.58496	1	2.80735	2.32193	2.80735	4.08746	2.58496	1	1.58496	1	3	2.32193	2	3.32193	2	1	1	2.32193	1.58496	1.58496	1.58496	2.32193	1.58496	0	3.80735	2.80735	5	4.64386	2	2.32193
RP11-775C24.5	4.52356	4.32193	4.85798	5.72792	3.70044	6.44294	3.80735	2.80735	4.32193	5.78136	5.2854	4.64386	5	5.04439	4.70044	6.06609	4.24793	3.58496	5.12928	6.61471	4.52356	5.64386	4.80736	5.85798	6.2854	4.24793	3.70044	4.39232	4.58496	3.32193	4.32193	6.2854	6.56986	5	5.2854	6.32193	5.72792	4.08746	6.02237	2.80735	4.24793	4.08746	4.32193	4.85798	6.12928	3.80735	5.2854	4.80736	4.90689
RP11-3D4.3	3.45943	4.08746	3.16993	1	4.64386	6.16993	4.80736	1	3.45943	5.39232	5.35755	4.39232	4.39232	2.58496	2	4	3.70044	3.16993	5.08746	4.70044	4.16993	3.16993	3.16993	3.80735	5.83289	4.24793	3.16993	3.45943	3.80735	3.80735	3.70044	2.32193	3.90689	3.80735	4.08746	1	3.16993	4	6.37504	4	3.45943	4	3.58496	5.16993	3.90689	4.85798	4.39232	4.85798	3
RP11-295H24.4	2.80735	4	1.58496	3.32193	4.90689	5.04439	3.70044	0	3.90689	4.39232	4.16993	3.58496	2	3	2.58496	3.16993	4.16993	2	4.45943	4.24793	3	4.85798	2.80735	3.58496	3.45943	4.52356	1.58496	3.45943	3.16993	3.70044	3	2.58496	4.52356	3.58496	3.45943	2	3	4.08746	4.70044	3.80735	3.70044	3.80735	3.80735	4.64386	4.39232	7.17991	3.45943	4.32193	4
RP11-932O9.7	1	0	0	1	1	2.58496	1	0	1.58496	0	0	0	1.58496	0	0	0	0	0	2.58496	3	1	2.32193	1.58496	1	2.58496	1.58496	0	1	1	0	1	0	2	0	0	0	0	2	0	1.58496	0	1	1	0	2.80735	3.45943	2.80735	1	2
ARHGAP11B	5.49185	6.44294	6	5.90689	7.93074	8.30834	7.97728	7.55459	7.58496	8.45533	7.73471	7.69349	6.39232	6.42626	6.55459	7.32193	5.61471	6.82018	9.14466	7.86419	8.42206	9.57554	7.21917	5.78136	8.94837	8.16491	5.88264	6.93074	6.88264	7.55459	8.23841	8.71425	7.91886	9.27612	7.6865	6.37504	6.70044	6.49185	7.58496	9.3015	6.89482	6.20945	8.03342	7.04439	9.03617	9.59059	8.15987	6.96578	6.93074
RP11-707P17.2	0	3.58496	1	1.58496	3.45943	4.16993	2.32193	3.58496	3.32193	4.08746	2.32193	2.32193	1	1	1.58496	2.32193	0	0	4.64386	4	2.58496	5.12928	1.58496	0	4.80736	3.80735	1	2.80735	1.58496	2	2	3.80735	5.35755	2	3.80735	1	2.32193	3.32193	4	3.70044	1.58496	1	1.58496	3.90689	3.80735	6.89482	2.80735	1.58496	3.70044
MTHFS	2.32193	2	2.58496	2.32193	0	2.32193	2.32193	2	2.80735	4.08746	0	2.32193	2.32193	3.16993	2	3.16993	6.45943	0	4.39232	4.32193	2.32193	3.58496	2	3.32193	3.80735	3.32193	2	1	2.32193	2.58496	3.32193	3.58496	2	3.58496	2.58496	2.32193	3.16993	3.16993	2	3.16993	2	2.80735	3.90689	3.80735	3.70044	6.14975	3.16993	1.58496	2.80735
RP11-81A1.6	4.52356	5.93074	4.39232	5.61471	5.97728	6.30378	6.58496	5.61471	5.93074	7.13955	6.61471	5.42626	6	4.85798	5.75489	5.85798	5.04439	4.52356	8.55459	7.22882	5.52356	7.47573	4.58496	5.24793	7.91289	6.96578	3.90689	5.45943	5.20945	5.72792	4.9542	7.15987	6.42626	4.80736	6	6.45943	5.04439	6.18982	6.56986	6.42626	5.70044	5.78136	5.64386	6.64386	7	8.72451	7.08746	4.9542	7.17991
ST20-AS1	6.02237	5.67242	3.70044	5.78136	5.2854	6.76818	5.70044	3.80735	4.80736	6.24793	6.47573	4.64386	5.70044	4.80736	6.18982	5.32193	4.08746	5.24793	7.67242	6.55459	5.72792	7.56224	5.80736	6.16993	6.90689	5.58496	3.90689	5.35755	5.49185	4.08746	5.67242	7.62205	6.59991	5.72792	5.70044	6.02237	5.45943	5.16993	5.2854	6.93074	5.42626	4.90689	5.88264	6.93074	5.67242	5.42626	7.18982	5.35755	6.08746
RP11-23N2.4	2.32193	3.32193	1	2.80735	3	1	1.58496	0	2.80735	3.45943	0	3.16993	0	1	2.32193	2.58496	0	0	4.9542	3.58496	1.58496	3.16993	1	0	7.06609	3.80735	1.58496	3	3.45943	1.58496	2.32193	0	4.16993	1.58496	1	2.80735	2	4.52356	4.16993	2.32193	1.58496	2	2.80735	4.45943	4.16993	8.76818	3.16993	0	4.16993
RP11-547D13.1	2.58496	2.32193	2	1.58496	2.58496	2.32193	4	2	0	4.58496	1.58496	1	1.58496	1	1.58496	1	3.32193	0	3.70044	2.32193	3.16993	4.16993	2	1	4.08746	2	1	2.32193	2.32193	1	4.64386	1.58496	3.45943	3.45943	3.80735	3.32193	2.58496	0	2	6.56986	2	2.58496	4.16993	2.32193	2.32193	6.16993	5	1.58496	1
RP11-139H15.7	1	1	0	1	2.32193	2.32193	1.58496	0	2.80735	2.58496	2.80735	1	1	0	1	2.80735	0	2.32193	1	2.80735	1	2.58496	0	0	2.32193	1	1	2	2.32193	0	1	1	1.58496	2.58496	2	0	1.58496	2.80735	2	3	1.58496	1	2	2.58496	1	5.97728	1.58496	0	2
OIP5-AS1	9.40939	10.7781	9.63118	9.79442	11.3794	11.973	11.3219	9.69349	10.825	13.0308	11.6225	10.9636	10.9144	10.7649	11.2703	11.3821	10.1861	10.6707	13.0009	12.1437	10.7846	12.9558	10.1254	11.0755	12.51	11.6564	9.07682	10.6671	10.8872	10.4105	11.3993	11.6046	11.7377	12.1821	10.683	11.7698	11.5093	11.0661	10.9972	12.6193	11.4898	11.1643	12.4273	11.4883	11.6101	12.9078	12.0199	10.4818	10.6582
SNHG21	5.75489	2.32193	0	3.58496	4.45943	5.72792	6.79442	3.16993	4.90689	6.45943	5.08746	4.08746	4.39232	3.70044	5.20945	3.45943	0	3	5.85798	5.2854	4.58496	6.08746	5.55459	3.80735	6.2854	2.32193	4.16993	3.90689	4.80736	4.45943	5.16993	6.67242	5.75489	6.26679	3.80735	3	3.58496	4	4.64386	5.24793	5.2854	4	7.05528	5.16993	6.24793	3.45943	6.10852	3.45943	4.75489
SCARNA15	0	3.58496	1	2	4.24793	3.32193	4.80736	3	2.80735	4.80736	3.16993	3.70044	0	1.58496	2.32193	4.16993	0	0	4.85798	4.24793	3.70044	5.35755	1	2	5.78136	3.70044	0	1	3.58496	2.80735	2.32193	3.90689	5.08746	3	4.58496	2.58496	2.58496	3.70044	3.45943	4.24793	2.80735	3	4	4.52356	4.58496	7.29462	4.32193	0	4.70044
RP11-106M3.3	3.70044	4.08746	3	3.70044	4.75489	5.49185	4.75489	5.80736	5.04439	6.10852	5.70044	3.45943	5.04439	2.32193	3.16993	5.12928	2.80735	4.39232	6.52356	5.88264	4.58496	5.39232	3.70044	4.58496	6.56986	5.12928	2.58496	4.70044	4.45943	4.45943	3.80735	7.44294	6.45943	4.24793	5.78136	4.58496	4	4.58496	4.39232	4.52356	3.16993	5.58496	3.16993	5.39232	6.87036	6.9542	4.85798	4.08746	5.55459
AC140725.4	0	0	0	1	0	1	1	1	0	2	0	0	4.08746	0	0	0	0	2.32193	0	1	0	0	0	1	1	0	0	0	0	0	0	3.32193	1	1.58496	0	0	0	0	0	1	0	2.58496	2	0	1	0	1.58496	0	1
RP11-154J22.1	2.32193	3.16993	2.32193	1	4.08746	5	3.70044	3.32193	3.70044	4.70044	4.80736	3.32193	4.70044	3.16993	3.70044	4.32193	2.32193	1.58496	5.12928	3.70044	3.32193	4.90689	3.80735	2.32193	4.75489	4.75489	2.80735	3.70044	3.58496	3.70044	4.58496	2.80735	4.75489	3.45943	4.24793	3.58496	3.16993	3.16993	5.70044	4.32193	2.32193	4.08746	3.90689	4.90689	3.70044	5.9542	3.16993	2.32193	4.58496
[truncated: 415 more rows]
[truncated: 499 more columns]

## Sheet: Table S3
Table S3. The results of univariate Cox regression analysis of these 187 m6A-related lncRNAs.
[truncated: 188 more rows]

[truncated: 2 more sheets: Table S4, Table S5]
